# Supplementary material for: Determination of the transcription unit landscape and associated regulatory elements in Methylosinus sporium 5
Source: Microbiol Spectr. 2025 Aug 6;13(9):e01281-25. doi: 10.1128/spectrum.01281-25 (PMC12403871; doi:10.1128/spectrum.01281-25)
Supplement: Data S1 — Transcriptome data. [file spectrum.01281-25-s0001.xlsx]

## Sheet: DESeq2_norm_mean
Data S1. Transcriptome data
Locus tag	NMS	ANMS	Annotation	Gene name
MSP_000001	309.192	427.948	chromosomal replication initiator protein DnaA
MSP_000002	325.778	139.55	glycosyl transferase
MSP_000003	2483.31	1419.43	hypothetical protein
MSP_000004	103.668	85.8009	tetratricopeptide repeat protein
MSP_000005	12.4271	18.3766	molybdenum ABC transporter ATP-binding protein
MSP_000006	211.041	197.918	molybdate ABC transporter permease subunit
MSP_000007	2233.63	3138.67	thioredoxin
MSP_000008	123.496	156.77	ABC transporter permease
MSP_000009	162.567	168.08	ABC transporter ATP-binding protein
MSP_000010	70.8228	96.2831	LptF/LptG family permease
MSP_000011	267.753	257.941	hypothetical protein
MSP_000012	94.8804	81.7329	glycosyltransferase
MSP_000013	3.8514	2.33352	glycosyltransferase
MSP_000014	2.26753	3.30679	patatin-like phospholipase family protein
MSP_000015	44.0688	53.566	heat-inducible transcriptional repressor HrcA
MSP_000016	2399.8	3372.5	ammonium transporter
MSP_000017	1883.41	2360.49	P-II family nitrogen regulator
MSP_000018	94.8542	101.734	acyl-CoA thioesterase II
MSP_000019	109.376	80.0791	Trm112 family protein
MSP_000020	133.586	148.188	LON peptidase substrate-binding domain-containing protein
MSP_000021	61.6673	77.153	thioredoxin
MSP_000022	103.02	98.3193	tRNA (guanosine(46)-N7)-methyltransferase TrmB
MSP_000023	1448.52	1867.32	methionine adenosyltransferase
MSP_000024	582.751	579.591	helix-turn-helix transcriptional regulator
MSP_000025	24.7372	36.0214	apolipoprotein N-acyltransferase
MSP_000026	1.18108	0.916735	NfeD family protein
MSP_000027	43.803	46.8359	paraslipin
MSP_000028	0	0	adenosylcobinamide-GDP ribazoletransferase
MSP_000029	6.29264	14.2906	tRNA dihydrouridine(20/20a) synthase DusA
MSP_000030	0	0
MSP_000031	14.6156	15.6096	diaminobutyrate--2-oxoglutarate transaminase
MSP_000032	3.95293	1.48657	MbtH family NRPS accessory protein
MSP_000033	4.10419	5.45948	cupin-like domain-containing protein
MSP_000034	63.8335	54.6206	amino acid adenylation domain-containing protein
MSP_000035	21.8067	17.7935	non-ribosomal peptide synthetase
MSP_000036	19.1164	10.1975	MBL fold metallo-hydrolase
MSP_000037	22.7505	31.6167	amino acid adenylation domain-containing protein
MSP_000038	27.8702	28.2987	amino acid adenylation domain-containing protein
MSP_000039	46.0347	37.0047	cyclic peptide export ABC transporter
MSP_000040	1092.67	971.952	penicillin acylase family protein
MSP_000041	44.9392	57.4553	hypothetical protein
MSP_000042	2670.59	2406.03	TonB-dependent receptor
MSP_000043	116.687	83.5402	PepSY domain-containing protein
MSP_000044	27.3508	21.4022	ABC transporter ATP-binding protein
MSP_000045	37.9262	32.8954	DUF3526 domain-containing protein
MSP_000046	105.977	85.7191	ABC transporter permease subunit
MSP_000047	12.2958	12.5001	alpha/beta hydrolase
MSP_000048	18.696	18.1681	TonB-system energizer ExbB
MSP_000049	79.5481	77.2705	biopolymer transporter ExbD
MSP_000050	1254.98	836.911	glycosyltransferase
MSP_000051	678.124	440.433	glycosyltransferase family 4 protein
MSP_000052	1519.33	1174.38	glycosyltransferase
MSP_000053	2746.81	2402.63	hypothetical protein
MSP_000054	164.597	188.692	septum site-determining protein MinC
MSP_000055	833.642	912.007	septum site-determining protein MinD
MSP_000056	193.604	200.911	cell division topological specificity factor MinE
MSP_000057	42.9473	32.1692	SGNH/GDSL hydrolase family protein
MSP_000058	267.434	226.443	ABC transporter permease
MSP_000059	0.67676	1.62614	A24 family peptidase
MSP_000060	74.5118	58.3374	hypothetical protein
MSP_000061	5.03121	7.13928	DNA (cytosine-5-)-methyltransferase
MSP_000062	4.62969	2.23605	very short patch repair endonuclease
MSP_000063	78.936	107.462	imidazoleglycerol-phosphate dehydratase HisB
MSP_000064	2.59124	1.44446	DUF2628 domain-containing protein
MSP_000065	69.176	74.5712	imidazole glycerol phosphate synthase subunit HisH
MSP_000066	35.5947	51.8767	1-(5-phosphoribosyl)-5-[(5-phosphoribosylamino)methylideneamino]imidazole-4-carboxamide isomerase
MSP_000067	69.4399	82.0464	imidazole glycerol phosphate synthase subunit HisF
MSP_000068	64.9179	66.3009	phosphoribosyl-ATP diphosphatase
MSP_000069	221.903	202.239	type I pantothenate kinase
MSP_000070	0.618858	1.51425	PLP-dependent aminotransferase family protein
MSP_000071	4.68068	14.2658	cupin domain-containing protein
MSP_000072	67.0497	93.1685	carboxymuconolactone decarboxylase family protein
MSP_000073	11.7136	12.9581	MFS transporter
MSP_000074	4.66515	10.7232	anion transporter
MSP_000075	0.309429	1.59846	PRC-barrel domain-containing protein
MSP_000076	47.8183	58.3585	dihydrolipoyl dehydrogenase
MSP_000077	10.2456	11.1675	hypothetical protein
MSP_000078	55.0728	54.323	50S ribosomal protein L20
MSP_000079	150.793	105.345	50S ribosomal protein L35
MSP_000080	0	0	hypothetical protein
MSP_000081	50.4156	97.5683	dioxygenase
MSP_000082	0.309429	2.34677	GNAT family N-acetyltransferase
MSP_000083	47.9185	61.1839	OmpA family protein
MSP_000084	3.07437	2.37563	response regulator
MSP_000085	22.0008	20.4615	YifB family Mg chelatase-like AAA ATPase
MSP_000086	86.7124	94.3082	lytic murein transglycosylase
MSP_000087	592.814	469.141	hypothetical protein
MSP_000088	8411.23	7623.03	Bax inhibitor-1/YccA family protein
MSP_000089	31.5994	34.9515	DUF2794 domain-containing protein
MSP_000090	1691.17	1803.56	molecular chaperone HtpG
MSP_000091	2.10936	2.59738	peptide chain release factor N(5)-glutamine methyltransferase
MSP_000092	319.723	249.172	DUF4167 domain-containing protein
MSP_000093	32.3042	44.8551	hemolysin family protein
MSP_000094	14427.1	16644	ATP-dependent chaperone ClpB
MSP_000095	21.801	26.7798	GNAT family N-acetyltransferase
MSP_000096	19.381	21.6999	aminotransferase class IV family protein
MSP_000097	115.608	156.57	aminodeoxychorismate synthase component I
MSP_000098	1.66295	4.08395	MarR family transcriptional regulator
MSP_000099	5.80259	5.34759	SDR family NAD(P)-dependent oxidoreductase
MSP_000100	911.893	1086.84	TIGR00282 family metallophosphoesterase
MSP_000101	526.573	555.293	neutral zinc metallopeptidase
MSP_000102	238.098	236.086	S9 family peptidase
MSP_000103	674.65	546.552	class I SAM-dependent methyltransferase
MSP_000104	0	0.916735	transposase
MSP_000105	2.28181	6.22254	hypothetical protein
MSP_000106	0	0.625192	hypothetical protein
MSP_000107	396.99	262.232	glutathione S-transferase family protein
MSP_000108	622.585	587.039	polyhydroxyalkanoate depolymerase
MSP_000109	48.4408	24.5083	hypothetical protein
MSP_000110	24.8374	29.8398	S-methyl-5-thioribose-1-phosphate isomerase
MSP_000111	21.2457	19.6803	class II aldolase/adducin family protein
MSP_000112	311.548	557.309	ATP-dependent protease subunit HslV
MSP_000113	986.78	1203.96	ATP-dependent protease ATPase subunit HslU
MSP_000114	0	0
MSP_000115	14.9613	14.8368	acyltransferase
MSP_000116	5.20492	5.61263	phosphate ABC transporter substrate-binding protein PstS
MSP_000117	0.618858	3.33362	phosphonoacetate hydrolase
MSP_000118	7.16429	9.6954	LysR family transcriptional regulator
MSP_000119	0	0	hypothetical protein
MSP_000120	0.618858	0	23S rRNA (guanosine(2251)-2'-O)-methyltransferase RlmB
MSP_000121	0	0	4-(cytidine 5'-diphospho)-2-C-methyl-D-erythritol kinase
MSP_000122	671.943	296.894	DUF2282 domain-containing protein
MSP_000123	376.421	120.888	DUF692 domain-containing protein
MSP_000124	2.95983	1.51425	putative DNA-binding domain-containing protein
MSP_000125	101.053	41.8678	DoxX family protein
MSP_000126	29.7143	16.2516	DNA-binding domain-containing protein
MSP_000127	457.779	245.943	DUF692 domain-containing protein
MSP_000128	37.166	28.686	hypothetical protein
MSP_000129	0	0	IS256 family transposase
MSP_000130	157.074	75.2129	alpha-amylase
MSP_000131	64.3382	58.7054	hybrid-cluster NAD(P)-dependent oxidoreductase
MSP_000132	333.555	288.213	cyclic nucleotide-binding domain-containing protein
MSP_000133	242.957	217.031	hypothetical protein
MSP_000134	146.401	176.806	transporter
MSP_000135	48.2448	49.3808	hypothetical protein
MSP_000136	52.8814	46.7958	FecR family protein
MSP_000137	0	0	transposase
MSP_000138	0	0	IS66 family insertion sequence element accessory protein TnpB
MSP_000139	0	0	IS66 family transposase
MSP_000140	0	0	UPF0149 family protein
MSP_000141	0	0	hypothetical protein
MSP_000142	0.446416	0	hypothetical protein
MSP_000143	0	0	IS256 family transposase
MSP_000144	33.1823	30.0029	hypothetical protein
MSP_000145	50.0667	42.8255	hypothetical protein
MSP_000146	2414.7	2174.88	recombinase family protein
MSP_000147	0	0
MSP_000148	2.08818	3.97291	PilZ domain-containing protein
MSP_000149	0.67676	0.263864	hypothetical protein
MSP_000150	185.224	239.365	fluoride efflux transporter CrcB
MSP_000151	27.5531	47.1304	RluA family pseudouridine synthase
MSP_000152	71.6525	78.4947	ATPase
MSP_000153	107.219	129.608	NADH-quinone oxidoreductase subunit A
MSP_000154	196.708	222.779	NADH-quinone oxidoreductase subunit B
MSP_000155	456.557	434.111	NADH-quinone oxidoreductase subunit C
MSP_000156	949.458	900.784	NADH-quinone oxidoreductase subunit D
MSP_000157	213.632	189.56	hypothetical protein
MSP_000158	382.434	356.802	NADH-quinone oxidoreductase subunit NuoE
MSP_000159	959.085	843.126	NADH-quinone oxidoreductase subunit NuoF
MSP_000160	1394.05	1145.48	NADH-quinone oxidoreductase subunit NuoG
MSP_000161	1938.73	1700.4	NADH-quinone oxidoreductase subunit NuoH
MSP_000162	335.197	253.879	NADH-quinone oxidoreductase subunit NuoI
MSP_000163	765.135	587.34	NADH-quinone oxidoreductase subunit J
MSP_000164	319.958	285.313	NADH-quinone oxidoreductase subunit NuoK
MSP_000165	2748.06	2547.63	NADH-quinone oxidoreductase subunit L
MSP_000166	3310.94	2770.5	NADH-quinone oxidoreductase subunit M
MSP_000167	586.46	596.961	NADH-quinone oxidoreductase subunit NuoN
MSP_000168	12.2098	13.5444	biotin--[acetyl-CoA-carboxylase] ligase
MSP_000169	71.2766	66.3125	ribonuclease J
MSP_000170	206.306	249.171	methylmalonyl-CoA epimerase	mce
MSP_000171	21.2967	20.0746	DUF1467 family protein
MSP_000172	0	0
MSP_000173	0	0	hypothetical protein
MSP_000174	608.808	403.011	single-stranded DNA-binding protein
MSP_000175	476.446	490.505	YgiQ family radical SAM protein
MSP_000176	2.44124	1.91769	metalloregulator ArsR/SmtB family transcription factor
MSP_000177	7.437	11.1122	peroxiredoxin
MSP_000178	23.0893	22.631	MBL fold metallo-hydrolase
MSP_000179	0	0	YeeE/YedE family protein
MSP_000180	0	0	YeeE/YedE family protein
MSP_000181	0.309429	0	DUF2892 domain-containing protein
MSP_000182	10.6626	16.4465	TIGR01244 family phosphatase
MSP_000183	0.67676	0.931164	sulfite exporter TauE/SafE family protein
MSP_000184	4.72305	5.81996	hypothetical protein
MSP_000185	157.344	148.062	bifunctional 5,10-methylenetetrahydrofolate dehydrogenase/5,10-methenyltetrahydrofolate cyclohydrolase
MSP_000186	100.344	45.7781	Rieske 2Fe-2S domain-containing protein
MSP_000187	595.126	238.798	SRPBCC domain-containing protein
MSP_000188	9.8277	15.1572	DUF2267 domain-containing protein
MSP_000189	6.63879	12.0033	GAF domain-containing protein
MSP_000190	0	0	biliverdin-producing heme oxygenase
MSP_000191	116.823	102.466	cyclase family protein
MSP_000192	173.99	196.231	aquaporin
MSP_000193	10.9721	15.1849	amidase
MSP_000194	11.4042	11.0998	helix-turn-helix transcriptional regulator
MSP_000195	172.116	96.6875	MAPEG family protein
MSP_000196	6.67424	1.65297	low molecular weight phosphatase family protein
MSP_000197	34.5139	33.199	UPF0262 family protein
MSP_000198	87.1226	113.975	histidinol dehydrogenase
MSP_000199	42.6077	48.232	DUF2948 family protein
MSP_000200	59.1316	52.3412	exodeoxyribonuclease VII large subunit
MSP_000201	842.877	986.509	outer membrane beta-barrel protein
MSP_000202	152.739	174.972	phosphoglucosamine mutase
MSP_000203	64.4694	53.6794	arsenate reductase (glutaredoxin)
MSP_000204	0.367331	0	YnfA family protein
MSP_000205	9794.5	10405.1	ATP-dependent zinc metalloprotease FtsH
MSP_000206	8.01349	10.9193	tRNA lysidine(34) synthetase TilS
MSP_000207	1225.52	1047.68	tol-pal system protein YbgF
MSP_000208	615.984	536.499	thermonuclease family protein
MSP_000209	28.9641	24.3485	M48 family metalloprotease
MSP_000210	2.88639	3.16722	RNA polymerase factor sigma-32
MSP_000211	1605.02	1536.57	CarD family transcriptional regulator
MSP_000212	332.833	330.465	ferredoxin family protein
MSP_000213	102.905	93.5095	RMD1 family protein
MSP_000214	2.41879	3.7082	MFS transporter
MSP_000215	0.618858	1.55636	tRNA (adenosine(37)-N6)-dimethylallyltransferase MiaA
MSP_000216	0.309429	0.889056	phosphoserine phosphatase SerB
MSP_000217	2.53333	7.86397	DUF3611 family protein
MSP_000218	1068.52	1383.51	Do family serine endopeptidase
MSP_000219	327.555	265.787	protease modulator HflC
MSP_000220	431.865	484.306	FtsH protease activity modulator HflK
MSP_000221	803.376	738.472	FecR domain-containing protein
MSP_000222	0	0
MSP_000223	10352.7	6414.45	outer membrane beta-barrel protein
MSP_000224	3.59987	5.27898	glycosyltransferase family 4 protein
MSP_000225	27.9779	36.9237	glycosyltransferase family 2 protein
MSP_000226	50.5118	57.8688	plasma-membrane proton-efflux P-type ATPase
MSP_000227	206.711	184.388	polyphosphate kinase 2 family protein
MSP_000228	0.67676	2.77703	AAA family ATPase
MSP_000229	10.4616	6.69458
MSP_000230	177.566	126.815	IS66 family transposase
MSP_000231	0	0	IS66 family insertion sequence element accessory protein TnpB
MSP_000232	0	0	transposase
MSP_000233	0	0	AAA family ATPase
MSP_000234	35.6028	27.4088	hypothetical protein
MSP_000235	54.3833	62.659	hypothetical protein
MSP_000236	12.297	17.1002	hypothetical protein
MSP_000237	0	0
MSP_000238	38.8994	36.1846	YggT family protein
MSP_000239	5.73042	8.48509	DUF167 family protein
MSP_000240	403.857	388.656	MaoC family dehydratase	mch
MSP_000241	17.352	8.66881	CsbD family protein
MSP_000242	10.2019	12.2928	peptidase S10
MSP_000243	1956.04	2087.11	TonB-dependent receptor
MSP_000244	38.0925	39.1998	Fe2+-dependent dioxygenase
MSP_000245	354.677	313.14	Fe2+-dependent dioxygenase
MSP_000246	530.431	326.846	tonB-system energizer ExbB
MSP_000247	164.648	162.871	TonB system transport protein ExbD
MSP_000248	56.6753	53.5916	TonB family protein
MSP_000249	0.892832	1.70833	VOC family protein
MSP_000250	16.5244	18.2812	amino acid permease
MSP_000251	194.012	172.946	sensor histidine kinase
MSP_000252	63.5685	58.7314	glycoside hydrolase family 2 protein
MSP_000253	328.814	356.766	DUF1839 family protein
MSP_000254	1159.77	1286.39	amino acid--[acyl-carrier-protein] ligase
MSP_000255	553.411	705.912	acyl-CoA/acyl-ACP dehydrogenase
MSP_000256	1171.23	1268.16	acyl carrier protein
MSP_000257	82.0288	106.907	hypothetical protein
MSP_000258	1179.81	1080	polyamine ABC transporter substrate-binding protein
MSP_000259	0.446416	0	MmcB family DNA repair protein
MSP_000260	582.246	544.248	ActR/PrrA/RegA family redox response regulator transcription factor
MSP_000261	170.149	204.429	ActS/PrrB/RegB family redox-sensitive histidine kinase
MSP_000262	5.75287	3.76473	squalene/phytoene synthase family protein
MSP_000263	5.60161	3.37573	hypothetical protein
MSP_000264	1076.63	1009.16	protein translocase subunit SecF
MSP_000265	373.408	487.085	protein translocase subunit SecD
MSP_000266	34.8531	49.634	preprotein translocase subunit YajC
MSP_000267	6.63752	4.44528	hypothetical protein
MSP_000268	166.708	172.526	acetylornithine deacetylase
MSP_000269	1758.07	1813.83	Co2+/Mg2+ efflux protein ApaG
MSP_000270	0.367331	0.33365	hypothetical protein
MSP_000271	806.202	666.384	TonB-dependent receptor
MSP_000272	4.93095	12.4067	hypothetical protein
MSP_000273	0	0.527728	hypothetical protein
MSP_000274	314.141	697.842	O-succinylhomoserine sulfhydrylase
MSP_000275	64.2233	62.7467	2'-deoxycytidine 5'-triphosphate deaminase
MSP_000276	18.6402	9.01367	hypothetical protein
MSP_000277	19.4751	18.6165	4Fe-4S dicluster domain-containing protein
MSP_000278	9.30175	6.44515	cyclic nucleotide-binding domain-containing protein
MSP_000279	16.7538	12.6983	FAD/NAD(P)-binding protein
MSP_000280	17.8831	20.8927	oxidoreductase
MSP_000281	23.9536	12.4889	nickel-dependent hydrogenase large subunit
MSP_000282	0	0	hydrogenase maturation protease
MSP_000283	0	0
MSP_000284	71.4127	52.2305	GGDEF domain-containing protein
MSP_000285	0.446416	1.45889
MSP_000286	0	0	SlyX family protein
MSP_000287	1.41142	1.51425	hypothetical protein
MSP_000288	0	0	hypothetical protein
MSP_000289	63.2989	54.2552	hypothetical protein
MSP_000290	26.3655	18.0995	hypothetical protein
MSP_000291	3.59987	4.75125	hypothetical protein
MSP_000292	1.79994	2.11176	hypothetical protein
MSP_000293	0.618858	1.20828	hypothetical protein
MSP_000294	0.367331	2.54203	hypothetical protein
MSP_000295	9.71881	11.4611	hypothetical protein
MSP_000296	17.1938	25.9767	hypothetical protein
MSP_000297	2.55578	3.7082	hypothetical protein
MSP_000298	13.686	11.2518	hypothetical protein
MSP_000299	8.20712	6.6248	hypothetical protein
MSP_000300	0.309429	0.597514	hypothetical protein
MSP_000301	6.83241	4.76568	hypothetical protein
MSP_000302	0	1.97219	helix-turn-helix domain-containing protein
MSP_000303	0	0	hypothetical protein
MSP_000304	8.45991	11.5156	hypothetical protein
MSP_000305	0	0	hypothetical protein
MSP_000306	0	0.291542	hypothetical protein
MSP_000307	0.986189	1.20828	lysozyme
MSP_000308	2.16727	0.597514	hypothetical protein
MSP_000309	35.4161	31.0019	hypothetical protein
MSP_000310	0.367331	0.263864	hypothetical protein
MSP_000311	1.4326	1.20828	hypothetical protein
MSP_000312	4.84576	3.1949	hypothetical protein
MSP_000313	0	0	C40 family peptidase
MSP_000314	0	0	hypothetical protein
MSP_000315	0	0.263864	hypothetical protein
MSP_000316	0	0	hypothetical protein
MSP_000317	14.0036	9.22421	phage tail length tape measure family protein
MSP_000318	1.12318	0.555406	hypothetical protein
MSP_000319	0.618858	0.263864	hypothetical protein
MSP_000320	5.51435	2.83442	iron ABC transporter substrate-binding protein
MSP_000321	0.813747	0	DUF4128 domain-containing protein
MSP_000322	2.03028	1.72276	hypothetical protein
MSP_000323	0.309429	0.291542	hypothetical protein
MSP_000324	0.618858	0.846949	hypothetical protein
MSP_000325	13.8524	9.11147	hypothetical protein
MSP_000326	7.53162	6.58387	hypothetical protein
MSP_000327	4.47026	6.30761	hypothetical protein
MSP_000328	12.2828	13.5712	hypothetical protein
MSP_000329	23.378	27.8638	hypothetical protein
MSP_000330	140.973	135.975	phage major capsid protein
MSP_000331	14.9829	10.2252	HK97 family phage prohead protease
MSP_000332	6.09901	6.26347	phage portal protein
MSP_000333	17.1061	20.3797	terminase large subunit
MSP_000334	1.10199	0.846949	hypothetical protein
MSP_000335	3.7935	1.82022	HNH endonuclease
MSP_000336	6.45081	4.9574	hypothetical protein
MSP_000337	4.93912	2.5697	hypothetical protein
MSP_000338	1.35352	2.61181	hypothetical protein
MSP_000339	30.8089	23.6011	DUF945 domain-containing protein
MSP_000340	11.1371	10.5002	hypothetical protein
MSP_000341	5.24855	3.0285	hypothetical protein
MSP_000342	27.1983	24.9778	helix-turn-helix domain-containing protein
MSP_000343	0.367331	0	hypothetical protein
MSP_000344	0	0	hypothetical protein
MSP_000345	7.8186	8.20765	DNA cytosine methyltransferase
MSP_000346	0	0	hypothetical protein
MSP_000347	38.1015	28.3523	hypothetical protein
MSP_000348	1.79994	3.62601	hypothetical protein
MSP_000349	1.70658	0.625192	hypothetical protein
MSP_000350	3.17464	6.68134	hypothetical protein
MSP_000351	8.86269	9.3485	DUF4942 domain-containing protein
MSP_000352	0	0.263864	hypothetical protein
MSP_000353	0.446416	1.41678	hypothetical protein
MSP_000354	10.9435	7.66786	DUF4407 domain-containing protein
MSP_000355	8.15048	14.504	hypothetical protein
MSP_000356	2.45551	3.01525	DNA methyltransferase
MSP_000357	3.16037	1.12524	DUF1153 domain-containing protein
MSP_000358	0.813747	0.291542	hypothetical protein
MSP_000359	0.67676	0	hypothetical protein
MSP_000360	1.56959	2.95871	hypothetical protein
MSP_000361	30.1447	21.6277	hypothetical protein
MSP_000362	1019.68	694.867	hypothetical protein
MSP_000363	0.67676	0	hypothetical protein
MSP_000364	0.309429	2.04198	AAA family ATPase
MSP_000365	14.5788	13.2095	PD-(D/E)XK nuclease-like domain-containing protein
MSP_000366	44.6661	44.9099	recombinase RecT
MSP_000367	7.19974	4.27803	DUF3268 family zinc-finger domain-containing protein
MSP_000368	1.62749	2.40331	hypothetical protein
MSP_000369	0	0.33365	hypothetical protein
MSP_000370	10.4249	11.2377	phage Gp37/Gp68 family protein
MSP_000371	7.26456	5.27898	hypothetical protein
MSP_000372	12.8095	14.7659	hypothetical protein
MSP_000373	29.5055	36.6422	hypothetical protein
MSP_000374	44.2599	49.5363	integrase arm-type DNA-binding domain-containing protein
MSP_000375	0	0
MSP_000376	67.8875	81.1532	DedA family protein
MSP_000377	6.70234	8.46148	disulfide bond formation protein B
MSP_000378	4.23991	3.15279	hypothetical protein
MSP_000379	28.6097	28.3243	hypothetical protein
MSP_000380	246.189	230.077	23S rRNA (adenine(2503)-C(2))-methyltransferase RlmN
MSP_000381	6.94695	5.75017	glycosyltransferase
MSP_000382	27.1878	24.863	protease inhibitor I42 family protein
MSP_000383	0	0.555406	methyltransferase domain-containing protein
MSP_000384	811.767	502.111	L,D-transpeptidase
MSP_000385	371.135	137.498	YbjN domain-containing protein
MSP_000386	10.6981	11.0568	pyrroline-5-carboxylate reductase
MSP_000387	193.282	276.814	TetR/AcrR family transcriptional regulator
MSP_000388	11.2093	8.23566	esterase-like activity of phytase family protein
MSP_000389	19.712	15.4459	hypothetical protein
MSP_000390	18.8404	13.9069	hypothetical protein
MSP_000391	2.46242	2.95871	dienelactone hydrolase family protein
MSP_000392	146.078	61.0596	hypothetical protein
MSP_000393	210.613	232.685	VOC family protein
MSP_000394	431.675	383.095	HAMP domain-containing protein
MSP_000395	30.152	28.1009	response regulator transcription factor
MSP_000396	40.4098	17.1668	MarR family transcriptional regulator
MSP_000397	283.097	157.587	branched-chain amino acid aminotransferase
MSP_000398	1440.35	1129.11	glutamate synthase subunit beta
MSP_000399	100.674	85.4414	hypothetical protein
MSP_000400	0.67676	0	L,D-transpeptidase
MSP_000401	178.989	169.421	DUF459 domain-containing protein
MSP_000402	71.2619	50.5911	hypothetical protein
MSP_000403	14.161	8.75099	ribonuclease T2
MSP_000404	5.96076	5.34759	23S rRNA (adenine(2030)-N(6))-methyltransferase RlmJ
MSP_000405	2550.15	2316.1	hypothetical protein
MSP_000406	205.613	206.877	dihydroxy-acid dehydratase
MSP_000407	154.011	148.973	exopolysaccharide biosynthesis polyprenyl glycosylphosphotransferase
MSP_000408	77.4746	25.1574	hypothetical protein
MSP_000409	0	0	hypothetical protein
MSP_000410	2.67158	1.97219	cyclopropane-fatty-acyl-phospholipid synthase family protein
MSP_000411	5.98321	13.1418	hypothetical protein
MSP_000412	229.051	211.256	hypothetical protein
MSP_000413	2906.13	2868.54	vitamin B12-dependent ribonucleotide reductase
MSP_000414	1692.18	1620.86	SRPBCC family protein
MSP_000415	32.6797	48.3779	YncE family protein
MSP_000416	83.8048	84.3989	FAD-dependent oxidoreductase
MSP_000417	202.245	218.794	phosphate ABC transporter substrate-binding protein PstS
MSP_000418	47.5789	56.8033	NADH:ubiquinone oxidoreductase subunit NDUFA12
MSP_000419	161.58	136.495	DUF2155 domain-containing protein
MSP_000420	104.449	111.683	leucyl/phenylalanyl-tRNA--protein transferase
MSP_000421	2557.54	2079.79	malonate decarboxylase subunit alpha
MSP_000422	5.8605	4.84872	cupin domain-containing protein
MSP_000423	0.618858	0.81927	hypothetical protein
MSP_000424	3.46289	5.55813	glucans biosynthesis glucosyltransferase MdoH
MSP_000425	0.309429	0.597514	zinc-binding alcohol dehydrogenase
MSP_000426	21.9087	16.7793	6-carboxytetrahydropterin synthase
MSP_000427	1.41142	1.45889	glycosyltransferase family 4 protein
MSP_000428	1.10199	0.889056
MSP_000429	47.5529	33.2146	DUF4261 domain-containing protein
MSP_000430	23.815	22.086	cytochrome b/b6 domain-containing protein
MSP_000431	576.057	629.097	phosphomannomutase/phosphoglucomutase
MSP_000432	39.0074	36.7011	pilus assembly protein
MSP_000433	176.204	213.314	pilus assembly protein
MSP_000434	191.601	143.511	pilus assembly protein N-terminal domain-containing protein
MSP_000435	398.775	269.226	Flp family type IVb pilin
MSP_000436	229.397	135.678	Flp family type IVb pilin
MSP_000437	25.4718	30.3655	prepilin peptidase
MSP_000438	153.637	152.947	Flp pilus assembly protein CpaB
MSP_000439	544.577	723.982	type II and III secretion system protein family protein
MSP_000440	47.5754	75.2944	CpaD family pilus assembly protein
MSP_000441	437.853	436.466	CtpF protein
MSP_000442	463.61	384.297	CpaF family protein
MSP_000443	239.601	244.73	type II secretion system F family protein
MSP_000444	212.863	164.503	type II secretion system F family protein
MSP_000445	151.573	105.724	tetratricopeptide repeat protein
MSP_000446	2.78613	5.04398	FUSC family protein
MSP_000447	227.716	193.264	leucyl aminopeptidase family protein
MSP_000448	64.3207	68.8277	C40 family peptidase
MSP_000449	17.2137	19.8644	MaoC family dehydratase
MSP_000450	416.549	361.756	phosphorylase
MSP_000451	62.884	63.546	ABC transporter ATP-binding protein
MSP_000452	801.46	646.473	ABC transporter permease
MSP_000453	316.293	277.032	microcin C ABC transporter permease YejB
MSP_000454	1498.19	1611.65	extracellular solute-binding protein
MSP_000455	61.4239	72.9001	NAD-dependent succinate-semialdehyde dehydrogenase
MSP_000456	0.928287	0	cupin domain-containing protein
MSP_000457	5025.05	740.225	TonB-dependent receptor
MSP_000458	740.801	170.487	hypothetical protein
MSP_000459	214.695	79.3228	hypothetical protein
MSP_000460	92.9475	94.1252	hemolysin family protein
MSP_000461	1178.56	929.435	rRNA maturation RNase YbeY
MSP_000462	362.528	428.574	PhoH family protein
MSP_000463	83.4048	133.846	tRNA (N6-isopentenyl adenosine(37)-C2)-methylthiotransferase MiaB
MSP_000464	2.59124	3.7503	1-acyl-sn-glycerol-3-phosphate acyltransferase
MSP_000465	41.0788	36.2134	GNAT family N-acetyltransferase
MSP_000466	0.928287	3.1949	tRNA (adenosine(37)-N6)-threonylcarbamoyltransferase complex dimerization subunit type 1 TsaB
MSP_000467	92.4187	77.265	NifU family protein
MSP_000468	0.367331	0	hypothetical protein
MSP_000469	33.4356	15.8482	response regulator
MSP_000470	1.41142	2.41773	polysaccharide export protein
MSP_000471	35.2204	43.105	CDP-alcohol phosphatidyltransferase family protein
MSP_000472	21.9886	24.9072	NAD-dependent epimerase/dehydratase family protein
MSP_000473	1.49051	0.263864	hypothetical protein
MSP_000474	3.46289	4.11163	glycosyltransferase
MSP_000475	36.6962	39.3947	UMP kinase
MSP_000476	154.341	154.715	ribosome recycling factor
MSP_000477	52.8239	52.5039	isoprenyl transferase
MSP_000478	13.2197	17.1014	phosphatidate cytidylyltransferase
MSP_000479	58.7834	65.6538	1-deoxy-D-xylulose-5-phosphate reductoisomerase
MSP_000480	571.095	597.319	RIP metalloprotease RseP
MSP_000481	11991.2	10263.6	outer membrane protein assembly factor BamA
MSP_000482	15.1329	13.6121	UDP-3-O-(3-hydroxymyristoyl)glucosamine N-acyltransferase
MSP_000483	241.306	246.536	3-hydroxyacyl-ACP dehydratase FabZ
MSP_000484	1.35352	1.51425	acyl-ACP--UDP-N-acetylglucosamine O-acyltransferase
MSP_000485	2.4767	0.958843	lipid-A-disaccharide synthase
MSP_000486	30.1602	25.0046	hypothetical protein
MSP_000487	84.868	78.8155	iron-containing redox enzyme family protein
MSP_000488	24.9537	32.3959	hypothetical protein
MSP_000489	95.5151	120.762	hypothetical protein
MSP_000490	1326.09	900.427	citrate (Si)-synthase	gltA
MSP_000491	160.987	179.197	glutamate--tRNA ligase
MSP_000492	5.76714	9.0405	ComEC family competence protein
MSP_000493	4.47026	4.57042	DUF2865 domain-containing protein
MSP_000494	0	0	response regulator
MSP_000495	0.367331	1.51425	DUF423 domain-containing protein
MSP_000496	595.899	539.67	undecaprenyl-phosphate glucose phosphotransferase
MSP_000497	21.9143	22.4064	glycosyltransferase family 4 protein
MSP_000498	44.1013	49.2044	polysaccharide export protein
MSP_000499	82.9427	108.136	exopolysaccharide transport family protein
MSP_000500	10.8575	8.15348	GNAT family N-acetyltransferase
MSP_000501	24.5198	22.8516	polysaccharide deacetylase family protein
MSP_000502	4.06747	3.73587	hypothetical protein
MSP_000503	69.9512	117.907	hypothetical protein
MSP_000504	42.6273	56.8151	hypothetical protein
MSP_000505	123.84	148.701
MSP_000506	8650.8	13021.3	hypothetical protein
MSP_000507	1127.53	1363.29	copper chaperone PCu(A)C
MSP_000508	293.054	257.788	glycosyltransferase family 4 protein
MSP_000509	513.477	524.463	glucan biosynthesis protein D
MSP_000510	3.36953	5.93303	hypothetical protein
MSP_000511	2166.77	2122.47	trypsin-like peptidase domain-containing protein
MSP_000512	8.33719	14.2096	protein phosphatase 2C domain-containing protein
MSP_000513	300.266	228.925	protein kinase
MSP_000514	2.43998	2.48752	hypothetical protein
MSP_000515	3.64224	4.05627	hypothetical protein
MSP_000516	288.924	162.627	hypothetical protein
MSP_000517	1277.95	1099.71	outer membrane beta-barrel protein
MSP_000518	0	0.6673	SDR family oxidoreductase
MSP_000519	10.4535	16.572	ATP-dependent DNA helicase RecG
MSP_000520	219.047	220.357	Tol-Pal system beta propeller repeat protein TolB
MSP_000521	489.373	405.078	cell envelope biogenesis protein TolA
MSP_000522	109.367	123.581	biopolymer transporter ExbD
MSP_000523	56.0863	78.9022	protein TolQ
MSP_000524	4.10419	3.16604	tol-pal system-associated acyl-CoA thioesterase
MSP_000525	4.32026	2.59738	hypothetical protein
MSP_000526	0.367331	0	hypothetical protein
MSP_000527	0	0
MSP_000528	3.36953	5.37645	dihydrofolate reductase
MSP_000529	764.778	598.151	Tim44 domain-containing protein
MSP_000530	385.103	306.051	glycosyltransferase
MSP_000531	560.823	519.242	glycosyltransferase family 4 protein
MSP_000532	2874.65	2208.33	GDP-L-fucose synthase
MSP_000533	0	0
MSP_000534	4.99702	4.2091	4a-hydroxytetrahydrobiopterin dehydratase
MSP_000535	6.77451	8.03037	NADH-quinone oxidoreductase subunit D
MSP_000536	0	0	DUF1328 domain-containing protein
MSP_000537	0	1.15292	YihY/virulence factor BrkB family protein
MSP_000538	3.36953	2.23605	Ku protein
MSP_000539	0.309429	0.263864	non-homologous end-joining DNA ligase
MSP_000540	0	0	non-homologous end-joining DNA ligase
MSP_000541	9.57572	7.84954	DUF4010 domain-containing protein
MSP_000542	10.7348	22.0724	CBS domain-containing protein
MSP_000543	3.5277	1.48657	DUF3175 domain-containing protein
MSP_000544	201.248	150.991	HIT family protein
MSP_000545	17.9272	25.6566	prephenate dehydratase
MSP_000546	1.04409	1.37468	3-deoxy-manno-octulosonate cytidylyltransferase
MSP_000547	120.742	139.563	hypothetical protein
MSP_000548	79.6785	67.7203	50S ribosomal protein L33
MSP_000549	1661.39	1070.36	hypothetical protein
MSP_000550	3744.84	2728.26	GSCFA domain-containing protein
MSP_000551	63.5151	73.764	ribonuclease R
MSP_000552	915.586	807.883	pilus assembly protein
MSP_000553	509.047	501.046	type I DNA topoisomerase
MSP_000554	68.4028	70.9399	hypothetical protein
MSP_000555	127.083	147.716	DUF1013 domain-containing protein
MSP_000556	0.367331	0.291542	hypothetical protein
MSP_000557	542.096	743.644	ATP-binding cassette domain-containing protein
MSP_000558	259.66	363.199	IMP dehydrogenase
MSP_000559	0	0
MSP_000560	48.4738	20.8753	hypothetical protein
MSP_000561	29.4378	14.7258	hypothetical protein
MSP_000562	122.224	116.346	cytochrome C
MSP_000563	790.826	781.152	metallophosphoesterase
MSP_000564	462.717	541.698	c-type cytochrome
MSP_000565	995.226	1046.67	cytochrome-c peroxidase
MSP_000566	119.574	135.841	acid phosphatase
MSP_000567	0	0	methane monooxygenase/ammonia monooxygenase subunit C	pmoC1
MSP_000568	0	0	methane monooxygenase/ammonia monooxygenase subunit A	pmoA1
MSP_000569	0	0	methane monooxygenase/ammonia monooxygenase subunit B	pmoB1
MSP_000570	7365.06	7593.68	hypothetical protein
MSP_000571	1081.82	1316.84	copper resistance protein CopC
MSP_000572	2215.28	1855.19	c-type cytochrome
MSP_000573	4647.31	4459.09	copper chaperone PCu(A)C
MSP_000574	4.51389	3.00082	hypothetical protein
MSP_000575	8.20021	8.55809	DUF2029 domain-containing protein
MSP_000576	786.638	930.022	pyridoxal phosphate-dependent aminotransferase
MSP_000577	368.222	267.734	GIY-YIG nuclease family protein
MSP_000578	126.522	87.2483	rhomboid family intramembrane serine protease
MSP_000579	9782.97	7758.24	superoxide dismutase
MSP_000580	21156.9	19509.1	hypothetical protein
MSP_000581	17.9104	18.4732	hypothetical protein
MSP_000582	147.317	128.972	exodeoxyribonuclease III
MSP_000583	10.9721	11.6275	YcjF family protein
MSP_000584	239.092	183.725	HTH domain-containing protein
MSP_000585	11.3169	16.7798	LuxR C-terminal-related transcriptional regulator
MSP_000586	4.39244	3.69377	glycerol-3-phosphate 1-O-acyltransferase PlsY
MSP_000587	1.56959	2.7361	DNA-processing protein DprA
MSP_000588	1.41142	1.15292	hypothetical protein
MSP_000589	6.13447	9.15561	hypothetical protein
MSP_000590	0.309429	1.47214	Holliday junction resolvase RuvX
MSP_000591	19.5123	27.7548	Asp-tRNA(Asn)/Glu-tRNA(Gln) amidotransferase subunit GatC
MSP_000592	59.0345	68.7275	Asp-tRNA(Asn)/Glu-tRNA(Gln) amidotransferase subunit GatA
MSP_000593	2.98792	2.15387	chorismate mutase
MSP_000594	37.8406	37.4473	hypothetical protein
MSP_000595	1497.49	1604.59	Asp-tRNA(Asn)/Glu-tRNA(Gln) amidotransferase subunit GatB
MSP_000596	0	0	hypothetical protein
MSP_000597	595.851	839.036	histone
MSP_000598	0.309429	0	hypothetical protein
MSP_000599	96.6305	104.661	porphobilinogen synthase
MSP_000600	257.186	183.673	hypothetical protein
MSP_000601	177.573	196.466	DUF1036 domain-containing protein
MSP_000602	149.893	206.922	pyruvate kinase
MSP_000603	1.04409	1.11081	GNAT family N-acetyltransferase
MSP_000604	76.7897	74.44	inositol monophosphatase
MSP_000605	0	0	hypothetical protein
MSP_000606	62.8962	81.2558	DUF1465 family protein
MSP_000607	71.5522	55.747	50S ribosomal protein L31
MSP_000608	604.506	585.617	response regulator
MSP_000609	42.5118	44.3681	N-formylglutamate amidohydrolase
MSP_000610	52.1908	62.3081	histidinol-phosphatase
MSP_000611	35.2473	26.2253	helix-hairpin-helix domain-containing protein
MSP_000612	2.41879	4.25035	ATP-dependent helicase HrpB
MSP_000613	2.41879	4.62696	MmgE/PrpD family protein
MSP_000614	13.9033	14.113	phosphosulfolactate synthase
MSP_000615	3.42743	4.77775	Hint domain-containing protein
MSP_000616	40.8367	28.3376	GtrA family protein
MSP_000617	15.6596	30.9209	TIGR02281 family clan AA aspartic protease
MSP_000618	0	0	IS1182 family transposase
MSP_000619	1.97238	4.02945	hypothetical protein
MSP_000620	556.098	501.576	Hint domain-containing protein
MSP_000621	1.3747	1.40235	GNAT family N-acetyltransferase
MSP_000622	38.5354	24.9204	tail fiber protein
MSP_000623	0.446416	0.861378	5-(carboxyamino)imidazole ribonucleotide mutase
MSP_000624	11.3039	12.0024	5-(carboxyamino)imidazole ribonucleotide synthase
MSP_000625	13.5503	5.34759	arylesterase
MSP_000626	1229.82	1262.91	acetyl/propionyl/methylcrotonyl-CoA carboxylase subunit alpha	pccA
MSP_000627	2643.14	2191.4	ATP-dependent Clp protease proteolytic subunit
MSP_000628	596.381	671.431	trigger factor
MSP_000629	0	0
MSP_000630	6.52298	12.0012	multicopper oxidase family protein
MSP_000631	284.83	278.973	enoyl-CoA hydratase/isomerase family protein
MSP_000632	44.8324	45.6606	hypothetical protein
MSP_000633	0	0	IS256 family transposase
MSP_000634	40.1517	39.8559	EAL domain-containing protein
MSP_000635	5686.58	5057.11	enoyl-CoA hydratase
MSP_000636	16245.7	17465.7	hypothetical protein
MSP_000637	12.7072	9.65533	ABC transporter ATP-binding protein
MSP_000638	582.383	528.616	lipoprotein-releasing ABC transporter permease subunit
MSP_000639	186.648	205.067	N-acetyltransferase
MSP_000640	19.3741	25.6696	ATP-binding cassette domain-containing protein
MSP_000641	0	0
MSP_000642	397.41	306.224	hypothetical protein
MSP_000643	111.497	63.9895	hypothetical protein
MSP_000644	0	0	IS256 family transposase
MSP_000645	0	0
MSP_000646	1928.67	1822.55	tyrosine-type recombinase/integrase
MSP_000647	1.04409	3.9043
MSP_000648	13.6057	16.1129	ISAs1 family transposase
MSP_000649	0.813747	1.72276	transposase family protein
MSP_000650	144.141	77.4033	very short patch repair endonuclease
MSP_000651	159.111	126.84	hypothetical protein
MSP_000652	1718.9	1112.71	AAA family ATPase
MSP_000653	2880.87	1877.28	DNA cytosine methyltransferase
MSP_000654	15.8403	8.11137	DUF932 domain-containing protein
MSP_000655	9.7119	11.7494	ParB/RepB/Spo0J family partition protein
MSP_000656	1.4326	2.59738	strawberry notch family protein
MSP_000657	0	0
MSP_000658	0	0	tyrosine-type recombinase/integrase
MSP_000659	0	0	tyrosine-type recombinase/integrase
MSP_000660	0	0	site-specific integrase
MSP_000661	0	0	toprim domain-containing protein
MSP_000662	15.8048	14.1808
MSP_000663	0	0.263864	DUF2493 domain-containing protein
MSP_000664	89.8557	50.8314	hypothetical protein
MSP_000665	2.24635	2.09733	hypothetical protein
MSP_000666	0.67676	2.22162	DUF736 domain-containing protein
MSP_000667	7.76887	4.72357	YaiI/YqxD family protein
MSP_000668	1122.42	922.414	AAA family ATPase
MSP_000669	147.03	160.424	hypothetical protein
MSP_000670	1.54841	4.56957	helix-turn-helix transcriptional regulator
MSP_000671	3.9672	5.37527
MSP_000672	0.446416	0.33365	hypothetical protein
MSP_000673	0	0	DUF2285 domain-containing protein
MSP_000674	0	0	helix-turn-helix domain-containing protein
MSP_000675	4.64396	1.12524	replication initiator protein A
MSP_000676	0	0	AAA family ATPase
MSP_000677	0	0	hypothetical protein
MSP_000678	0.309429	0.291542	DUF2840 domain-containing protein
MSP_000679	0	0	S26 family signal peptidase
MSP_000680	0.446416	0.527728	DUF736 domain-containing protein
MSP_000681	0.446416	1.77811	lytic transglycosylase domain-containing protein
MSP_000682	2.55578	2.37563	DUF3363 domain-containing protein
MSP_000683	3.93048	3.33447	conjugal transfer protein TraG
MSP_000684	0	0.527728	ribbon-helix-helix domain-containing protein
MSP_000685	0	0	P-type conjugative transfer ATPase TrbB
MSP_000686	0	0.263864	TrbC/VirB2 family protein
MSP_000687	0	0	VirB3 family type IV secretion system protein
MSP_000688	0.618858	1.48657	conjugal transfer protein TrbE
MSP_000689	0.734662	0.861378	P-type conjugative transfer protein TrbJ
MSP_000690	0	0.291542	putative entry exclusion protein TrbK-alt
MSP_000691	1.29562	0.555406	P-type conjugative transfer protein TrbL
MSP_000692	0	0	conjugal transfer protein TrbF
MSP_000693	3.54197	3.62601	P-type conjugative transfer protein TrbG
MSP_000694	2.55578	0.931164	TrbI/VirB10 family protein
MSP_000695	0.618858	0.597514	DUF2274 domain-containing protein
MSP_000696	65.9468	54.6622	LysR family transcriptional regulator
MSP_000697	31.7376	29.073	hypothetical protein
MSP_000698	5.59343	2.77906	helix-turn-helix transcriptional regulator
MSP_000699	2.38334	2.45866	hypothetical protein
MSP_000700	26.1723	50.7345	plasmid stabilization protein
MSP_000701	40.4253	59.5945	hypothetical protein
MSP_000702	3960.89	1663.71	LysM peptidoglycan-binding domain-containing protein
MSP_000703	26212	17298.3	hypothetical protein
MSP_000704	42.8947	38.7949
MSP_000705	0	0
MSP_000706	0	0	IS66 family transposase
MSP_000707	0	0	IS66 family insertion sequence element accessory protein TnpB
MSP_000708	0	0	transposase
MSP_000709	1.51169	0.6673	AlpA family transcriptional regulator
MSP_000710	0	0
MSP_000711	0	0	transposase
MSP_000712	0	0	IS66 family insertion sequence element accessory protein TnpB
MSP_000713	0	0	IS66 family transposase
MSP_000714	0	0	hypothetical protein
MSP_000715	65.231	63.2049	hypothetical protein
MSP_000716	942.727	764.779	S8 family serine peptidase
MSP_000717	213.297	186.115	glycosyltransferase family 2 protein
MSP_000718	178.57	148.551	HupE/UreJ family protein
MSP_000719	10.9236	11.7374	copper resistance protein CopC
MSP_000720	600.374	506.187	hypothetical protein
MSP_000721	43.1483	55.3638	PepSY domain-containing protein
MSP_000722	75.5829	46.1865	DUF465 domain-containing protein
MSP_000723	26.3055	24.9489	hypothetical protein
MSP_000724	71.6362	57.0363	YdiU family protein
MSP_000725	1193.28	638.467	DUF465 domain-containing protein
MSP_000726	0	0
MSP_000727	1150.83	744.527	MucR family transcriptional regulator
MSP_000728	31.9369	32.4631	serine/threonine protein phosphatase
MSP_000729	103.368	84.8765	pilus assembly protein
MSP_000730	304.444	267.018	pilus assembly protein
MSP_000731	783.33	833.097	pilus assembly protein
MSP_000732	67.4386	75.1652	four-helix bundle copper-binding protein
MSP_000733	47.4975	73.1103	hypothetical protein
MSP_000734	5.19065	4.61168	hypothetical protein
MSP_000735	26.5889	17.0697	hypothetical protein
MSP_000736	1361.09	1613.3	3-deoxy-7-phosphoheptulonate synthase
MSP_000737	1.29562	0.263864	hypothetical protein
MSP_000738	3.21827	3.15279	triose-phosphate isomerase
MSP_000739	317.098	318.026	nucleoside-diphosphate kinase
MSP_000740	488.719	204.735	glutathione S-transferase family protein
MSP_000741	8.45254	11.1984	phosphoribosylglycinamide formyltransferase
MSP_000742	15.8247	18.0582	phosphoribosylformylglycinamidine cyclo-ligase
MSP_000743	194.455	225.956	iron-sulfur cluster assembly accessory protein
MSP_000744	186.625	179.803	VOC family protein
MSP_000745	295.843	295.307	DUF59 domain-containing protein
MSP_000746	1515.9	1321.95	cysteine desulfurase
MSP_000747	245.902	233.753	Fe-S cluster assembly protein SufD
MSP_000748	2281.78	1684.68	Fe-S cluster assembly ATPase SufC
MSP_000749	10839.2	9104.28	Fe-S cluster assembly protein SufB
MSP_000750	546.786	581.917	aminotransferase class V-fold PLP-dependent enzyme
MSP_000751	36.675	50.5894	alpha/beta hydrolase
MSP_000752	225.241	208.562	redoxin family protein
MSP_000753	20.3745	21.752	hypothetical protein
MSP_000754	8.2862	5.47306	anhydro-N-acetylmuramic acid kinase
MSP_000755	8.02903	10.0435	Na+/H+ antiporter NhaA
MSP_000756	14.097	7.36307	hypothetical protein
MSP_000757	13.183	11.3925	hypothetical protein
MSP_000758	1215.38	912.755	FkbM family methyltransferase
MSP_000759	0	0	IS256 family transposase
MSP_000760	0	0
MSP_000761	2.55578	6.48929	hypothetical protein
MSP_000762	7.351	12.9192	hypothetical protein
MSP_000763	479.825	500.031	DNA gyrase subunit A
MSP_000764	30.8081	29.4187	glutathione S-transferase
MSP_000765	14.4194	11.8914	Uma2 family endonuclease
MSP_000766	10.7417	6.40219	hypothetical protein
MSP_000767	19.5465	36.9072	class I SAM-dependent methyltransferase
MSP_000768	19.9363	21.4484	glutathione S-transferase
MSP_000769	46.8583	46.0868	replicative DNA helicase
MSP_000770	106.708	99.5541	50S ribosomal protein L9
MSP_000771	32.6716	46.7575	DUF2232 domain-containing protein
MSP_000772	0.734662	0	hypothetical protein
MSP_000773	48.3644	54.0511	FtsX-like permease family protein
MSP_000774	26.0552	34.1959	ABC transporter ATP-binding protein
MSP_000775	26.7389	30.5319	arylesterase
MSP_000776	278.281	300.585	twin-arginine translocase TatA/TatE family subunit
MSP_000777	161.537	211.279	twin-arginine translocase subunit TatB
MSP_000778	249.56	254.611	twin-arginine translocase subunit TatC
MSP_000779	127.687	138.299	serine--tRNA ligase
MSP_000780	98.3033	108.061	5'/3'-nucleotidase SurE
MSP_000781	5.68805	5.11258	methyltransferase domain-containing protein
MSP_000782	146.84	129.468	peptidoglycan DD-metalloendopeptidase family protein
MSP_000783	4.04629	7.61132	hypothetical protein
MSP_000784	4.0251	6.29318	CDP-alcohol phosphatidyltransferase family protein
MSP_000785	47.7616	59.7505	AI-2E family transporter
MSP_000786	1.77875	3.22258	hypothetical protein
MSP_000787	1171.81	983.245	RNA degradosome polyphosphate kinase
MSP_000788	21.8589	17.5308	exopolyphosphatase
MSP_000789	2.24635	3.52737	hypothetical protein
MSP_000790	176.911	161.186	ribonuclease D
MSP_000791	233.582	211.445	tetratricopeptide repeat protein
MSP_000792	2.03028	3.41665	DUF1826 domain-containing protein
MSP_000793	37.7053	60.1675	zinc metallochaperone GTPase ZigA
MSP_000794	185.473	137.478
MSP_000795	713.868	509.391	peroxiredoxin
MSP_000796	135.021	117.106	hypothetical protein
MSP_000797	96.068	105.136	tyrosine--tRNA ligase
MSP_000798	281.084	176.554	aromatic/alkene/methane monooxygenase hydroxylase/oxygenase subunit alpha
MSP_000799	110.079	114.635	hypothetical protein
MSP_000800	3.17464	4.82104	hypothetical protein
MSP_000801	823.256	1191.54	DUF2076 domain-containing protein
MSP_000802	7.7607	8.26537	glutamate 5-kinase
MSP_000803	7.27192	6.32001	intradiol ring-cleavage dioxygenase
MSP_000804	1.87902	0.555406	DUF3142 domain-containing protein
MSP_000805	116.57	125.291	hypothetical protein
MSP_000806	0	0
MSP_000807	28.6171	33.268	peptidoglycan-associated lipoprotein Pal
MSP_000808	3.34708	4.29331	hypothetical protein
MSP_000809	18.6182	25.3374	hypothetical protein
MSP_000810	55.8167	54.5496	hypothetical protein
MSP_000811	27.9342	26.6829	alpha/beta hydrolase
MSP_000812	4553.14	7019.61	Hsp20 family protein
MSP_000813	35.7235	28.3639	hypothetical protein
MSP_000814	3757.93	2772.89	glutamate synthase large subunit
MSP_000815	8.67471	9.07139	metallophosphoesterase
MSP_000816	0.309429	0	hypothetical protein
MSP_000817	282.787	312.639	aspartate aminotransferase family protein
MSP_000818	719.241	606.759	CspA family cold shock protein
MSP_000819	16.667	22.1021	DUF192 domain-containing protein
MSP_000820	0.367331	0.263864
MSP_000821	62.9572	80.9725	ETC complex I subunit
MSP_000822	0	0
MSP_000823	0	0
MSP_000824	7.95685	16.9743	porin
MSP_000825	5.34191	1.8479	AFG1 family ATPase
MSP_000826	0	1.347	N-acetyltransferase
MSP_000827	15.3857	16.6	class A beta-lactamase
MSP_000828	15.2699	12.7387	GNAT family N-acetyltransferase
MSP_000829	0	0	GNAT family N-acetyltransferase
MSP_000830	3.73686	2.80674	NUDIX domain-containing protein
MSP_000831	25.1693	35.8071	rubrerythrin
MSP_000832	11.5555	21.3056	metallophosphoesterase
MSP_000833	203.296	180.591	hypothetical protein
MSP_000834	118.286	104.555	glycosyl transferase family 36
MSP_000835	11.6713	15.8499	hypothetical protein
MSP_000836	2.05146	1.66622	molybdenum cofactor guanylyltransferase MobA
MSP_000837	174.395	143.802	signal peptidase I
MSP_000838	207.047	182.012	cysteine synthase A
MSP_000839	3.98839	3.16722	aldose 1-epimerase family protein
MSP_000840	13.7309	15.695	hypothetical protein
MSP_000841	67.8707	45.2424	single-stranded-DNA-specific exonuclease RecJ
MSP_000842	322.463	297.304	septal ring lytic transglycosylase RlpA family protein
MSP_000843	1875.55	2025.74	D-alanyl-D-alanine carboxypeptidase
MSP_000844	5.70924	7.01499	dTMP kinase
MSP_000845	21.4125	19.2792	DNA polymerase III subunit delta'
MSP_000846	0.367331	1.15292	DNA-deoxyinosine glycosylase
MSP_000847	539.265	463.023	methionine--tRNA ligase
MSP_000848	81.3598	48.4393	hypothetical protein
MSP_000849	35.0276	22.9338	TatD family hydrolase
MSP_000850	39.055	31.5985	MBL fold metallo-hydrolase
MSP_000851	674.854	600.014	cold shock domain-containing protein
MSP_000852	18.9215	19.1847	nucleoside triphosphate pyrophosphohydrolase
MSP_000853	76.9373	73.7623	glutathione S-transferase family protein
MSP_000854	9.85014	13.153	multidrug efflux SMR transporter
MSP_000855	139.527	168.914	GTPase HflX
MSP_000856	554.888	397.771	RNA chaperone Hfq
MSP_000857	163.608	136.178	sigma-54 dependent transcriptional regulator
MSP_000858	82.1846	91.2804	PAS domain-containing sensor histidine kinase
MSP_000859	756.688	925.722	nitrogen regulation protein NR(I)
MSP_000860	1261.38	949.439	PAS domain-containing protein
MSP_000861	11.7715	10.2087	tRNA dihydrouridine synthase DusB
MSP_000862	6.4439	9.76434	bifunctional 2-C-methyl-D-erythritol 4-phosphate cytidylyltransferase/2-C-methyl-D-erythritol 2,4-cyclodiphosphate synthase
MSP_000863	95.8885	234.098	catalase/peroxidase HPI
MSP_000864	17.8045	22.5748	hydrogen peroxide-inducible genes activator
MSP_000865	15.5663	16.4168	HAMP domain-containing protein
MSP_000866	33.0838	41.8558	LysR family transcriptional regulator
MSP_000867	7.95559	9.1276	4-oxalocrotonate tautomerase
MSP_000868	6.31509	5.37645	cupin domain-containing protein
MSP_000869	2.10936	3.50087	CinA family protein
MSP_000870	15.2638	20.1435	ubiquinone-binding protein
MSP_000871	0	0	DUF488 family protein
MSP_000872	652.252	719.719	lipoyl synthase
MSP_000873	18.9501	36.832	hypothetical protein
MSP_000874	175.252	131.642	DNA polymerase III subunit alpha
MSP_000875	1696	1030.05	phasin family protein
MSP_000876	869.475	1074.31	D-alanyl-D-alanine carboxypeptidase
MSP_000877	49.4258	33.7962	DnaJ domain-containing protein
MSP_000878	52.8283	69.3267	VWA domain-containing protein
MSP_000879	13.6069	20.976	DUF2478 domain-containing protein
MSP_000880	24.0897	19.8223	DUF817 domain-containing protein
MSP_000881	46.5239	56.3958	amino acid ABC transporter substrate-binding protein
MSP_000882	87.2924	124.01	cystathionine beta-lyase
MSP_000883	0.367331	0.263864	hypothetical protein
MSP_000884	104.829	59.189	hypothetical protein
MSP_000885	45.0199	29.6688	DUF4159 domain-containing protein
MSP_000886	5.86741	5.88974	DUF58 domain-containing protein
MSP_000887	259.17	247.579	MoxR family ATPase
MSP_000888	1.74203	1.1806	hypothetical protein
MSP_000889	4.18327	8.12665	CCA tRNA nucleotidyltransferase
MSP_000890	0	1.44446	hypothetical protein
MSP_000891	22.4113	16.5031	hypothetical protein
MSP_000892	15.0183	16.1161	cation:proton antiporter
MSP_000893	73.7054	61.3688	M15 family metallopeptidase
MSP_000894	4.87431	3.30561	N-acetyltransferase
MSP_000895	30.0449	32.1836	site-specific DNA-methyltransferase
MSP_000896	36.9503	25.1237	tRNA guanosine(34) transglycosylase Tgt
MSP_000897	0	0.263864	hypothetical protein
MSP_000898	12.3182	10.5291	tRNA preQ1(34) S-adenosylmethionine ribosyltransferase-isomerase QueA
MSP_000899	1430.22	1404.41	peptidylprolyl isomerase
MSP_000900	1565.84	1371.75	peptidylprolyl isomerase
MSP_000901	28.0089	26.5341	pantetheine-phosphate adenylyltransferase
MSP_000902	392.927	340.9	response regulator
MSP_000903	119	100.363	flagellar biosynthetic protein FliO
MSP_000904	158.085	149.264	RNA polymerase-binding protein DksA
MSP_000905	577.676	402.89	NADP-dependent isocitrate dehydrogenase	icd
MSP_000906	1.70658	1.52868	type II toxin-antitoxin system ParD family antitoxin
MSP_000907	3.07437	3.64044	type II toxin-antitoxin system RelE/ParE family toxin
MSP_000908	17.502	16.2524	RNA methyltransferase
MSP_000909	14.501	14.3769
MSP_000910	0	0	IS256 family transposase
MSP_000911	14.0118	5.52638
MSP_000912	34.2848	50.1588	DNA polymerase III subunit alpha
MSP_000913	7.99357	8.7807	MBL fold metallo-hydrolase
MSP_000914	1.72085	3.79241	DUF1499 domain-containing protein
MSP_000915	108.479	110.503	hypothetical protein
MSP_000916	538.025	584.749	elongation factor Tu
MSP_000917	3009.26	2871.22	TonB-dependent receptor
MSP_000918	60.2639	69.0635	dihydroorotase
MSP_000919	25.6443	16.9743	DUF3426 domain-containing protein
MSP_000920	96.9347	75.3284	cell division ATP-binding protein FtsE
MSP_000921	7.62498	6.91752	ABC transporter permease
MSP_000922	1.68413	3.04293	YdcF family protein
MSP_000923	38.6759	39.8097	1-acyl-sn-glycerol-3-phosphate acyltransferase
MSP_000924	17.3948	11.7927	RNA 2',3'-cyclic phosphodiesterase
MSP_000925	26.2021	24.6678	SMC-Scp complex subunit ScpB
MSP_000926	35.4875	34.3519	segregation/condensation protein A
MSP_000927	9.21575	9.72308	beta-N-acetylhexosaminidase
MSP_000928	42.2901	38.2257	SPOR domain-containing protein
MSP_000929	105.669	154.599	arginine--tRNA ligase
MSP_000930	2811.16	1352.35	HD domain-containing protein
MSP_000931	1054.85	512.782	hypothetical protein
MSP_000932	3.17464	5.88974	hypothetical protein
MSP_000933	2.72822	1.15292	deoxyguanosinetriphosphate triphosphohydrolase
MSP_000934	45.6445	81.7514	iron-sulfur cluster insertion protein ErpA
MSP_000935	95.1922	127.898	sugar kinase
MSP_000936	0	0
MSP_000937	296.155	208.832	hypothetical protein
MSP_000938	36.1932	42.5107	polyhydroxyalkanoic acid system family protein
MSP_000939	0.446416	1.19503	hypothetical protein
MSP_000940	621.754	606.237	response regulator
MSP_000941	407.445	505.299	PAS domain S-box protein
MSP_000942	511.771	432.427	glutathione S-transferase N-terminal domain-containing protein
MSP_000943	0	0	biotin-dependent carboxyltransferase family protein
MSP_000944	0	0.33365	allophanate hydrolase subunit 1
MSP_000945	9.95041	10.6125	LamB/YcsF family protein
MSP_000946	280.778	180.628	PAS domain-containing sensor histidine kinase
MSP_000947	273.758	202.451	phasin
MSP_000948	36.0488	31.3263	phasin family protein
MSP_000949	2.64914	8.08369	shikimate dehydrogenase
MSP_000950	69.2312	100.856	biotin synthase BioB
MSP_000951	18.2733	24.7676	hypothetical protein
MSP_000952	475.753	471.383	phosphoenolpyruvate carboxylase	ppc1
MSP_000953	36.5437	30.8225	autotransporter domain-containing protein
MSP_000954	32.8465	30.7577	hypothetical protein
MSP_000955	98.5124	101.184	UDP-glucose 4-epimerase GalE
MSP_000956	496.681	530.59	UTP--glucose-1-phosphate uridylyltransferase
MSP_000957	230.699	181.016	transcriptional repressor
MSP_000958	128.075	109.296	lytic murein transglycosylase
MSP_000959	7.86223	4.3755	cyclic nucleotide-binding domain-containing protein
MSP_000960	190.296	80.4898	formate dehydrogenase subunit delta	fdsD
MSP_000961	256.704	148.656	formate dehydrogenase accessory sulfurtransferase FdhD	fdhD
MSP_000962	17911.4	10328.9	formate dehydrogenase subunit alpha	fdsA
MSP_000963	3091.59	2408.13	NADH-quinone oxidoreductase subunit NuoF	fdsB
MSP_000964	1599.26	1290.03	formate dehydrogenase subunit gamma	fdsG
MSP_000965	58.8663	64.8425	LysR family transcriptional regulator
MSP_000966	36.9551	31.7554
MSP_000967	353.7	471.785	proline--tRNA ligase
MSP_000968	42.984	29.6131	hypothetical protein
MSP_000969	359.916	257.508	hypothetical protein
MSP_000970	0	0	IS5 family transposase
MSP_000971	0	0.263864	hypothetical protein
MSP_000972	3.15346	5.43095	hypothetical protein
MSP_000973	15.8178	15.7969	hypothetical protein
MSP_000974	172.05	152.08	D-alanyl-D-alanine carboxypeptidase
MSP_000975	98.241	102.566	GTP-binding protein
MSP_000976	28.121	31.1029	pyridoxamine 5'-phosphate oxidase family protein
MSP_000977	159.353	195.586	potassium transporter Kup
MSP_000978	0	0.931164	ComF family protein
MSP_000979	8.59689	4.16699	glutaredoxin 3
MSP_000980	7.32856	10.5576	DUF1178 family protein
MSP_000981	1.74203	2.69485	hypothetical protein
MSP_000982	0	0	transposase
MSP_000983	0	0	IS66 family insertion sequence element accessory protein TnpB
MSP_000984	2.01601	2.3612
MSP_000985	0	0	IS66 family transposase
MSP_000986	0	0	IS66 family insertion sequence element accessory protein TnpB
MSP_000987	0	0	transposase
MSP_000988	33.7389	21.0735	hypothetical protein
MSP_000989	1.26016	0.791592	hypothetical protein
MSP_000990	0	0	IS256 family transposase
MSP_000991	427.758	340.453	glycosyltransferase
MSP_000992	342.653	264.825	lipopolysaccharide biosynthesis protein
MSP_000993	21.8814	22.1157	O-antigen ligase family protein
MSP_000994	11.9509	8.52923	virulence factor MviN
MSP_000995	21.4561	16.001	polysaccharide deacetylase family protein
MSP_000996	23.4864	13.3503	glycosyltransferase
MSP_000997	74.7092	57.2986	hypothetical protein
MSP_000998	20.1307	12.1284	glycosyltransferase family 4 protein
MSP_000999	136.865	87.0937	acyltransferase
MSP_001000	149.212	118.437	class I SAM-dependent methyltransferase
MSP_001001	13.7863	19.5015	MFS transporter
MSP_001002	19.5478	20.0737	SDR family oxidoreductase
MSP_001003	8.07704	8.11137	CDP-alcohol phosphatidyltransferase family protein
MSP_001004	26.8392	39.4774	phosphocholine cytidylyltransferase family protein
MSP_001005	11.6004	9.40386	aminotransferase class I/II-fold pyridoxal phosphate-dependent enzyme
MSP_001006	1.35352	0.889056	phosphoenolpyruvate mutase
MSP_001007	0.446416	1.1806	GntR family transcriptional regulator
MSP_001008	61.1541	40.7697	carbohydrate porin
MSP_001009	21.77	21.9646	phosphonate C-P lyase system protein PhnL
MSP_001010	9.48972	10.0146	phosphonate C-P lyase system protein PhnK
MSP_001011	51.4435	40.7815	alpha-D-ribose 1-methylphosphonate 5-phosphate C-P-lyase PhnJ
MSP_001012	38.4819	44.7562	carbon-phosphorus lyase complex subunit PhnI
MSP_001013	12.909	19.6691	phosphonate C-P lyase system protein PhnH
MSP_001014	4.29781	4.43203	phosphonate C-P lyase system protein PhnG
MSP_001015	45.9275	59.7442	alpha-D-ribose 1-methylphosphonate 5-triphosphate diphosphatase
MSP_001016	48.8787	60.8241	DeoR/GlpR family DNA-binding transcription regulator
MSP_001017	11.807	10.0579	metallophosphoesterase
MSP_001018	62.219	73.4704	oligopeptide ABC transporter substrate-binding protein
MSP_001019	0.67676	1.11081	ABC transporter permease
MSP_001020	3.40498	8.39051	ABC transporter permease
MSP_001021	12.7292	11.1122	ATP-binding cassette domain-containing protein
MSP_001022	10.144	10.3206	ABC transporter ATP-binding protein
MSP_001023	9.70453	11.3348	phosphonate metabolism protein/1,5-bisphosphokinase (PRPP-forming) PhnN
MSP_001024	0	0	transposase
MSP_001025	0	0	IS66 family insertion sequence element accessory protein TnpB
MSP_001026	0	0	IS66 family transposase
MSP_001027	0	0	UPF0149 family protein
MSP_001028	124.17	178.408	GNAT family N-acetyltransferase
MSP_001029	31.0583	45.9991	DUF1778 domain-containing protein
MSP_001030	14.1903	9.96045	ISAs1 family transposase
MSP_001031	14.7888	8.99006	DUF932 domain-containing protein
MSP_001032	2.5346	1.83347	ParB N-terminal domain-containing protein
MSP_001033	8.32166	9.41829	hypothetical protein
MSP_001034	0	0	toprim domain-containing protein
MSP_001035	0	0	site-specific integrase
MSP_001036	0	0	tyrosine-type recombinase/integrase
MSP_001037	0	0	tyrosine-type recombinase/integrase
MSP_001038	0.446416	0
MSP_001039	0	0.291542	DUF2493 domain-containing protein
MSP_001040	3.0022	2.73696	hypothetical protein
MSP_001041	0	0.597514	DUF736 domain-containing protein
MSP_001042	2.4767	3.5839	helix-turn-helix transcriptional regulator
MSP_001043	2.95857	5.26658	helix-turn-helix domain-containing protein
MSP_001044	35.2506	26.8698	DUF2285 domain-containing protein
MSP_001045	0	0.291542	DUF2285 domain-containing protein
MSP_001046	0.734662	0	helix-turn-helix domain-containing protein
MSP_001047	0.67676	0.33365	replication initiator protein A
MSP_001048	0	0	AAA family ATPase
MSP_001049	0	0	hypothetical protein
MSP_001050	0.446416	0.916735	DUF2840 domain-containing protein
MSP_001051	0	0.527728	S26 family signal peptidase
MSP_001052	5.81077	3.69377	lytic transglycosylase domain-containing protein
MSP_001053	6.27837	4.72357	hypothetical protein
MSP_001054	2.10936	8.64113	relaxase/mobilization nuclease and DUF3363 domain-containing protein
MSP_001055	17.0274	15.4046	helix-turn-helix domain-containing protein
MSP_001056	12.3818	22.7008	hypothetical protein
MSP_001057	8.98541	17.1006	mercuric ion transporter MerT
MSP_001058	23.9752	29.1269	mercury resistance system periplasmic binding protein MerP
MSP_001059	19.699	31.1141	mercury(II) reductase
MSP_001060	26.681	42.3007	conjugal transfer protein TraG
MSP_001061	3.65777	3.45876	ribbon-helix-helix protein, CopG family
MSP_001062	1131.13	894.575	ATP-binding protein
MSP_001063	2740.49	2029.95	DNA cytosine methyltransferase
MSP_001064	34.8279	25.2272	very short patch repair endonuclease
MSP_001065	0.367331	0.527728	P-type conjugative transfer ATPase TrbB
MSP_001066	2.36089	1.75043	TrbC/VirB2 family protein
MSP_001067	0	0.291542	VirB3 family type IV secretion system protein
MSP_001068	18.4458	12.4171	conjugal transfer protein TrbE
MSP_001069	2.30425	1.95776	P-type conjugative transfer protein TrbJ
MSP_001070	0	0.33365	hypothetical protein
MSP_001071	1.82112	1.51425	P-type conjugative transfer protein TrbL
MSP_001072	0.755845	1.736	conjugal transfer protein TrbF
MSP_001073	1.29562	1.736	P-type conjugative transfer protein TrbG
MSP_001074	3.0601	1.40235	TrbI/VirB10 family protein
MSP_001075	0.367331	0.33365	DUF2274 domain-containing protein
MSP_001076	13.9812	10.5704	LysR family transcriptional regulator
MSP_001077	305.385	184.237	CusA/CzcA family heavy metal efflux RND transporter
MSP_001078	49.657	41.5887	efflux RND transporter periplasmic adaptor subunit
MSP_001079	52.9543	30.142	hypothetical protein
MSP_001080	79.4384	57.3638	response regulator transcription factor
MSP_001081	83.1829	63.2485	HAMP domain-containing histidine kinase
MSP_001082	240.624	212.003	heavy metal translocating P-type ATPase
MSP_001083	3174.46	3616.78	site-specific integrase
MSP_001084	0	0	IS5 family transposase
MSP_001085	11.1514	7.91729
MSP_001086	0.446416	0.263864
MSP_001087	0.367331	0.625192
MSP_001088	0	1.19503	DUF2274 domain-containing protein
MSP_001089	0	0.263864	hypothetical protein
MSP_001090	0	0
MSP_001091	8.1362	5.52724	DUF4189 domain-containing protein
MSP_001092	0	0	hypothetical protein
MSP_001093	92.9484	100.628	alpha/beta hydrolase
MSP_001094	1282.62	1091.17	hypothetical protein
MSP_001095	413.55	284.349	hypothetical protein
MSP_001096	207.333	163.27	hypothetical protein
MSP_001097	215.242	143.803	hypothetical protein
MSP_001098	26.0124	23.208	hypothetical protein
MSP_001099	66.3815	57.0787	ankyrin repeat domain-containing protein
MSP_001100	3.98839	2.54203	LytTR family DNA-binding domain-containing protein
MSP_001101	0	0	histidine kinase
MSP_001102	0	0	LuxR C-terminal-related transcriptional regulator
MSP_001103	0	0	hypothetical protein
MSP_001104	0	0	hypothetical protein
MSP_001105	0.309429	0.583085	hypothetical protein
MSP_001106	34.9766	39.3229	hypothetical protein
MSP_001107	16.5948	19.2276	hypothetical protein
MSP_001108	5.53679	3.73587	hypothetical protein
MSP_001109	0	0	UPF0149 family protein
MSP_001110	0	0	IS66 family transposase
MSP_001111	0	0	IS66 family insertion sequence element accessory protein TnpB
MSP_001112	0	0	transposase
MSP_001113	7.05539	4.2091	hypothetical protein
MSP_001114	7.66734	7.97383	hypothetical protein
MSP_001115	73.6404	63.0174	hypothetical protein
MSP_001116	181.285	145.22	hypothetical protein
MSP_001117	0.734662	1.1806	hypothetical protein
MSP_001118	83.742	43.8804	histidine kinase
MSP_001119	4.54934	3.5839
MSP_001120	186.18	281.13	helix-turn-helix transcriptional regulator
MSP_001121	48.3637	77.3647	alpha/beta fold hydrolase
MSP_001122	995.582	1314.46	NAD(P)-dependent alcohol dehydrogenase
MSP_001123	22.3918	27.9489	TetR/AcrR family transcriptional regulator
MSP_001124	1.70658	0.527728	alpha/beta hydrolase
MSP_001125	13.9967	20.7522	DUF3617 domain-containing protein
MSP_001126	17.8032	37.8404	bifunctional DNA-binding transcriptional regulator/O6-methylguanine-DNA methyltransferase Ada
MSP_001127	16.2063	19.5696	2OG-Fe(II) oxygenase
MSP_001128	1.4326	1.44446	DNA oxidative demethylase AlkB
MSP_001129	0.309429	0.291542	Tn3 family transposase
MSP_001130	9.64663	7.87433	hypothetical protein
MSP_001131	4.44907	6.18129	cytochrome c
MSP_001132	198.752	174.8	flavin monoamine oxidase family protein
MSP_001133	59.5931	51.3403	class I SAM-dependent methyltransferase
MSP_001134	22.9678	22.8905	SDR family oxidoreductase
MSP_001135	17.7037	21.4484	SDR family oxidoreductase
MSP_001136	27.4662	31.2525	hypothetical protein
MSP_001137	79.615	64.5934	hypothetical protein
MSP_001138	2.69277	5.18237	hypothetical protein
MSP_001139	5.34317	3.40222	LLM class flavin-dependent oxidoreductase
MSP_001140	4.47152	2.43098	LysR family transcriptional regulator
MSP_001141	0.67676	0.33365	hypothetical protein
MSP_001142	1.4326	1.41678	hypothetical protein
MSP_001143	2.63487	1.40235	acyl-CoA/acyl-ACP dehydrogenase
MSP_001144	29.7704	28.9619	TonB-dependent receptor
MSP_001145	5.14702	4.59725	class II aldolase/adducin family protein
MSP_001146	33.4866	47.924	ABC transporter substrate-binding protein
MSP_001147	7.50917	9.82173	ABC transporter permease
MSP_001148	0.67676	0.263864	ABC transporter permease
MSP_001149	3.01647	2.76463	ABC transporter ATP-binding protein
MSP_001150	1.93692	1.66622	ABC transporter ATP-binding protein
MSP_001151	0.734662	1.11081	ABC transporter permease
MSP_001152	1.4326	1.22271	ABC transporter permease
MSP_001153	21.7492	25.8083	ABC transporter substrate-binding protein
MSP_001154	35.5649	31.9054	LLM class flavin-dependent oxidoreductase
MSP_001155	13.1039	20.115	rhodanese-related sulfurtransferase
MSP_001156	67.3142	82.9239	cysteine dioxygenase
MSP_001157	0.309429	0.597514	amidohydrolase family protein
MSP_001158	37.3673	44.4202	TonB-dependent receptor
MSP_001159	19.9587	19.9875	TonB-dependent receptor
MSP_001160	15.9548	20.2534	dipeptidase
MSP_001161	22.5556	28.2131	TetR/AcrR family transcriptional regulator
MSP_001162	9.87824	6.12593	cytochrome c
MSP_001163	36.134	38.6155	sulfite dehydrogenase
MSP_001164	61.3616	67.5031	MBL fold metallo-hydrolase
MSP_001165	33.0471	30.3666	efflux RND transporter permease subunit
MSP_001166	19.2664	15.531	efflux RND transporter permease subunit
MSP_001167	24.9333	23.7807	efflux RND transporter permease subunit
MSP_001168	19.3797	28.8789	efflux RND transporter periplasmic adaptor subunit
MSP_001169	0.367331	0	transposase
MSP_001170	0	0	IS66 family insertion sequence element accessory protein TnpB
MSP_001171	0.67676	0.861378	hypothetical protein
MSP_001172	0	0
MSP_001173	0	0
MSP_001174	0	0
MSP_001175	0	0
MSP_001176	0	0
MSP_001177	0	0
MSP_001178	212.587	212.361	M23 family metallopeptidase
MSP_001179	0	0.583085	hypothetical protein
MSP_001180	0	0	hypothetical protein
MSP_001181	1.4326	1.736	AI-2E family transporter
MSP_001182	4.79522	2.70928	tRNA glutamyl-Q(34) synthetase GluQRS
MSP_001183	0	0	(d)CMP kinase
MSP_001184	22.0033	35.1456	3-phosphoshikimate 1-carboxyvinyltransferase
MSP_001185	10.3104	7.04266	helix-turn-helix domain-containing protein
MSP_001186	1393.72	728.78	hypothetical protein
MSP_001187	3.21009	1.15292	hypothetical protein
MSP_001188	7615.32	2870.58	methane monooxygenase/ammonia monooxygenase subunit B	pmoB2
MSP_001189	3549.18	2019.5	methane monooxygenase/ammonia monooxygenase subunit A	pmoA2
MSP_001190	14048.3	5291.99	methane monooxygenase/ammonia monooxygenase subunit C	pmoC2
MSP_001191	305.396	277.538	transposase
MSP_001192	114.098	109.737	Mu transposase C-terminal domain-containing protein
MSP_001193	165.146	154.254	glucose-6-phosphate isomerase
MSP_001194	61.8607	57.8331	hypothetical protein
MSP_001195	3.89503	5.95953	threonylcarbamoyl-AMP synthase
MSP_001196	162.547	129.985	peptidase
MSP_001197	0	0
MSP_001198	0	0	tyrosine-type recombinase/integrase
MSP_001199	0.309429	0.263864
MSP_001200	1.78566	0.916735	phosphonate ABC transporter ATP-binding protein
MSP_001201	46.7326	40.5173	phosphate/phosphite/phosphonate ABC transporter substrate-binding protein
MSP_001202	1.10199	1.48657	phosphonate ABC transporter, permease protein PhnE
MSP_001203	3.23254	5.02837	hydroxyacid dehydrogenase
MSP_001204	4.04629	3.83334	LysR family transcriptional regulator
MSP_001205	6.86913	4.77893	sigma-70 family RNA polymerase sigma factor
MSP_001206	0	0.597514	FecR domain-containing protein
MSP_001207	435.784	369.588	TonB-dependent siderophore receptor
MSP_001208	17.4012	20.2799	hypothetical protein
MSP_001209	98.3469	113.653	C4-dicarboxylate transporter DctA
MSP_001210	1.06527	0	aldo/keto reductase
MSP_001211	7.93441	7.70996	ferredoxin
MSP_001212	36.3268	13.4325	acireductone synthase
MSP_001213	552.106	422.518	excinuclease ABC subunit UvrA
MSP_001214	141.417	115.791	DUF2059 domain-containing protein
MSP_001215	229.877	197.838	glycosyltransferase
MSP_001216	10961.7	9047.16	ATP-dependent Clp protease ATP-binding subunit ClpA
MSP_001217	3664.77	2566.61	ATP-dependent Clp protease adapter ClpS
MSP_001218	123.93	113.35	hypothetical protein
MSP_001219	139.036	185.256	DEAD/DEAH box helicase
MSP_001220	1.49051	0.889056	(2Fe-2S) ferredoxin domain-containing protein
MSP_001221	5.82504	12.92	23S rRNA (pseudouridine(1915)-N(3))-methyltransferase RlmH
MSP_001222	72.4401	104.864	ribosome silencing factor
MSP_001223	185.999	127.888	quinone oxidoreductase
MSP_001224	589.954	611.75	FAD-dependent monooxygenase
MSP_001225	139.921	183.706	PAS domain S-box protein
MSP_001226	1.72085	0.81927
MSP_001227	3.25372	1.80579	VOC family protein
MSP_001228	22.2107	23.1002	hypothetical protein
MSP_001229	26.5228	26.255	prephenate/arogenate dehydrogenase family protein
MSP_001230	45.991	42.8134	histidinol-phosphate transaminase
MSP_001231	3.26926	4.82104	chorismate mutase
MSP_001232	322.781	443.235	lytic transglycosylase domain-containing protein
MSP_001233	29.6123	17.3656	DNA repair protein RecN
MSP_001234	5232.75	3929.56	outer membrane protein assembly factor BamD
MSP_001235	409.523	421.202	sterol desaturase family protein
MSP_001236	1.41142	1.52868	UDP-3-O-acyl-N-acetylglucosamine deacetylase
MSP_001237	784.88	702.595	cell division protein FtsZ
MSP_001238	42.6863	62.3862	cell division protein FtsA
MSP_001239	70.7502	64.4559	cell division protein FtsQ/DivIB
MSP_001240	292.943	300.414	D-alanine--D-alanine ligase
MSP_001241	35.4218	29.5474	type II toxin-antitoxin system PemK/MazF family toxin
MSP_001242	22.5063	37.4791	AbrB/MazE/SpoVT family DNA-binding domain-containing protein
MSP_001243	7.64616	6.96048	hypothetical protein
MSP_001244	9.30911	11.3063	UDP-N-acetylmuramate dehydrogenase
MSP_001245	195.318	129.962	UDP-N-acetylmuramate--L-alanine ligase
MSP_001246	10.2953	9.22421	undecaprenyldiphospho-muramoylpentapeptide beta-N-acetylglucosaminyltransferase
MSP_001247	60.833	59.9301	putative lipid II flippase FtsW
MSP_001248	57.9468	53.2984	UDP-N-acetylmuramoyl-L-alanine--D-glutamate ligase
MSP_001249	272.018	332.028	phospho-N-acetylmuramoyl-pentapeptide-transferase
MSP_001250	19.4389	21.517	UDP-N-acetylmuramoylalanyl-D-glutamyl-2,6-diaminopimelate--D-alanyl-D-alanine ligase
MSP_001251	18.429	19.1578	UDP-N-acetylmuramoyl-L-alanyl-D-glutamate--2,6-diaminopimelate ligase
MSP_001252	462.358	460.06	penicillin-binding protein 2
MSP_001253	6.13447	8.69478	hypothetical protein
MSP_001254	1.60505	3.48644	16S rRNA (cytosine(1402)-N(4))-methyltransferase RsmH
MSP_001255	1413.79	2329.81
MSP_001256	66.706	59.8595	beta-ketoacyl-[acyl-carrier-protein] synthase family protein
MSP_001257	2.72822	1.68065	alpha/beta hydrolase
MSP_001258	0.309429	0.291542	LysR family transcriptional regulator
MSP_001259	6.13447	5.33434	TfoX/Sxy family protein
MSP_001260	91.34	93.2394	hypothetical protein
MSP_001261	201.964	212.956	carboxymuconolactone decarboxylase family protein
MSP_001262	39.0999	40.945	AAA family ATPase
MSP_001263	0	0	hypothetical protein
MSP_001264	55.4461	38.3252	acyltransferase
MSP_001265	3.5277	0.583085	primosomal protein N'
MSP_001266	11.7136	9.04135	hypothetical protein
MSP_001267	7.94132	8.68324	hypothetical protein
MSP_001268	85.2228	90.9271	2-oxo acid dehydrogenase subunit E2
MSP_001269	286.947	309.692	pyruvate dehydrogenase complex E1 component subunit beta
MSP_001270	309.483	321.435	pyruvate dehydrogenase (acetyl-transferring) E1 component subunit alpha
MSP_001271	22.6702	11.7518	septum formation initiator family protein
MSP_001272	50.38	34.4489	DUF2497 domain-containing protein
MSP_001273	24.9333	28.8235	TolC family outer membrane protein
MSP_001274	12.5771	19.6158	protein-L-isoaspartate O-methyltransferase
MSP_001275	79.6194	90.0271	Rrf2 family transcriptional regulator
MSP_001276	10.5693	2.97314	Lrp/AsnC family transcriptional regulator
MSP_001277	1199.87	1143.66	cysteine synthase A
MSP_001278	31.5981	39.4914	ChbG/HpnK family deacetylase
MSP_001279	91.6446	100.493	glycosyltransferase family 2 protein
MSP_001280	22.8875	33.5768	murein biosynthesis integral membrane protein MurJ
MSP_001281	49.4384	56.6617	bifunctional 2-polyprenyl-6-hydroxyphenol methylase/3-demethylubiquinol 3-O-methyltransferase UbiG
MSP_001282	67.2424	79.9283	aspartate kinase
MSP_001283	38.2316	34.5605	DUF2267 domain-containing protein
MSP_001284	49.4941	24.5287	methyltransferase domain-containing protein
MSP_001285	10.3887	3.237	hypothetical protein
MSP_001286	716.539	680.935	hypothetical protein
MSP_001287	32.6275	27.0999	methyltransferase
MSP_001288	140.111	150.304	NAD-dependent DNA ligase LigA
MSP_001289	143.813	174.655	EAL domain-containing protein
MSP_001290	73.0627	74.6057	phosphoenolpyruvate--protein phosphotransferase
MSP_001291	15.4505	12.3894	peptide chain release factor 1
MSP_001292	3.9672	8.50156	outer membrane beta-barrel protein
MSP_001293	1.10199	0.291542	hypothetical protein
MSP_001294	0.734662	1.00095	GAF domain-containing protein
MSP_001295	13.1756	29.0011	porin
MSP_001296	20.9562	38.5847	bifunctional phosphoribosylaminoimidazolecarboxamide formyltransferase/IMP cyclohydrolase
MSP_001297	5.53679	7.65546	GIY-YIG nuclease family protein
MSP_001298	35.6171	36.4934
MSP_001299	29.7937	24.5992	DUF4145 domain-containing protein
MSP_001300	3.118	6.15361	heparinase II/III family protein
MSP_001301	8.33719	11.8885	methyltransferase domain-containing protein
MSP_001302	0	0	DUF1674 domain-containing protein
MSP_001303	635.176	594.957	MMPL family transporter
MSP_001304	43.0467	30.3081	DUF2147 domain-containing protein
MSP_001305	293.079	227.811	efflux transporter outer membrane subunit
MSP_001306	254.51	184.586	efflux RND transporter periplasmic adaptor subunit
MSP_001307	153.317	99.7326	efflux RND transporter permease subunit
MSP_001308	82.8138	59.8186	efflux RND transporter permease subunit
MSP_001309	326.314	218.168	hypothetical protein
MSP_001310	8.8117	12.9716	5,6-dimethylbenzimidazole synthase
MSP_001311	0.813747	0.625192	threonine-phosphate decarboxylase CobD
MSP_001312	8.8696	9.79202	cobyric acid synthase
MSP_001313	12.6427	18.78	cobalt-precorrin-6A reductase
MSP_001314	39.3078	47.8173	DUF2147 domain-containing protein
MSP_001315	476.84	547.361	indolepyruvate ferredoxin oxidoreductase family protein
MSP_001316	156.999	220.941	DUF1007 family protein
MSP_001317	0.309429	3.29151	nickel/cobalt transporter
MSP_001318	1640.82	1647.55	AMP-binding protein
MSP_001319	37.4378	31.5196	adenosylmethionine--8-amino-7-oxononanoate transaminase
MSP_001320	3.4698	4.64021	dethiobiotin synthase
MSP_001321	1.54841	0.889056	8-amino-7-oxononanoate synthase
MSP_001322	275.65	330.09	isoprenylcysteine carboxylmethyltransferase family protein
MSP_001323	1727.72	1780.78	cadmium-translocating P-type ATPase
MSP_001324	2550.67	1794.06	NAD(P)-dependent oxidoreductase
MSP_001325	37.0117	43.9507	nickel/cobalt efflux transporter RcnA
MSP_001326	20.8434	16.7228	CHAD domain-containing protein
MSP_001327	18.2945	17.893	glycosyltransferase family 4 protein
MSP_001328	9.51782	14.6292	amylo-alpha-1,6-glucosidase
MSP_001329	22.4411	20.1968	PRC-barrel domain-containing protein
MSP_001330	0	0	hypothetical protein
MSP_001331	301.736	122.22	FAD-dependent oxidoreductase
MSP_001332	76.2915	31.544	thioredoxin domain-containing protein
MSP_001333	35.6807	39.8097	4'-phosphopantetheinyl transferase superfamily protein
MSP_001334	95.8206	98.3805	DUF2325 domain-containing protein
MSP_001335	286.874	325.193	antibiotic biosynthesis monooxygenase
MSP_001336	0	0	hypothetical protein
MSP_001337	14.7089	16.0996	cystathionine gamma-synthase family protein
MSP_001338	5.49317	5.16794	outer membrane beta-barrel protein
MSP_001339	2.4767	3.7503	DMT family transporter
MSP_001340	31.3331	22.556	dienelactone hydrolase family protein
MSP_001341	1.4326	2.37563	class I SAM-dependent methyltransferase
MSP_001342	56.8926	42.2015	hydroxyacylglutathione hydrolase
MSP_001343	0.813747	0.263864	cupin domain-containing protein
MSP_001344	530.045	457.912	bifunctional diguanylate cyclase/phosphodiesterase
MSP_001345	1425.92	1424.1	polyhydroxyalkanoate synthesis repressor PhaR
MSP_001346	6.57836	8.83521	hypothetical protein
MSP_001347	139.112	112.709	hypothetical protein
MSP_001348	182.31	182.345	capsule biosynthesis protein
MSP_001349	13.6424	18.5335	gamma-glutamylcyclotransferase
MSP_001350	1.79994	5.98839	hypothetical protein
MSP_001351	471.669	563.828	glycine--tRNA ligase subunit alpha
MSP_001352	0.446416	4.30774	copper resistance protein CopC
MSP_001353	3.13918	4.83429	CopD family protein
MSP_001354	729.013	690.295	carbonic anhydrase
MSP_001355	21.2755	22.826	carboxylating nicotinate-nucleotide diphosphorylase
MSP_001356	5.80386	9.08261	L-aspartate oxidase
MSP_001357	780.202	696.325	DUF4202 domain-containing protein
MSP_001358	3048.34	4857.12	quinolinate synthase NadA
MSP_001359	5.11156	7.00056	glycosyltransferase family 4 protein
MSP_001360	85.4448	81.6095	methyltransferase domain-containing protein
MSP_001361	19.5914	15.7094	class I SAM-dependent methyltransferase
MSP_001362	1.87902	3.00082	SH3 domain-containing protein
MSP_001363	72.3933	93.2249	aspartate carbamoyltransferase catalytic subunit
MSP_001364	179.212	200.032	hypothetical protein
MSP_001365	1137.12	1284.94	cell envelope integrity EipB family protein
MSP_001366	56.5046	57.9366	RidA family protein
MSP_001367	26.2713	24.9449	glycerophosphodiester phosphodiesterase
MSP_001368	11.657	8.58577	DNA/RNA non-specific endonuclease
MSP_001369	753.444	775.9	DUF1269 domain-containing protein
MSP_001370	49.6061	53.9925	NAD(P)H-hydrate dehydratase
MSP_001371	211.407	193.907	multicopper oxidase domain-containing protein
MSP_001372	11.7279	13.3379	DNA helicase RecQ
MSP_001373	36.2441	43.2702	PepSY domain-containing protein
MSP_001374	21.1796	24.8391	TonB-dependent receptor
MSP_001375	11.6203	7.79418	siroheme synthase CysG
MSP_001376	2495.75	2152.54	cytochrome c family protein
MSP_001377	0.734662	0.33365	alpha-ketoglutarate-dependent dioxygenase AlkB
MSP_001378	32.6655	33.4914	2,3-bisphosphoglycerate-dependent phosphoglycerate mutase
MSP_001379	0.309429	1.51425	4-hydroxy-tetrahydrodipicolinate reductase
MSP_001380	56.3214	95.5878	molybdopterin adenylyltransferase
MSP_001381	2226.7	2981.67	hypothetical protein
MSP_001382	59.6753	38.0345	sel1 repeat family protein
MSP_001383	624.028	588.52	phosphomethylpyrimidine synthase ThiC
MSP_001384	470.05	398.547	outer membrane protein transport protein
MSP_001385	49.785	24.8353	Mrp/NBP35 family ATP-binding protein
MSP_001386	0.755845	2.33352	hypothetical protein
MSP_001387	114.201	162.638	hypothetical protein
MSP_001388	24.4653	18.3899	hypothetical protein
MSP_001389	0	0
MSP_001390	9.98461	9.59997	MerR family transcriptional regulator
MSP_001391	128.729	112.991	COX15/CtaA family protein
MSP_001392	94.1906	87.3535	N-acetyl-gamma-glutamyl-phosphate reductase
MSP_001393	149.789	113.481	30S ribosomal protein S9
MSP_001394	263.8	222.778	50S ribosomal protein L13
MSP_001395	49.9134	48.1878	cupin domain-containing protein
MSP_001396	211.325	101.982	transglutaminase-like cysteine peptidase
MSP_001397	176.699	169.052	Uma2 family endonuclease
MSP_001398	6.16993	8.34959	glucose 1-dehydrogenase
MSP_001399	6.40718	11.0147	Holliday junction branch migration DNA helicase RuvB
MSP_001400	1.04409	0.931164	hypothetical protein
MSP_001401	42.1449	66.0601	trypsin-like serine protease
MSP_001402	21.3097	19.3787	TolC family outer membrane protein
MSP_001403	314.209	288.275	CusA/CzcA family heavy metal efflux RND transporter
MSP_001404	73.7283	88.0356	efflux RND transporter periplasmic adaptor subunit
MSP_001405	1191.55	1240.22	outer membrane beta-barrel protein
MSP_001406	28.2816	33.2593	replication-associated recombination protein A
MSP_001407	272.092	207.113	AAA family ATPase
MSP_001408	11.8437	13.4457	transcription elongation factor GreA
MSP_001409	5.51561	8.47185	oxidoreductase
MSP_001410	1415.11	896.45	Spy/CpxP family protein refolding chaperone
MSP_001411	852.836	1234	polyprenyl synthetase family protein
MSP_001412	0	0	YARHG domain-containing protein
MSP_001413	0	0	methyltransferase
MSP_001414	130.795	122.894	caspase family protein
MSP_001415	39.3613	31.4866	hypothetical protein
MSP_001416	178.026	179.383	radical SAM family heme chaperone HemW
MSP_001417	12.6289	13.1959	hypothetical protein
MSP_001418	0	0	IS256 family transposase
MSP_001419	147.488	152.245	MEDS domain-containing protein
MSP_001420	0	0	OmpA family protein
MSP_001421	5.42225	6.48726	RdgB/HAM1 family non-canonical purine NTP pyrophosphatase
MSP_001422	24.5647	29.2005	ribonuclease PH
MSP_001423	0.367331	0.33365	DUF2332 family protein
MSP_001424	69.6569	73.6939	elongation factor G
MSP_001425	14.9474	21.0703	PAS domain S-box protein
MSP_001426	1508.85	1689.58	acetoacetyl-CoA reductase	phaB
MSP_001427	841.834	934.001	acetyl-CoA C-acetyltransferase	phaA1
MSP_001428	0	0.555406	TetR family transcriptional regulator
MSP_001429	0	1.22271	copper uptake system-associated protein
MSP_001430	0	0.291542	alpha/beta hydrolase
MSP_001431	0	0	hypothetical protein
MSP_001432	7.91887	6.43072	TonB-dependent receptor
MSP_001433	48.2611	69.2345	SulP family inorganic anion transporter
MSP_001434	1142.63	1219.47	aspartate-semialdehyde dehydrogenase
MSP_001435	528.656	453.991	hypothetical protein
MSP_001436	1109.04	1124.19	succinate dehydrogenase iron-sulfur subunit	sdhB
MSP_001437	1766.86	1795.69	succinate dehydrogenase flavoprotein subunit	sdhA
MSP_001438	88.4398	95.2291	succinate dehydrogenase, hydrophobic membrane anchor protein	sdhD
MSP_001439	157.527	179.199	succinate dehydrogenase, cytochrome b556 subunit	sdhC
MSP_001440	907.922	600.835	LuxR C-terminal-related transcriptional regulator
MSP_001441	11.8649	16.8644	alanine racemase
MSP_001442	15.2495	17.5718	Maf-like protein
MSP_001443	55.1216	55.1901	translation initiation factor IF-1
MSP_001444	51.8801	57.3852	AI-2E family transporter
MSP_001445	5.8605	7.24999	hypothetical protein
MSP_001446	1.4326	3.15279	C4-dicarboxylate ABC transporter substrate-binding protein
MSP_001447	91.2259	136.618	excinuclease ABC subunit UvrC
MSP_001448	27.7817	44.8715	CDP-diacylglycerol--glycerol-3-phosphate 3-phosphatidyltransferase
MSP_001449	2.41879	3.13836	molybdopterin converting factor subunit 1
MSP_001450	1.35352	0.291542	molybdenum cofactor biosynthesis protein MoaE
MSP_001451	16.7119	28.3367	DUF3047 domain-containing protein
MSP_001452	2.61368	4.01417	AraC family transcriptional regulator
MSP_001453	20.3447	35.1695	lytic transglycosylase domain-containing protein
MSP_001454	139.304	153.861	outer membrane protein assembly factor BamE
MSP_001455	13.275	16.7525	DUF177 domain-containing protein
MSP_001456	46.6894	64.2486	phosphate acyltransferase PlsX
MSP_001457	44.1263	49.5506	ketoacyl-ACP synthase III
MSP_001458	5.30645	3.68137	integration host factor subunit alpha
MSP_001459	1.74203	2.37563	MFS transporter
MSP_001460	3.52079	2.59738	DNA repair protein RadA
MSP_001461	0.309429	2.54085	hypothetical protein
MSP_001462	806.7	834.53	CvpA family protein
MSP_001463	1194.22	1274.52	amidophosphoribosyltransferase
MSP_001464	34.2187	21.5691	plasmid stabilization protein
MSP_001465	14.4276	10.6678	type II toxin-antitoxin system VapC family toxin
MSP_001466	34.1348	35.9351	autotransporter domain-containing protein
MSP_001467	3.0601	2.65274	DUF938 domain-containing protein
MSP_001468	24.1688	23.9339	Uma2 family endonuclease
MSP_001469	9.15785	11.0701	SDR family NAD(P)-dependent oxidoreductase
MSP_001470	34.3868	51.1749	DUF992 domain-containing protein
MSP_001471	16.314	36.1012	EcsC family protein
MSP_001472	6.09775	6.23579	alginate O-acetyltransferase
MSP_001473	35.9343	42.2998	MBOAT family protein
MSP_001474	0.367331	0	MarC family protein
MSP_001475	1125.43	910.266	cytochrome c1
MSP_001476	5264.52	4949.83	cytochrome b/b6
MSP_001477	367.5	444.709	ubiquinol-cytochrome c reductase iron-sulfur subunit
MSP_001478	3.36953	2.84682	LysE family translocator
MSP_001479	8.48845	8.97478	outer membrane beta-barrel protein
MSP_001480	39.8073	15.7536	TonB-dependent receptor
MSP_001481	66.6811	52.2706	hypothetical protein
MSP_001482	1.85784	1.44446	hypothetical protein
MSP_001483	16.0184	15.3225	DUF202 domain-containing protein
MSP_001484	0.446416	1.00095	hypothetical protein
MSP_001485	1.4326	2.13944	serine acetyltransferase
MSP_001486	236.585	256.24	M3 family metallopeptidase
MSP_001487	15.2612	16.6513	aminotransferase class I/II-fold pyridoxal phosphate-dependent enzyme
MSP_001488	3.73686	4.72154	HAMP domain-containing histidine kinase
MSP_001489	5.78832	8.86203	response regulator transcription factor
MSP_001490	0	0	hypothetical protein
MSP_001491	6.08348	6.66776	sterol desaturase family protein
MSP_001492	0.367331	0.291542	cysteine rich repeat-containing protein
MSP_001493	2299.19	2727.55	Rne/Rng family ribonuclease
MSP_001494	31.1542	34.3395	N-acetylmuramoyl-L-alanine amidase
MSP_001495	1270.65	1372.36	penicillin-binding protein 1A
MSP_001496	60.2266	52.2597	nucleotidyltransferase domain-containing protein
MSP_001497	24.6152	20.4186	HEPN domain-containing protein
MSP_001498	2.55578	3.83334	heme exporter protein CcmB
MSP_001499	5.98195	4.15374	heme ABC exporter ATP-binding protein CcmA
MSP_001500	1914.06	1101.74	hypothetical protein
MSP_001501	271.882	291.089	aminotransferase class I/II-fold pyridoxal phosphate-dependent enzyme
MSP_001502	575.37	529.77	hypothetical protein
MSP_001503	2265.59	2073.12	fatty acid desaturase
MSP_001504	758.618	639.993	sterol desaturase family protein
MSP_001505	291.705	325.996	PAS domain-containing protein
MSP_001506	8.48109	6.25107	sensor histidine kinase
MSP_001507	265.194	224.905	metallopeptidase family protein
MSP_001508	418.33	448.33	3-isopropylmalate dehydratase large subunit
MSP_001509	25.6382	22.8504	small ribosomal subunit Rsm22 family protein
MSP_001510	43.7365	43.8729	VOC family protein
MSP_001511	0.892832	0.597514	hypothetical protein
MSP_001512	90.4787	88.8348	50S ribosomal protein L19
MSP_001513	9.23693	0.6673	thiosulfate sulfurtransferase GlpE
MSP_001514	53.0607	103.86	tryptophan--tRNA ligase
MSP_001515	16.027	16.7104	glycolate oxidase subunit GlcF
MSP_001516	15.415	11.6399	glycolate oxidase subunit GlcE
MSP_001517	353.396	347.27	aspartate--tRNA ligase
MSP_001518	350.653	235.154	hypothetical protein
MSP_001519	57.5041	71.7711	hypothetical protein
MSP_001520	0.367331	2.30584	type II toxin-antitoxin system VapC family toxin
MSP_001521	0	0.33365	type II toxin-antitoxin system Phd/YefM family antitoxin
MSP_001522	0.67676	2.25134	spermidine synthase
MSP_001523	0.367331	0.263864	DUF167 family protein
MSP_001524	325.848	278.039	carbamoyl-phosphate synthase large subunit
MSP_001525	394.185	406.945	transcription elongation factor GreA
MSP_001526	6.40027	12.8225	mitochondrial fission ELM1 family protein
MSP_001527	58.7048	72.477	thioredoxin-disulfide reductase
MSP_001528	224.592	261.754	glycine--tRNA ligase subunit beta
MSP_001529	244.91	181.216	HAMP domain-containing protein
MSP_001530	12.6986	27.125	YraN family protein
MSP_001531	114.774	198.554	16S rRNA (cytidine(1402)-2'-O)-methyltransferase
MSP_001532	66.0847	61.7585	penicillin-binding protein activator
MSP_001533	38.7395	43.7269	glutathione synthase
MSP_001534	92.3714	84.1442	[protein-PII] uridylyltransferase
MSP_001535	1029.25	1355.44	nucleotide exchange factor GrpE
MSP_001536	16.8762	26.2839	magnesium/cobalt transporter CorA
MSP_001537	35.4646	39.3126	hypothetical protein
MSP_001538	38.3397	89.4884	regulator
MSP_001539	2191.81	617.856	Do family serine endopeptidase
MSP_001540	149.172	70.6141	response regulator transcription factor
MSP_001541	42.5021	30.801	HAMP domain-containing protein
MSP_001542	2.18845	1.66622	carbamoyltransferase
MSP_001543	0.446416	0.583085	hypothetical protein
MSP_001544	0	0	hypothetical protein
MSP_001545	159.384	98.4863	B12-binding domain-containing radical SAM protein
MSP_001546	18.957	6.01404	hypothetical protein
MSP_001547	133.081	108.841	PAS-domain containing protein
MSP_001548	502.609	455.2	aminopeptidase N
MSP_001549	32.9096	38.3116	DNA starvation/stationary phase protection protein
MSP_001550	28.187	28.8553	CDP-alcohol phosphatidyltransferase family protein
MSP_001551	1.04409	2.04198	polysaccharide export protein
MSP_001552	0.446416	0.931164	NAD(P)-dependent oxidoreductase
MSP_001553	7.89204	12.142	hypothetical protein
MSP_001554	42.4319	36.1745	transketolase
MSP_001555	235.521	178.306	CDP-alcohol phosphatidyltransferase
MSP_001556	240.894	181.894	GGDEF domain-containing protein
MSP_001557	0	0.263864	SDR family NAD(P)-dependent oxidoreductase
MSP_001558	50.6722	46.0245	NAD(+) synthase
MSP_001559	193.412	178.107	hypothetical protein
MSP_001560	108.25	120.124	adenylosuccinate synthase
MSP_001561	5350.11	3824.93	hypothetical protein
MSP_001562	6246.21	9949.73	SCP2 sterol-binding domain-containing protein
MSP_001563	11.6264	29.4202	MarR family winged helix-turn-helix transcriptional regulator
MSP_001564	59.2059	61.4536	hypothetical protein
MSP_001565	79.0965	98.1261	ATP-dependent RecD-like DNA helicase
MSP_001566	676.253	645.016	excinuclease ABC subunit UvrB
MSP_001567	1.60505	2.6816	MarR family transcriptional regulator
MSP_001568	12.1164	7.23674	MFS transporter
MSP_001569	826.221	947.982	ABC transporter ATP-binding protein/permease
MSP_001570	52.0794	86.1597	TIGR00730 family Rossman fold protein
MSP_001571	276.886	376.988	citramalate synthase
MSP_001572	32.0359	60.6745	GNAT family N-acetyltransferase
MSP_001573	2001.9	2947.25	cysteine--tRNA ligase
MSP_001574	88.7884	114.359	hypothetical protein
MSP_001575	19.5322	20.6701	homoserine dehydrogenase
MSP_001576	4.08174	3.1949	class II fructose-bisphosphatase
MSP_001577	129.053	77.7906	recombinase family protein
MSP_001578	5.93958	2.23605	hypothetical protein
MSP_001579	65.9618	46.2967	hypothetical protein
MSP_001580	87.0659	71.4072	hypothetical protein
MSP_001581	17.2142	14.8521	RsmB/NOP family class I SAM-dependent RNA methyltransferase
MSP_001582	9.75426	11.3207	type II toxin-antitoxin system ParD family antitoxin
MSP_001583	16.6079	15.0433	type II toxin-antitoxin system RelE/ParE family toxin
MSP_001584	50.9444	55.6207	glutamine-hydrolyzing GMP synthase
MSP_001585	45.8117	44.7034	tyrosine-type recombinase/integrase
MSP_001586	0	1.55636	hypothetical protein
MSP_001587	5.5437	5.22448	AlpA family transcriptional regulator
MSP_001588	7.53162	6.51494	Ti-type conjugative transfer relaxase TraA
MSP_001589	66.5173	74.9954	conjugal transfer protein TraD
MSP_001590	1.74203	1.47214	conjugal transfer protein TraD
MSP_001591	120.943	94.6962	nucleotidyl transferase AbiEii/AbiGii toxin family protein
MSP_001592	46.7599	43.4634	type IV toxin-antitoxin system AbiEi family antitoxin
MSP_001593	396.7	319.839	helix-turn-helix domain-containing protein
MSP_001594	439.502	406.132	DEAD/DEAH box helicase family protein
MSP_001595	503.075	401.404	type I restriction-modification system subunit M
MSP_001596	589.008	372.588	restriction endonuclease subunit S
MSP_001597	529.841	372.35	FRG domain-containing protein
MSP_001598	265.12	188.667	SIR2 family protein
MSP_001599	137.276	121.291	ATP-binding protein
MSP_001600	39.9965	38.0766	glutathione transferase GstA
MSP_001601	18.5379	27.9385	LysR family transcriptional regulator
MSP_001602	52.2189	67.9131	rhodanese-like domain-containing protein
MSP_001603	11.3973	9.79287	CHRD domain-containing protein
MSP_001604	20.1567	20.7402	nitrate/sulfonate/bicarbonate ABC transporter ATP-binding protein
MSP_001605	25.4009	30.3879	ABC transporter permease subunit
MSP_001606	0	0	hypothetical protein
MSP_001607	0	1.44446	hypothetical protein
MSP_001608	367.411	378.787	SurA N-terminal domain-containing protein
MSP_001609	80.2918	70.5954	anthranilate synthase component I
MSP_001610	4.59297	2.95871	hypothetical protein
MSP_001611	836.381	632.246	MarR family transcriptional regulator
MSP_001612	17.0923	13.3627	site-2 protease family protein
MSP_001613	58.1551	59.7014	aminodeoxychorismate/anthranilate synthase component II
MSP_001614	2.84403	1.80579	anthranilate phosphoribosyltransferase
MSP_001615	513.18	656.454	indole-3-glycerol phosphate synthase TrpC
MSP_001616	55.9774	84.6965	cyclic pyranopterin monophosphate synthase MoaC
MSP_001617	4.42789	5.66799	molybdopterin molybdotransferase MoeA
MSP_001618	1726.64	1900.95	DNA topoisomerase (ATP-hydrolyzing) subunit B
MSP_001619	0.813747	0	DUF1289 domain-containing protein
MSP_001620	212.666	247.516	mannose-1-phosphate guanylyltransferase/mannose-6-phosphate isomerase
MSP_001621	94.9794	109.672	GDP-mannose 4,6-dehydratase
MSP_001622	29.5536	29.4061	aldose 1-epimerase family protein
MSP_001623	37.8238	25.3639	glycosyltransferase
MSP_001624	115.478	112.563	gamma-glutamyltransferase
MSP_001625	49.1653	66.0134	phytochelatin synthase family protein
MSP_001626	0	0	uroporphyrinogen-III synthase
MSP_001627	10.8489	7.3466	hydroxymethylbilane synthase
MSP_001628	763.11	412.096	hypothetical protein
MSP_001629	427.201	284.664	hypothetical protein
MSP_001630	11.2897	11.265	hypothetical protein
MSP_001631	841.229	859.819	CreA family protein
MSP_001632	137.49	96.8798	DUF2865 domain-containing protein
MSP_001633	5.8095	7.55596	hypothetical protein
MSP_001634	5.99748	8.58374	NAD(P)-dependent glycerol-3-phosphate dehydrogenase
MSP_001635	8.48109	11.9736	phosphatidylserine synthase
MSP_001636	20.2967	21.5868	tRNA (adenosine(37)-N6)-threonylcarbamoyltransferase complex transferase subunit TsaD
MSP_001637	0.367331	0	DUF1192 domain-containing protein
MSP_001638	10.0948	14.4755	histidine phosphatase family protein
MSP_001639	1139.36	1085.6	hypothetical protein
MSP_001640	27.8323	22.8896	tRNA-binding protein
MSP_001641	1.91448	5.72538
MSP_001642	28.9062	31.5459	cell wall hydrolase
MSP_001643	5.91713	11.0168	secondary thiamine-phosphate synthase enzyme YjbQ
MSP_001644	156.682	153.824	pyruvate, phosphate dikinase
MSP_001645	26.7039	22.9165	YcjX family protein
MSP_001646	514.8	454.612	hypothetical protein
MSP_001647	0	0	transposase
MSP_001648	0	0	IS66 family insertion sequence element accessory protein TnpB
MSP_001649	0	0	IS66 family transposase
MSP_001650	16.9043	14.7126	hypothetical protein
MSP_001651	2017.24	2108.71	sodium-translocating pyrophosphatase
MSP_001652	7.97677	9.97573	thiamine-phosphate kinase
MSP_001653	13.5572	16.3767	transcription antitermination factor NusB
MSP_001654	16.3421	20.8497	6,7-dimethyl-8-ribityllumazine synthase
MSP_001655	60.1801	73.721	riboflavin synthase
MSP_001656	2.03028	3.65369	bifunctional diaminohydroxyphosphoribosylaminopyrimidine deaminase/5-amino-6-(5-phosphoribosylamino)uracil reductase RibD
MSP_001657	45.9038	51.7874	transcriptional regulator NrdR
MSP_001658	7.34974	11.295	helix-turn-helix domain-containing protein
MSP_001659	1415.21	1708.88	serine hydroxymethyltransferase	glyA
MSP_001660	2.64914	2.87568	phosphoesterase
MSP_001661	10.0071	9.82206	hypothetical protein
MSP_001662	51.7076	46.3544	hypothetical protein
MSP_001663	5.26282	5.47391	DUF5615 family PIN-like protein
MSP_001664	43.7028	48.619	DUF433 domain-containing protein
MSP_001665	40.2313	61.368	peptide chain release factor 3
MSP_001666	5.13274	1.9024	helix-turn-helix domain-containing protein
MSP_001667	43.0913	33.3104	DUF3501 family protein
MSP_001668	521.4	393.841	glycerol-3-phosphate dehydrogenase
MSP_001669	716.311	574.872	rubrerythrin family protein
MSP_001670	7.18421	2.11176	J domain-containing protein
MSP_001671	31.013	34.003	ribosome biogenesis GTPase Der
MSP_001672	139.599	116.331	tetratricopeptide repeat protein
MSP_001673	4383.7	3799.85	(2Fe-2S)-binding protein
MSP_001674	21.4337	19.3787	glutathionylspermidine synthase family protein
MSP_001675	5.12583	5.50074	hypothetical protein
MSP_001676	14.313	16.4085	DUF350 domain-containing protein
MSP_001677	1.79994	0.6673	hypothetical protein
MSP_001678	2.03028	1.98662	NAD(P)H-dependent oxidoreductase
MSP_001679	51.9755	72.5843	hypothetical protein
MSP_001680	15.7966	19.2801	phosphatidylserine decarboxylase
MSP_001681	11.6855	15.7259	CDP-diacylglycerol--serine O-phosphatidyltransferase
MSP_001682	12.5136	4.77893	DMT family transporter
MSP_001683	18.1282	27.256	PLP-dependent aminotransferase family protein
MSP_001684	1570.27	1662.97	pyrroloquinoline quinone biosynthesis protein PqqB	pqqB
MSP_001685	684.268	809.775	pyrroloquinoline-quinone synthase PqqC	pqqC
MSP_001686	462.16	570.869	pyrroloquinoline quinone biosynthesis protein PqqE	pqqE
MSP_001687	1.4326	2.8745	cupin domain-containing protein
MSP_001688	1588.87	980.366	flagellar export protein FliJ
MSP_001689	168.977	210.086	flippase-like domain-containing protein
MSP_001690	114.112	121.581	DUF1153 domain-containing protein
MSP_001691	23.6221	14.0444	septal ring lytic transglycosylase RlpA family protein
MSP_001692	0	0.597514	hypothetical protein
MSP_001693	463.059	468.662	hypothetical protein
MSP_001694	12.9644	17.8621	hypothetical protein
MSP_001695	0	0	hypothetical protein
MSP_001696	0.67676	1.3346	hypothetical protein
MSP_001697	24.0759	24.1859	flagellar basal body P-ring protein FlgI
MSP_001698	30.254	21.6389	flagellar basal body P-ring formation chaperone FlgA
MSP_001699	288.971	168.012	flagellar basal-body rod protein FlgG
MSP_001700	63.6009	36.2304	flagellar hook-basal body complex protein FliE
MSP_001701	234.981	59.0773	flagellar basal body rod protein FlgC
MSP_001702	886.36	149.405	flagellar basal body rod protein FlgB
MSP_001703	32.8673	22.3957	flagellar type III secretion system protein FlhB
MSP_001704	95.5033	58.1906	flagellar motor switch protein FliG
MSP_001705	141.835	88.2068	flagellar motor switch protein FliN
MSP_001706	45.2015	25.7414	FliM/FliN family flagellar motor switch protein
MSP_001707	517.349	116.428	flagellar motor stator protein MotA
MSP_001708	135.808	34.672	flagellar basal-body rod protein FlgF
MSP_001709	14.689	7.22231	flagellar protein export ATPase FliI
MSP_001710	1.35352	2.22162	hypothetical protein
MSP_001711	131.809	96.7567	hypothetical protein
MSP_001712	20.4998	6.02932	hypothetical protein
MSP_001713	43.5636	33.6607	transglycosylase SLT domain-containing protein
MSP_001714	7.07829	13.1963	flagellar hook-length control protein FliK
MSP_001715	44.0558	38.2311	hypothetical protein
MSP_001716	224.753	110.752	OmpA family protein
MSP_001717	80.3962	39.5905	hypothetical protein
MSP_001718	1086.73	320.697	flagellar M-ring protein FliF
MSP_001719	1338.83	1178.84	flagellin
MSP_001720	7437.76	3806.29	flagellin
MSP_001721	376.655	213.301	flagellar type III secretion system pore protein FliP
MSP_001722	91.3122	70.7919	flagellar basal body-associated FliL family protein
MSP_001723	243.444	94.6187	flagellar basal body L-ring protein FlgH
MSP_001724	499.855	146.13	hypothetical protein
MSP_001725	1421.82	1106.5	response regulator transcription factor
MSP_001726	614.27	445.98	flagellar basal body-associated protein FliL
MSP_001727	63.7588	60.3837	hypothetical protein
MSP_001728	49.4478	40.9496	rod-binding protein
MSP_001729	375.542	236.717	hypothetical protein
MSP_001730	172.034	100.96	flagellar biosynthetic protein FliR
MSP_001731	1933.55	1265.08	flagellar biosynthesis protein FlhA
MSP_001732	64.4437	42.1438	flagellar biosynthetic protein FliQ
MSP_001733	1688.07	906.728	flagellar hook assembly protein FlgD
MSP_001734	324.315	233.512	flagellar biosynthesis repressor FlbT
MSP_001735	111.698	77.6821	flagellar biosynthesis regulator FlaF
MSP_001736	1092.64	991.948	flagellar hook-associated family protein
MSP_001737	1208.28	801.756	flagellar hook-associated protein FlgK
MSP_001738	4548.84	1819.46	flagellar hook protein FlgE
MSP_001739	14.2837	10.6687	hypothetical protein
MSP_001740	378.519	122.319	hypothetical protein
MSP_001741	510.033	284.283	methyl-accepting chemotaxis protein
MSP_001742	69.554	42.2949	chemotaxis protein CheW
MSP_001743	195.143	154.095	STAS domain-containing protein
MSP_001744	177.272	138.885	response regulator
MSP_001745	831.573	612.787	chemotaxis protein CheA
MSP_001746	281.847	188.499	protein-glutamate O-methyltransferase
MSP_001747	84.8873	78.5541	chemotaxis response regulator protein-glutamate methylesterase
MSP_001748	1056.63	808.393	response regulator
MSP_001749	231.286	139.52	chemotaxis protein CheD
MSP_001750	16.1272	12.3225	hypothetical protein
MSP_001751	7.1773	8.32073	hypothetical protein
MSP_001752	0.618858	0.527728	hypothetical protein
MSP_001753	52.8114	69.5379	HAMP domain-containing protein
MSP_001754	16.1852	21.9084	DsbE family thiol:disulfide interchange protein
MSP_001755	7.86223	3.49969	heme exporter protein CcmD
MSP_001756	295.11	246.078	heme ABC transporter permease
MSP_001757	11017.7	10529.7	S41 family peptidase
MSP_001758	85.0918	94.537	peptidoglycan DD-metalloendopeptidase family protein
MSP_001759	2.18845	2.05641	hypothetical protein
MSP_001760	2.4767	2.88893	hypothetical protein
MSP_001761	7.99922	6.55704	MmcQ/YjbR family DNA-binding protein
MSP_001762	880.814	708.693	DNA polymerase III subunit beta
MSP_001763	240.002	191.308	penicillin-binding protein 1A
MSP_001764	291.601	94.2092	hypothetical protein
MSP_001765	82.5283	171.868	glutamine amidotransferase
MSP_001766	195.849	148.237	Rieske (2Fe-2S) protein
MSP_001767	191.804	163.331	hypothetical protein
MSP_001768	1301.25	1176.75	hypothetical protein
MSP_001769	338.877	467.406	DUF1150 domain-containing protein
MSP_001770	1105.61	775.945	2-oxoglutarate dehydrogenase complex dihydrolipoyllysine-residue succinyltransferase	sucB
MSP_001771	4291.34	3220.21	2-oxoglutarate dehydrogenase E1 component	sucA
MSP_001772	1641.77	1738.69	succinate--CoA ligase subunit alpha	sucD
MSP_001773	29.563	36.8792	alpha/beta hydrolase
MSP_001774	1.49051	1.75043	site-specific tyrosine recombinase XerD
MSP_001775	0.309429	1.54193	oxidoreductase
MSP_001776	58.7454	37.0203	L,D-transpeptidase
MSP_001777	9.54636	24.3237	ATP-binding protein
MSP_001778	274.135	300.153	endonuclease/exonuclease/phosphatase family protein
MSP_001779	1.72085	3.12511	antibiotic biosynthesis monooxygenase
MSP_001780	15.5084	16.0463	carotenoid biosynthesis protein
MSP_001781	97.8451	90.0957	thioredoxin domain-containing protein
MSP_001782	0	0	hypothetical protein
MSP_001783	63.5501	94.8407	septation protein A
MSP_001784	19.8373	32.3922	signal recognition particle-docking protein FtsY
MSP_001785	34.4062	47.0658	PAS domain-containing protein
MSP_001786	36.9546	31.6571	response regulator
MSP_001787	2.57696	2.04198	hypothetical protein
MSP_001788	598.992	412.48	acetoacetate--CoA ligase
MSP_001789	15.4211	14.3901	VOC family protein
MSP_001790	25.2757	18.7924	acetoacetate decarboxylase
MSP_001791	3.9093	3.91637	LysR family transcriptional regulator
MSP_001792	0	0	hypothetical protein
MSP_001793	540.772	771.447	EAL domain-containing protein
MSP_001794	74.4451	49.8114	hypothetical protein
MSP_001795	310.244	304.598	patatin-like phospholipase family protein
MSP_001796	1092.55	962.677	3-hydroxybutyrate dehydrogenase
MSP_001797	77.8847	67.19	hypothetical protein
MSP_001798	25.8106	25.7959	helix-turn-helix transcriptional regulator
MSP_001799	149.977	216.25	hypothetical protein
MSP_001800	40.3243	98.7136	hypothetical protein
MSP_001801	60.3232	73.0802	Hint domain-containing protein
MSP_001802	35.2281	30.4183	O-methyltransferase
MSP_001803	1706.94	1590.02	NAD(P)/FAD-dependent oxidoreductase
MSP_001804	102.237	170.678	2Fe-2S iron-sulfur cluster binding domain-containing protein
MSP_001805	5.67252	5.00069	membrane integrity-associated transporter subunit PqiC
MSP_001806	322.428	268.039	MCE family protein
MSP_001807	31.8007	30.4356	ABC transporter ATP-binding protein
MSP_001808	22.0806	24.5331	ABC transporter permease
MSP_001809	10.195	6.72226	dipeptide epimerase
MSP_001810	0	0	HigA family addiction module antidote protein
MSP_001811	99.5151	138.598	NAD(P)-dependent alcohol dehydrogenase
MSP_001812	544.226	416.233	outer membrane lipoprotein carrier protein LolA
MSP_001813	304.757	328.985	DNA translocase FtsK 4TM domain-containing protein
MSP_001814	443.889	87.6811	glucose-1-phosphate cytidylyltransferase
MSP_001815	4.26236	4.18142	CDP-glucose 4,6-dehydratase
MSP_001816	27.1287	24.0166	lipopolysaccharide biosynthesis protein RfbH
MSP_001817	1.97238	4.19585	sigma-70 family RNA polymerase sigma factor
MSP_001818	20217.4	25273.2	glucose 1-dehydrogenase
MSP_001819	8.07139	8.58577	helix-turn-helix domain-containing protein
MSP_001820	12.2322	12.3626	50S ribosomal protein L21
MSP_001821	31.9417	39.673	50S ribosomal protein L27
MSP_001822	67.4353	86.4167	GNAT family N-acetyltransferase
MSP_001823	190.067	183.713	GTPase ObgE
MSP_001824	0	0
MSP_001825	39.4297	48.4621	class I SAM-dependent methyltransferase
MSP_001826	46.2181	53.0753	cytochrome c biogenesis CcdA family protein
MSP_001827	11.8718	13.5455	tryptophanase
MSP_001828	86.3286	111.172	phenylalanine 4-monooxygenase
MSP_001829	405.153	504.362	M48 family metallopeptidase
MSP_001830	24.6239	39.7873	TCR/Tet family MFS transporter
MSP_001831	68.7896	93.6852	dTDP-glucose 4,6-dehydratase
MSP_001832	46.6592	53.2053	dTDP-4-dehydrorhamnose 3,5-epimerase
MSP_001833	2.41879	3.16722	dTDP-4-dehydrorhamnose reductase
MSP_001834	16.954	18.1428	glucose-1-phosphate thymidylyltransferase RfbA
MSP_001835	419.008	492.11	lipopolysaccharide biosynthesis protein
MSP_001836	314.218	312.818	ABC transporter ATP-binding protein
MSP_001837	55.6213	52.2574	glycosyltransferase
MSP_001838	1.29562	3.82009	class I SAM-dependent methyltransferase
MSP_001839	1.20226	2.02755	hypothetical protein
MSP_001840	453.45	448.695	HAMP domain-containing protein
MSP_001841	4.35572	5.44623	TetR family transcriptional regulator
MSP_001842	7980.94	9729.26	outer membrane beta-barrel protein
MSP_001843	724.572	638.538	translation elongation factor Ts
MSP_001844	1011.42	781.954	30S ribosomal protein S2
MSP_001845	145.44	116.043	hypothetical protein
MSP_001846	0.446416	0.861378	YciI family protein
MSP_001847	38.5242	36.7676	EVE domain-containing protein
MSP_001848	238.78	280.37	malate dehydrogenase	mdh
MSP_001849	706.364	691.01	ADP-forming succinate--CoA ligase subunit beta	sucC
MSP_001850	3470.83	3337.39	tetratricopeptide repeat protein
MSP_001851	129.861	127.821	efflux RND transporter permease subunit
MSP_001852	6.09775	6.12593	efflux RND transporter periplasmic adaptor subunit
MSP_001853	5.24164	5.90299	phosphatase PAP2 family protein
MSP_001854	40488.4	44845.2	molecular chaperone DnaK
MSP_001855	1159.33	1060.96	molecular chaperone DnaJ
MSP_001856	115.724	160.285	methyltransferase domain-containing protein
MSP_001857	11.5766	14.1274	orotidine-5'-phosphate decarboxylase
MSP_001858	52.5128	51.7992	HAD family phosphatase
MSP_001859	149.296	172.762	exodeoxyribonuclease III
MSP_001860	25.1922	27.953	DNA polymerase III subunit chi
MSP_001861	2.5346	1.29249	class I SAM-dependent methyltransferase
MSP_001862	2.92311	3.11068	ABC transporter ATP-binding protein
MSP_001863	1.04409	1.45889	ABC transporter permease subunit
MSP_001864	3.50525	2.59738	ABC transporter permease subunit
MSP_001865	52.2681	55.8533	DUF1778 domain-containing protein
MSP_001866	2.57696	7.47378	GNAT family N-acetyltransferase
MSP_001867	103.581	113.374	AsmA family protein
MSP_001868	131.072	116.919	transcriptional repressor LexA
MSP_001869	178.95	114.403	hypothetical protein
MSP_001870	226.057	220.331	LLM class flavin-dependent oxidoreductase
MSP_001871	0.309429	0	hypothetical protein
MSP_001872	376.657	295.396	OFA family MFS transporter
MSP_001873	4.00392	3.45961	cupin domain-containing protein
MSP_001874	7.66734	4.04388	exonuclease SbcCD subunit D C-terminal domain-containing protein
MSP_001875	5.90286	6.23782	AAA family ATPase
MSP_001876	0.813747	0.291542	hypothetical protein
MSP_001877	2.4767	0.597514	exopolysaccharide biosynthesis polyprenyl glycosylphosphotransferase
MSP_001878	2611.89	1564.5	HNH endonuclease
MSP_001879	0.446416	0.555406	hypothetical protein
MSP_001880	49.1522	30.3952	hypothetical protein
MSP_001881	200.783	261.379	DUF853 domain-containing protein
MSP_001882	1218.08	1398.46	SCO family protein
MSP_001883	12.7365	13.5299	M48 family metallopeptidase
MSP_001884	103.448	116.818	hypothetical protein
MSP_001885	20.9164	28.8264	bifunctional enoyl-CoA hydratase/phosphate acetyltransferase
MSP_001886	1.3747	2.62506	acetate/propionate family kinase
MSP_001887	4607.01	1941.04	alpha-amylase
MSP_001888	360.093	362.752	phenylalanine--tRNA ligase subunit alpha
MSP_001889	15.9548	16.6819	hypothetical protein
MSP_001890	24.1537	31.8552	3'-5' exoribonuclease
MSP_001891	246.858	240.591	phenylalanine--tRNA ligase subunit beta
MSP_001892	14.7586	23.8546	hypothetical protein
MSP_001893	12.3338	9.27957	FAD-dependent oxidoreductase
MSP_001894	0.367331	0.81927	isoprenylcysteine carboxylmethyltransferase family protein
MSP_001895	462.266	254.257	ketoacyl-ACP synthase III
MSP_001896	48.4254	39.7572	30S ribosomal protein S12 methylthiotransferase RimO
MSP_001897	303.405	263.991	hypothetical protein
MSP_001898	2.64914	1.65297	nicotinate-nucleotide adenylyltransferase
MSP_001899	39.0726	29.4066	glutamate-5-semialdehyde dehydrogenase
MSP_001900	36.7329	32.9516	GDP-mannose 4,6-dehydratase
MSP_001901	4.08174	5.98721	NAD-dependent epimerase/dehydratase family protein
MSP_001902	10.692	11.9459	glycosyltransferase family 4 protein
MSP_001903	709.08	844.814	hypothetical protein
MSP_001904	749.018	755.235	outer membrane beta-barrel protein
MSP_001905	533.23	502.797	phosphoserine transaminase
MSP_001906	32.6006	52.1636	phosphoglycerate dehydrogenase
MSP_001907	131.447	57.3322	hypothetical protein
MSP_001908	79.2383	65.9272	sel1 repeat family protein
MSP_001909	41.469	39.8094	Nramp family divalent metal transporter
MSP_001910	4.56488	4.15256	hypothetical protein
MSP_001911	30.7714	34.4618	cob(I)yrinic acid a,c-diamide adenosyltransferase
MSP_001912	17.365	15.6264	DUF86 domain-containing protein
MSP_001913	24.2397	21.3771	nucleotidyltransferase domain-containing protein
MSP_001914	29.5385	25.7694	CbtB-domain containing protein
MSP_001915	17.9345	12.223	CbtA family protein
MSP_001916	214.631	183.105	cobalamin biosynthesis protein CobW
MSP_001917	85.8307	69.5685	cobaltochelatase subunit CobN
MSP_001918	14.2992	16.4742	precorrin-3B synthase
MSP_001919	3.77231	5.33434	precorrin-8X methylmutase
MSP_001920	48.5347	45.6294	precorrin-2 C(20)-methyltransferase
MSP_001921	13.249	8.76542	precorrin-3B C(17)-methyltransferase
MSP_001922	13.6424	14.4723	precorrin-6y C5,15-methyltransferase (decarboxylating) subunit CbiE
MSP_001923	7.57398	3.88988	cobalamin biosynthesis protein
MSP_001924	2.33971	3.61073	precorrin-4 C(11)-methyltransferase
MSP_001925	7.44391	6.20897	cobyrinate a,c-diamide synthase
MSP_001926	1353.28	998.378	hypothetical protein
MSP_001927	26.445	42.0752	acetyl-CoA carboxylase carboxyltransferase subunit alpha
MSP_001928	236.84	267.933	ABC transporter ATP-binding protein/permease
MSP_001929	10.1596	11.6275	RlmE family RNA methyltransferase
MSP_001930	49.3925	59.027	DHA2 family efflux MFS transporter permease subunit
MSP_001931	32.4114	38.561	DNA repair protein RadC
MSP_001932	565.055	721.98	type I methionyl aminopeptidase
MSP_001933	474.976	379.612	competence/damage-inducible protein A
MSP_001934	25.8473	26.6264	xanthine phosphoribosyltransferase
MSP_001935	3.9093	7.16899	hypothetical protein
MSP_001936	0	0
MSP_001937	3.88685	5.30666	hypothetical protein
MSP_001938	7.97803	12.225	sensor histidine kinase
MSP_001939	27.7108	34.6856	response regulator transcription factor
MSP_001940	4.52816	6.0991	PepSY domain-containing protein
MSP_001941	0.367331	0	hypothetical protein
MSP_001942	8.24383	12.4612	TIGR02594 family protein
MSP_001943	84.4905	95.8257	hypothetical protein
MSP_001944	393.79	496.427	hypothetical protein
MSP_001945	1.66295	1.94451	DUF4376 domain-containing protein
MSP_001946	16.314	22.0583	DUF2793 domain-containing protein
MSP_001947	31.5864	53.7881	glycoside hydrolase/phage tail family protein
MSP_001948	2.22517	4.88879	C40 family peptidase
MSP_001949	9.46037	14.5586	DUF2163 domain-containing protein
MSP_001950	5.65133	11.8781	DUF2460 domain-containing protein
MSP_001951	2.18845	6.057	phage tail tape measure protein
MSP_001952	0	0	phage tail assembly chaperone
MSP_001953	1.18108	1.66622	gene transfer agent family protein
MSP_001954	9.83461	17.4045	phage major tail protein, TP901-1 family
MSP_001955	0	1.47214	DUF3168 domain-containing protein
MSP_001956	0	0	phage head closure protein
MSP_001957	2.40452	3.73791	head-tail connector protein
MSP_001958	88.1903	131.874	phage major capsid protein
MSP_001959	0.67676	0.263864	HK97 family phage prohead protease
MSP_001960	0	0	hypothetical protein
MSP_001961	0	0	hypothetical protein
MSP_001962	5.53553	8.51481
MSP_001963	127.552	98.0119	hypothetical protein
MSP_001964	49.0659	81.7519	phage portal protein
MSP_001965	475.302	525.429	hypothetical protein
MSP_001966	232.536	235.617	hypothetical protein
MSP_001967	11.5555	19.5737	terminase family protein
MSP_001968	0.67676	4.4176	hypothetical protein
MSP_001969	1.06527	1.82022	hypothetical protein
MSP_001970	273.654	182.687	YcgN family cysteine cluster protein
MSP_001971	370.877	455.956	PBP1A family penicillin-binding protein
MSP_001972	2.03028	4.49979	DUF1214 domain-containing protein
MSP_001973	19.2297	26.1861	hypothetical protein
MSP_001974	10.5407	9.26547	TonB-dependent receptor
MSP_001975	95.0719	73.0257	TonB-dependent receptor
MSP_001976	851.337	807.357	hypothetical protein
MSP_001977	344.88	386.322	alkene reductase
MSP_001978	3.75804	3.11068	polyprenyl synthetase family protein
MSP_001979	5.44217	7.14013	DUF1345 domain-containing protein
MSP_001980	8.09949	5.23569	cupredoxin domain-containing protein
MSP_001981	563.139	573.357
MSP_001982	300.955	394.691	metallo-mystery pair system four-Cys motif protein
MSP_001983	82.4322	82.8371	TonB-dependent receptor
MSP_001984	0.309429	0.263864	FecR domain-containing protein
MSP_001985	0.309429	0	RNA polymerase sigma factor
MSP_001986	0.446416	0.597514	hypothetical protein
MSP_001987	12.5075	5.97396	GNAT family N-acetyltransferase
MSP_001988	1.4326	2.37563	BatD family protein
MSP_001989	0.367331	0.916735	tetratricopeptide repeat protein
MSP_001990	0.309429	0	VWA domain-containing protein
MSP_001991	0.309429	0	VWA domain-containing protein
MSP_001992	0	0.263864	DUF4381 domain-containing protein
MSP_001993	0.309429	0	DUF58 domain-containing protein
MSP_001994	8.53082	14.5874	AAA family ATPase
MSP_001995	99.7468	86.4972	response regulator
MSP_001996	33.3414	38.6695	protein-glutamate O-methyltransferase CheR
MSP_001997	48.8735	41.9471	response regulator
MSP_001998	7.94132	15.3778	LLM class flavin-dependent oxidoreductase
[truncated: 2,238 more rows]
