# Supplementary material for: Determination of the transcription unit landscape and associated regulatory elements in Methylosinus sporium 5
Source: Microbiol Spectr. 2025 Aug 6;13(9):e01281-25. doi: 10.1128/spectrum.01281-25 (PMC12403871; doi:10.1128/spectrum.01281-25)
Supplement: Data S2 — List of total TSSs, TEPs, and TUs identified in M. sporium 5. [file spectrum.01281-25-s0002.xlsx]

## Sheet: Description
Data S2. List of total TSSs, TEPs, and TUs identified in M. sporium 5
Sheet description
1. TSS: List of total TSSs (n=1,983)
2. TEP: List of total TEPs (n=1,483)
3. TU: List of total TUs (n=1,431)

## Sheet: 1. TSS
Contig #	TSS position			Strand	Category		Associated gene
	Total TSS	NMS	ANMS		NMS	ANMS
contig1	10140	-	10140	-	-	P	MSP_000003
contig1	10169	10169	-	-	P	-	MSP_000003
contig1	10439	10439	10439	-	N	N
contig1	12005	12005	12005	-	P	P	MSP_000004
contig1	14282	14282	14282	-	P	P	MSP_000007
contig1	14403	14403	14403	+	P	P	MSP_000008
contig1	15118	15118	15118	+	P	P	MSP_000009
contig1	15345	15345	-	-	A	-	MSP_000009
contig1	18186	18186	18186	-	P	P	MSP_000011
contig1	21934	21934	21934	+	P	P	MSP_000015
contig1	25201	25201	25201	-	P	P	MSP_000017
contig1	26697	26697	26697	-	P	P	MSP_000019
contig1	27746	-	27746	-	-	P	MSP_000020
contig1	28612	28612	-	-	P	-	MSP_000021
contig1	28661	28661	28662	-	S	P	MSP_000021
contig1	29373	29373	29373	-	P	P	MSP_000022
contig1	30499	30499	30499	-	P	P	MSP_000023
contig1	31220	31220	31220	-	P	P	MSP_000024
contig1	32931	32931	-	-	P	-	MSP_000025
contig1	34689	34689	34689	-	P	P	MSP_000027
contig1	36609	36609	36609	-	P	P	MSP_000029
contig1	65260	65260	65260	-	A	A	MSP_000039
contig1	66273	66273	66273	+	P	P	MSP_000040
contig1	68986	68986	68986	+	P	P	MSP_000041
contig1	85044	85044	85044	-	P	P	MSP_000053
contig1	85484	85484	85484	+	P	P	MSP_000054
contig1	86171	86171	86171	+	P	P	MSP_000055
contig1	90096	90096	90095	+	P	P	MSP_000059
contig1	91031	91031	91031	+	P	P	MSP_000060
contig1	91809	91809	91809	+	P	P	MSP_000061
contig1	93510	93510	93510	+	S	P	MSP_000063
contig1	93534	93534	93534	+	P	S	MSP_000063
contig1	96729	96729	96729	+	P	P	MSP_000068
contig1	99586	-	99586	+	-	P	MSP_000071
contig1	99978	99978	99978	+	P	P	MSP_000072
contig1	107530	107530	107530	-	P	P	MSP_000079
contig1	108041	108041	108041	+	P	P	MSP_000081
contig1	112104	112104	112104	-	P	P	MSP_000083
contig1	115670	115670	115670	-	P	P	MSP_000085
contig1	115780	115780	115780	+	P	P	MSP_000086
contig1	117531	117531	117531	-	P	P	MSP_000087
contig1	117760	117760	117760	+	P	P	MSP_000088
contig1	119094	119094	119094	-	P	P	MSP_000089
contig1	119464	119464	119464	+	P	P	MSP_000090
contig1	122919	122919	122919	+	P	P	MSP_000092
contig1	125634	125634	125634	+	P	P	MSP_000094
contig1	130833	130833	130833	-	P	P	MSP_000097
contig1	132216	132216	132216	+	P	P	MSP_000100
contig1	133094	-	133094	+	-	P	MSP_000101
contig1	136242	-	136242	+	-	P	MSP_000103
contig1	138879	138879	138879	-	P	P	MSP_000105
contig1	139885	139885	139885	-	P	S	MSP_000107
contig1	139924	-	139924	+	-	S	MSP_000108
contig1	139957	139957	139957	+	P	P	MSP_000108
contig1	139990	139990	139990	-	S	P	MSP_000107
contig1	141421	141421	141421	+	P	P	MSP_000109
contig1	141921	141921	141921	+	P	P	MSP_000110
contig1	143985	143985	143989	-	P	P	MSP_000111
contig1	143989	143989	-	+	P	-	MSP_000112
contig1	144551	-	144551	+	-	P	MSP_000113
contig1	153196	153196	153196	+	P	P	MSP_000122
contig1	157749	157749	157749	-	P	P	MSP_000128
contig1	167848	167848	167848	-	P	P	MSP_000134
contig1	176598	176598	176598	-	I	I	MSP_000143
contig1	178748	178748	178748	+	P	P	MSP_000145
contig1	180395	180395	180395	-	N	N
contig1	180605	180605	180605	+	P	P	MSP_000146
contig1	183304	183304	183304	+	P	P	MSP_000150
contig1	185761	185761	185761	+	P	P	MSP_000153
contig1	188924	188924	-	+	P	-	MSP_000158
contig1	195111	195111	-	+	P	-	MSP_000164
contig1	203117	203117	203117	+	P	P	MSP_000170
contig1	204286	204286	204286	+	P	P	MSP_000173
contig1	204541	204541	204541	+	P	P	MSP_000174
contig1	207230	207230	207230	-	P	P	MSP_000175
contig1	207687	207687	207687	-	P	P	MSP_000176
contig1	213866	213866	213866	+	P	P	MSP_000185
contig1	214867	214867	214867	+	P	P	MSP_000186
contig1	215277	215277	215277	+	P	P	MSP_000187
contig1	220595	220595	-	-	P	-	MSP_000191
contig1	221416	221416	221416	-	P	P	MSP_000192
contig1	221436	221436	221436	+	P	P	MSP_000193
contig1	223084	223084	223084	+	P	P	MSP_000195
contig1	226345	226345	226345	-	P	P	MSP_000199
contig1	228007	228007	228007	-	P	P	MSP_000200
contig1	229056	229056	229056	-	P	P	MSP_000201
contig1	230777	230777	230777	-	P	P	MSP_000202
contig1	230783	230783	230783	+	P	P	MSP_000203
contig1	233533	233533	233533	-	P	P	MSP_000205
contig1	235823	235823	235823	-	P	P	MSP_000207
contig1	236398	236398	236398	+	I	I	MSP_000208
contig1	236467	236467	236467	+	P	P	MSP_000209
contig1	240393	240393	240393	-	N	N
contig1	240436	240436	240436	-	N	N
contig1	240472	240472	240472	-	N	N
contig1	240490	240490	240490	-	N	N
contig1	241327	241327	241327	-	N	N
contig1	241904	241904	241904	+	P	P	MSP_000213
contig1	242003	242003	242003	-	P	P	MSP_000212
contig1	251087	-	251087	+	-	A	MSP_000221
contig1	252394	252394	252394	-	P	P	MSP_000221
contig1	252608	252608	252608	-	P	P	MSP_000222
contig1	252844	252844	252844	+	P	P	MSP_000223
contig1	257360	-	257360	-	-	P	MSP_000225
contig1	263256	263256	263256	-	P	P	MSP_000230
contig1	264713	264713	264713	-	P	P	MSP_000234
contig1	265568	265568	265568	-	P	P	MSP_000235
contig1	265785	265785	265785	+	P	P	MSP_000236
contig1	266428	266428	266426	+	P	P	MSP_000238
contig1	268451	-	268451	-	-	S	MSP_000241
contig1	268512	268512	268512	-	P	P	MSP_000241
contig1	271965	271965	271965	-	A	A	MSP_000243
contig1	272958	272958	272958	+	P	P	MSP_000244
contig1	274229	274229	274229	+	P	P	MSP_000246
contig1	274709	274709	274709	+	I	I	MSP_000246
contig1	278356	278356	278356	+	P	P	MSP_000251
contig1	282863	282863	282861	-	P	P	MSP_000253
contig1	284924	284924	284924	-	P	P	MSP_000256
contig1	285222	285222	285222	+	P	P	MSP_000257
contig1	288908	288908	288907	-	S	P	MSP_000258
contig1	288943	288943	-	-	P	-	MSP_000258
contig1	290028	290028	290028	-	P	P	MSP_000260
contig1	291489	291489	291489	-	P	P	MSP_000261
contig1	296012	296012	296012	-	P	P	MSP_000266
contig1	296122	296122	296119	+	P	P	MSP_000267
contig1	298086	298086	298086	-	P	P	MSP_000268
contig1	298258	298258	298258	-	P	P	MSP_000269
contig1	301035	301035	301035	-	A	A	MSP_000271
contig1	303650	303650	303650	-	P	P	MSP_000274
contig1	310490	-	310490	+	-	P	MSP_000283
contig1	319756	319756	319756	+	P	P	MSP_000302
contig1	348980	348980	348980	+	P	P	MSP_000337
contig1	349607	349607	349607	+	P	P	MSP_000339
contig1	351897	351897	351897	-	N	N
contig1	363035	363035	363035	+	A	A	MSP_000361
contig1	363096	363096	363096	+	N	N
contig1	371787	371787	371787	+	P	P	MSP_000372
contig1	374613	374613	374613	-	P	P	MSP_000375
contig1	374715	374715	374715	+	P	P	MSP_000376
contig1	377875	377875	377875	-	P	P	MSP_000380
contig1	377899	377899	377899	+	P	P	MSP_000381
contig1	380729	380729	380729	+	P	P	MSP_000384
contig1	381379	381379	-	+	P	-	MSP_000385
contig1	381468	-	381468	+	-	P	MSP_000385
contig1	382098	-	382098	+	-	P	MSP_000386
contig1	383059	383059	383059	+	P	P	MSP_000387
contig1	387279	387279	387274	-	P	P	MSP_000390
contig1	388107	388107	388107	+	P	P	MSP_000392
contig1	388850	-	388850	-	-	P	MSP_000393
contig1	390473	-	390473	-	-	P	MSP_000394
contig1	391690	391690	391690	-	P	P	MSP_000396
contig1	391737	391737	391737	+	P	P	MSP_000397
contig1	392744	392744	392744	+	P	P	MSP_000398
contig1	393101	393101	393101	-	A	A	MSP_000398
contig1	394099	394099	394099	+	P	P	MSP_000399
contig1	396669	396669	396669	-	P	P	MSP_000401
contig1	397355	397355	397355	-	P	P	MSP_000402
contig1	397454	397454	397454	+	P	P	MSP_000403
contig1	399134	399134	399134	+	P	P	MSP_000405
contig1	402419	402419	402419	-	P	P	MSP_000406
contig1	402648	402648	402648	+	P	P	MSP_000407
contig1	404498	404498	404498	-	P	S	MSP_000408
contig1	404584	-	404584	-	-	P	MSP_000408
contig1	405998	405998	405996	+	P	P	MSP_000411
contig1	412211	412211	-	-	P	-	MSP_000413
contig1	412243	-	412243	-	-	P	MSP_000413
contig1	412615	412615	412615	+	P	P	MSP_000414
contig1	416568	416568	416568	-	P	P	MSP_000417
contig1	416668	416668	416668	+	P	P	MSP_000418
contig1	420794	420794	420794	-	P	P	MSP_000421
contig1	420993	-	420993	+	-	P	MSP_000422
contig1	421989	421989	421991	-	P	P	MSP_000423
contig1	423555	423555	423555	+	P	P	MSP_000425
contig1	427094	427094	-	+	P	-	MSP_000429
contig1	428604	-	428604	-	-	P	MSP_000430
contig1	428627	428627	428627	+	P	P	MSP_000431
contig1	428846	428846	-	-	A	-	MSP_000431
contig1	432205	432205	432205	-	P	P	MSP_000434
contig1	432336	432336	432336	+	P	P	MSP_000435
contig1	432719	432719	432719	+	P	P	MSP_000436
contig1	433617	433617	433617	+	P	P	MSP_000438
contig1	436532	436532	436532	+	P	P	MSP_000441
contig1	436601	-	436601	+	-	S	MSP_000441
contig1	443428	443428	443428	+	P	P	MSP_000447
contig1	449002	449002	-	+	A	-	MSP_000452
contig1	452983	452983	-	-	P	-	MSP_000454
contig1	455275	455275	455275	+	N	N
contig1	458085	-	458085	+	-	S	MSP_000459
contig1	458191	458191	458191	+	P	P	MSP_000459
contig1	460013	460013	460013	-	S	P	MSP_000460
contig1	460036	460036	-	-	P	-	MSP_000460
contig1	460591	460591	460591	-	P	P	MSP_000461
contig1	462930	462930	462930	-	P	P	MSP_000463
contig1	464286	464286	-	-	P	-	MSP_000465
contig1	464374	-	464374	-	-	P	MSP_000465
contig1	465666	465666	465666	-	P	P	MSP_000467
contig1	466289	466289	-	+	P	-	MSP_000469
contig1	466353	466353	-	+	S	-	MSP_000469
contig1	467289	467289	-	+	P	-	MSP_000470
contig1	469637	469637	469637	+	P	P	MSP_000472
contig1	472496	472496	472496	+	P	P	MSP_000475
contig1	473183	473183	473184	+	P	P	MSP_000476
contig1	473834	-	473834	+	-	P	MSP_000477
contig1	476847	476847	476847	+	P	P	MSP_000480
contig1	478231	478231	478231	+	P	P	MSP_000481
contig1	482193	482193	-	+	S	-	MSP_000483
contig1	482214	482214	482214	+	P	P	MSP_000483
contig1	485368	485368	-	+	P	-	MSP_000487
contig1	488130	488130	488130	-	N	N
contig1	490369	490369	490369	-	P	P	MSP_000490
contig1	492127	492127	492127	-	P	P	MSP_000491
contig1	498422	498422	498422	-	P	P	MSP_000496
contig1	499845	499845	-	-	P	-	MSP_000497
contig1	500190	500190	500190	-	P	P	MSP_000498
contig1	500319	-	500319	+	-	P	MSP_000499
contig1	503702	503702	503702	-	P	P	MSP_000500
contig1	503752	503752	503752	+	P	P	MSP_000501
contig1	505502	505502	505502	+	P	P	MSP_000503
contig1	506612	506612	-	-	P	-	MSP_000504
contig1	507294	507294	507294	-	P	P	MSP_000505
contig1	507408	507408	507408	+	P	P	MSP_000506
contig1	508796	508796	508796	+	N	N
contig1	509134	509134	-	+	P	-	MSP_000508
contig1	512451	512451	512451	-	P	P	MSP_000510
contig1	512553	512553	512553	+	P	P	MSP_000511
contig1	517583	517583	517583	-	P	P	MSP_000514
contig1	518052	-	518052	-	-	P	MSP_000515
contig1	518260	518260	518260	+	P	P	MSP_000516
contig1	519369	519369	519369	-	P	P	MSP_000517
contig1	524092	524092	-	-	P	-	MSP_000520
contig1	524170	524170	-	-	S	-	MSP_000520
contig1	524849	524849	524849	-	I	I	MSP_000521
contig1	526728	526728	526728	-	P	P	MSP_000523
contig1	527264	527264	527264	-	P	P	MSP_000524
contig1	529266	529266	-	-	P	-	MSP_000527
contig1	529767	529767	529767	+	P	P	MSP_000529
contig1	535887	535887	535887	+	N	N
contig1	537247	537247	537247	-	P	P	MSP_000532
contig1	545401	545401	-	+	P	-	MSP_000542
contig1	549066	549066	549066	+	N	N
contig1	549110	549110	549110	+	N	N
contig1	549758	549758	549758	-	P	P	MSP_000548
contig1	551810	551810	551810	-	P	P	MSP_000550
contig1	554199	554199	554197	-	P	P	MSP_000551
contig1	554353	554353	554353	+	P	P	MSP_000552
contig1	559092	559092	559092	+	N	N
contig1	559162	559162	559162	-	P	P	MSP_000553
contig1	559331	-	559331	+	-	P	MSP_000554
contig1	559825	559825	559825	+	I	I	MSP_000554
contig1	560528	560528	560528	+	P	P	MSP_000555
contig1	561831	561831	561831	-	P	P	MSP_000556
contig1	562031	562031	562031	+	P	P	MSP_000557
contig1	563934	563934	-	+	S	-	MSP_000558
contig1	563966	563966	-	+	P	-	MSP_000558
contig1	565833	565833	565833	+	P	P	MSP_000560
contig1	568275	-	568275	-	-	P	MSP_000563
contig1	569507	569507	569507	-	P	P	MSP_000564
contig1	569700	569700	569700	+	P	P	MSP_000565
contig1	570924	570924	-	+	P	-	MSP_000566
contig1	576449	576449	576449	+	P	P	MSP_000570
contig1	577299	577299	577299	+	P	P	MSP_000571
contig1	579749	579749	579749	+	P	P	MSP_000573
contig1	582210	582210	-	-	P	-	MSP_000575
contig1	582313	582313	582313	+	P	P	MSP_000576
contig1	585834	585834	585834	-	P	P	MSP_000579
contig1	586716	586716	586716	-	P	P	MSP_000580
contig1	586873	586873	586873	+	P	P	MSP_000581
contig1	592050	-	592050	-	-	P	MSP_000585
contig1	594864	594864	-	+	P	-	MSP_000589
contig1	595914	-	595914	-	-	P	MSP_000590
contig1	596025	596025	596025	+	P	P	MSP_000591
contig1	596316	596316	-	+	P	-	MSP_000592
contig1	600260	600260	600260	+	P	P	MSP_000595
contig1	602390	602390	602390	+	P	P	MSP_000597
contig1	603539	603539	603539	-	P	P	MSP_000598
contig1	603645	603645	603645	+	P	P	MSP_000599
contig1	607366	607366	607366	-	P	P	MSP_000600
contig1	607527	607527	607527	+	P	P	MSP_000601
contig1	607812	607812	607812	+	P	P	MSP_000602
contig1	610820	610820	610820	-	P	P	MSP_000604
contig1	610964	610964	610964	+	P	P	MSP_000605
contig1	611497	611497	611497	+	P	P	MSP_000606
contig1	612918	612918	612918	-	P	P	MSP_000608
contig1	613062	613062	613062	+	P	P	MSP_000609
contig1	614951	614951	614951	+	P	P	MSP_000611
contig1	615269	615269	-	+	P	-	MSP_000612
contig1	622040	622040	622040	+	A	A	MSP_000616
contig1	622357	622357	622357	-	P	P	MSP_000616
contig1	623027	623027	623027	-	P	P	MSP_000617
contig1	625450	-	625450	-	-	P	MSP_000619
contig1	625662	625662	625662	+	P	P	MSP_000620
contig1	628381	628381	628381	-	P	P	MSP_000622
contig1	633846	633846	633846	-	P	P	MSP_000627
contig1	635475	635475	635477	-	P	P	MSP_000629
contig1	637198	637198	637198	+	S	S	MSP_000631
contig1	637294	637294	637294	+	P	P	MSP_000631
contig1	638131	638131	638130	+	P	P	MSP_000632
contig1	640058	-	640058	+	-	P	MSP_000634
contig1	642899	642899	642899	-	P	P	MSP_000635
contig1	643231	643231	643231	+	P	P	MSP_000636
contig1	646018	646018	646018	+	P	P	MSP_000639
contig1	648523	-	648523	+	-	P	MSP_000641
contig1	650366	650366	650367	-	S	S	MSP_000643
contig1	650408	650408	650408	-	P	P	MSP_000643
contig1	651939	651939	651939	+	P	P	MSP_000645
contig1	652203	652203	652203	+	P	P	MSP_000646
contig1	655586	655586	-	-	P	-	MSP_000648
contig1	656806	656806	656806	-	P	P	MSP_000650
contig1	661070	661070	661070	-	P	P	MSP_000653
contig1	676653	676653	676653	+	P	P	MSP_000664
contig1	685001	-	685001	-	-	P	MSP_000670
contig1	685184	685184	685184	+	P	P	MSP_000671
contig1	706852	706852	706852	+	P	S	MSP_000697
contig1	706875	706875	706875	-	N	N
contig1	706917	-	706917	+	-	P	MSP_000697
contig1	708805	708805	708805	+	P	P	MSP_000700
contig1	710843	710843	710843	-	P	P	MSP_000702
contig1	711922	711922	711922	-	P	P	MSP_000703
contig1	712691	712691	712691	+	P	P	MSP_000704
contig1	720590	720590	720590	+	P	P	MSP_000715
contig1	731156	-	731156	-	-	P	MSP_000717
contig1	732442	732442	732442	-	P	P	MSP_000718
contig1	732446	732446	732446	+	P	P	MSP_000719
contig1	733710	-	733710	-	-	A	MSP_000720
contig1	735197	735197	735197	+	N	N
contig1	735715	735715	735715	-	P	P	MSP_000722
contig1	736511	736511	736511	-	P	P	MSP_000723
contig1	738058	738058	-	-	P	-	MSP_000724
contig1	738195	738195	738195	-	P	P	MSP_000725
contig1	738390	738390	738390	+	S	P	MSP_000726
contig1	738421	738421	-	+	P	-	MSP_000726
contig1	738802	738802	738802	+	P	P	MSP_000727
contig1	740169	-	740169	-	-	P	MSP_000728
contig1	741239	741239	-	+	P	-	MSP_000731
contig1	743483	743483	-	-	P	-	MSP_000732
contig1	743580	743580	743583	+	P	P	MSP_000733
contig1	744511	744511	744511	-	P	P	MSP_000735
contig1	745944	745944	745944	-	P	P	MSP_000736
contig1	746266	-	746266	-	-	P	MSP_000737
contig1	747233	747233	747233	+	P	P	MSP_000739
contig1	748433	748433	748433	-	P	P	MSP_000740
contig1	751986	751986	751986	-	P	P	MSP_000745
contig1	755271	755271	755271	-	P	P	MSP_000748
contig1	756949	756949	756949	-	P	P	MSP_000749
contig1	758231	758231	758231	+	P	P	MSP_000751
contig1	760051	-	760051	+	-	P	MSP_000753
contig1	762073	762073	762073	-	P	P	MSP_000754
contig1	763171	763171	763171	+	P	P	MSP_000756
contig1	763611	763611	763611	+	P	P	MSP_000757
contig1	764244	764244	764244	+	P	P	MSP_000758
contig1	766560	766560	766560	+	N	N
contig1	767310	767310	767310	-	P	P	MSP_000761
contig1	768722	768722	768722	+	P	P	MSP_000763
contig1	771882	-	771882	+	-	P	MSP_000764
contig1	773214	773214	773214	+	P	P	MSP_000766
contig1	774322	774322	774322	+	P	P	MSP_000768
contig1	774346	774346	774346	-	P	P	MSP_000767
contig1	777538	777538	-	-	S	-	MSP_000770
contig1	777577	777577	-	-	P	-	MSP_000770
contig1	778548	778548	778548	-	S	P	MSP_000771
contig1	778654	778654	778654	-	P	S	MSP_000771
contig1	781673	781673	781673	+	P	P	MSP_000775
contig1	782001	782001	782001	-	P	P	MSP_000774
contig1	782849	782849	782849	+	P	P	MSP_000776
contig1	784447	784447	-	+	P	-	MSP_000779
contig1	786092	786092	-	+	P	-	MSP_000780
contig1	787704	787704	787704	+	P	P	MSP_000782
contig1	789964	-	789964	+	-	P	MSP_000784
contig1	790490	790490	-	+	P	-	MSP_000785
contig1	792409	792409	792408	+	P	P	MSP_000787
contig1	794442	794442	-	+	P	-	MSP_000788
contig1	796716	796716	796716	-	P	P	MSP_000789
contig1	797998	797998	-	+	A	-	MSP_000790
contig1	798190	798190	798190	-	P	P	MSP_000790
contig1	798427	798427	798427	+	P	P	MSP_000791
contig1	802354	802354	802354	-	P	P	MSP_000794
contig1	803046	803046	803046	-	P	P	MSP_000795
contig1	808000	-	808000	-	-	P	MSP_000797
contig1	810402	810402	810402	+	P	P	MSP_000799
contig1	813100	813100	813100	-	P	P	MSP_000801
contig1	814327	-	814327	-	-	P	MSP_000802
contig1	818486	818486	818486	-	P	P	MSP_000806
contig1	819209	819209	819209	-	P	P	MSP_000807
contig1	820065	820065	820065	+	P	P	MSP_000809
contig1	820691	820691	820691	+	P	P	MSP_000810
contig1	822281	822281	-	-	P	-	MSP_000811
contig1	822460	822460	822460	+	P	P	MSP_000812
contig1	824112	824112	824112	-	P	P	MSP_000813
contig1	824251	824251	824251	+	P	P	MSP_000814
contig1	826607	826607	-	-	A	-	MSP_000814
contig1	832212	832212	832212	-	P	P	MSP_000817
contig1	832605	832605	832605	+	P	P	MSP_000818
contig1	833347	833347	833347	+	P	P	MSP_000819
contig1	833968	833968	833969	+	P	P	MSP_000820
contig1	838049	-	838049	-	-	P	MSP_000826
contig1	840693	840693	-	+	P	-	MSP_000831
contig1	843556	843556	843556	-	P	P	MSP_000833
contig1	849364	-	849364	+	-	P	MSP_000835
contig1	850284	850284	-	+	P	-	MSP_000836
contig1	852770	852770	852770	-	S	P	MSP_000838
contig1	852789	852789	852789	-	P	S	MSP_000838
contig1	853803	-	853803	+	-	P	MSP_000840
contig1	857195	857195	857195	+	P	P	MSP_000842
contig1	858404	858404	858404	+	P	P	MSP_000843
contig1	860175	-	860175	+	-	P	MSP_000845
contig1	860227	860227	-	+	P	-	MSP_000845
contig1	862036	862036	862036	+	P	P	MSP_000847
contig1	863737	863737	-	+	P	-	MSP_000848
contig1	865953	865953	865953	+	N	N
contig1	865988	865988	865988	+	P	P	MSP_000851
contig1	866096	866096	866096	+	S	S	MSP_000851
contig1	870928	870928	870928	-	P	P	MSP_000856
contig1	876551	876551	876551	-	P	P	MSP_000859
contig1	878722	878722	-	-	P	-	MSP_000861
contig1	882378	882378	882378	-	P	P	MSP_000863
contig1	886266	886266	886266	+	P	P	MSP_000867
contig1	887579	887579	887579	+	P	P	MSP_000869
contig1	890052	890052	890052	-	P	P	MSP_000872
contig1	890339	890339	890339	-	P	P	MSP_000873
contig1	894591	894591	894591	-	P	P	MSP_000875
contig1	894712	894712	894712	+	P	P	MSP_000876
contig1	898010	898010	898010	-	P	P	MSP_000878
contig1	898024	898024	898024	+	P	P	MSP_000879
contig1	900724	900724	900724	+	P	P	MSP_000882
contig1	900789	900789	900789	-	P	P	MSP_000881
contig1	911613	911613	911613	+	P	P	MSP_000891
contig1	914360	914360	914360	+	P	P	MSP_000894
contig1	919481	919481	919481	+	A	A	MSP_000900
contig1	920180	920180	920180	-	P	P	MSP_000900
contig1	923290	-	923290	-	-	P	MSP_000902
contig1	923357	923357	923357	+	P	P	MSP_000903
contig1	924769	924769	924769	-	P	P	MSP_000904
contig1	926082	926082	926082	-	P	P	MSP_000905
contig1	926275	926275	926275	+	P	P	MSP_000906
contig1	929364	929364	929364	+	P	P	MSP_000910
contig1	931156	931156	931156	-	P	P	MSP_000911
contig1	936587	936587	936587	+	P	P	MSP_000915
contig1	938324	938324	938324	-	P	P	MSP_000916
contig1	940908	940908	940908	-	P	P	MSP_000917
contig1	943009	943009	943009	-	P	P	MSP_000919
contig1	943064	943064	943064	+	P	P	MSP_000920
contig1	945620	-	945620	+	-	P	MSP_000923
contig1	947202	947202	947202	-	P	P	MSP_000924
contig1	948987	948987	948987	-	P	P	MSP_000926
contig1	951595	951595	951595	-	P	P	MSP_000928
contig1	953455	953455	953455	+	P	P	MSP_000930
contig1	955674	955674	955674	-	P	P	MSP_000932
contig1	957163	957163	957163	+	P	P	MSP_000934
contig1	957461	957461	-	+	P	-	MSP_000935
contig1	959160	959160	959160	+	P	P	MSP_000937
contig1	959633	959633	959633	+	P	P	MSP_000938
contig1	960976	960976	960976	+	P	P	MSP_000941
contig1	960999	-	960999	-	-	S	MSP_000940
contig1	961196	961196	961196	-	P	P	MSP_000940
contig1	963176	963176	963176	-	N	N
contig1	966316	966316	966316	-	I	I	MSP_000946
contig1	968796	968796	968796	-	P	P	MSP_000946
contig1	968941	968941	968941	+	P	P	MSP_000947
contig1	972931	972931	972931	+	P	P	MSP_000952
contig1	980738	980738	980738	+	A	A	MSP_000955
contig1	981114	981114	-	+	P	-	MSP_000956
contig1	981177	-	981177	-	-	P	MSP_000955
contig1	982620	982620	982620	+	P	P	MSP_000958
contig1	982683	982683	982683	-	P	P	MSP_000957
contig1	985109	985109	985110	-	P	P	MSP_000960
contig1	985319	985319	-	-	S	-	MSP_000960
contig1	986077	-	986077	-	-	P	MSP_000961
contig1	989005	989005	989005	-	S	P	MSP_000962
contig1	989206	989206	989206	-	P	S	MSP_000962
contig1	989295	989295	989295	-	I	I	MSP_000963
contig1	991075	991075	991075	-	P	P	MSP_000964
contig1	992120	-	992120	+	-	P	MSP_000966
contig1	992170	992170	992170	+	P	S	MSP_000966
contig1	992671	992671	992671	+	P	P	MSP_000967
contig1	995536	995536	995536	-	P	P	MSP_000969
contig1	997046	997046	-	+	P	-	MSP_000972
contig1	999367	999367	-	+	P	-	MSP_000975
contig1	1000786	1000786	1000786	+	P	P	MSP_000976
contig1	1002995	1002995	-	+	P	-	MSP_000978
contig1	1004074	1004074	1004074	+	P	P	MSP_000979
contig1	1009913	1009913	-	-	P	-	MSP_000988
contig1	1012171	1012171	1012171	+	P	P	MSP_000991
contig1	1019980	1019980	1019980	-	A	A	MSP_000996
contig1	1022734	1022734	1022734	-	A	A	MSP_000998
contig1	1023490	1023490	-	+	P	-	MSP_000999
contig1	1025846	-	1025846	-	-	P	MSP_001000
contig1	1028067	1028067	1028067	+	A	A	MSP_001003
contig1	1028850	-	1028850	-	-	P	MSP_001003
contig1	1041493	1041493	1041493	-	P	P	MSP_001016
contig1	1052866	1052866	-	-	P	-	MSP_001029
contig1	1067804	1067804	-	-	P	-	MSP_001043
contig1	1075947	1075947	1075947	-	P	P	MSP_001055
contig1	1075959	1075959	1075959	+	P	P	MSP_001056
contig1	1076011	1076011	1076011	+	P	P	MSP_001057
contig1	1079439	1079439	1079439	-	A	A	MSP_001060
contig1	1081634	1081634	1081634	-	A	A	MSP_001061
contig1	1081713	-	1081713	+	-	N
contig1	1081765	1081765	-	+	N	-
contig1	1084023	1084023	1084023	-	N	N
contig1	1086203	1086203	1086203	-	P	P	MSP_001063
contig1	1103812	1103812	1103812	+	P	P	MSP_001079
contig1	1103970	1103970	1103970	-	P	P	MSP_001078
contig1	1111331	1111331	1111331	-	P	P	MSP_001083
contig1	1117505	1117505	-	-	P	-	MSP_001090
contig1	1117841	1117841	-	+	P	-	MSP_001091
contig1	1118754	1118754	1118754	+	P	P	MSP_001093
contig1	1119808	1119808	-	+	S	-	MSP_001094
contig1	1119846	1119846	1119846	+	P	P	MSP_001094
contig1	1135843	1135843	-	+	P	-	MSP_001116
contig1	1138098	1138098	-	-	P	-	MSP_001118
contig1	1140009	1140009	1140009	-	P	P	MSP_001120
contig1	1140060	1140060	1140060	+	P	P	MSP_001121
contig1	1142314	1142314	1142314	-	P	P	MSP_001122
contig1	1142336	1142336	1142336	+	P	P	MSP_001123
contig1	1142371	1142371	1142371	+	S	S	MSP_001123
contig1	1143889	1143889	1143889	-	A	A	MSP_001124
contig1	1144214	-	1144214	+	-	P	MSP_001125
contig1	1150954	1150954	1150954	-	P	P	MSP_001132
contig1	1176176	-	1176176	+	-	P	MSP_001154
contig1	1179653	1179653	-	-	P	-	MSP_001156
contig1	1182846	1182846	1182846	+	N	N
contig1	1193607	1193607	1193610	-	P	P	MSP_001164
contig1	1196957	1196957	-	-	P	-	MSP_001165
contig1	1205773	1205773	1205773	+	P	P	MSP_001169
contig1	1213054	1213054	1213054	+	P	P	MSP_001178
contig1	1220066	1220066	-	-	P	-	MSP_001184
contig1	1220481	1220481	1220481	+	P	P	MSP_001186
contig1	1226341	1226341	1226341	-	P	P	MSP_001190
contig1	1226626	1226626	1226626	+	N	N
contig1	1227193	1227193	1227193	+	P	P	MSP_001191
contig1	1227683	1227683	-	+	P	-	MSP_001192
contig1	1230755	1230755	1230755	-	P	P	MSP_001193
contig1	1233603	1233603	1233603	-	S	S	MSP_001196
contig1	1233677	1233677	1233677	-	P	P	MSP_001196
contig1	1233784	1233784	1233784	+	P	P	MSP_001197
contig1	1237456	1237456	-	+	P	-	MSP_001203
contig1	1245973	1245973	1245973	+	A	A	MSP_001209
contig1	1246910	1246910	1246910	-	P	P	MSP_001209
contig1	1249022	1249022	1249022	-	P	P	MSP_001212
contig1	1249101	-	1249101	+	-	P	MSP_001213
contig1	1249120	-	1249120	+	-	S	MSP_001213
contig1	1252845	1252845	1252845	-	P	P	MSP_001214
contig1	1254104	1254104	1254104	-	P	P	MSP_001215
contig1	1255626	1255626	1255626	-	I	I	MSP_001216
contig1	1256820	-	1256820	-	-	P	MSP_001216
contig1	1256910	-	1256910	-	-	S	MSP_001216
contig1	1257206	1257206	1257206	-	P	P	MSP_001217
contig1	1257506	1257506	1257506	+	P	P	MSP_001218
contig1	1257971	1257971	1257971	+	P	P	MSP_001219
contig1	1261050	1261050	1261050	-	P	P	MSP_001222
contig1	1262558	1262558	1262558	-	P	P	MSP_001223
contig1	1262672	1262672	1262672	+	P	P	MSP_001224
contig1	1265239	1265239	1265239	-	P	P	MSP_001225
contig1	1265260	1265260	1265260	+	P	P	MSP_001226
contig1	1271891	1271891	1271891	-	P	P	MSP_001232
contig1	1274680	1274680	1274680	-	P	P	MSP_001234
contig1	1275287	1275287	1275287	+	A	A	MSP_001235
contig1	1275666	1275666	1275666	-	P	P	MSP_001235
contig1	1278751	1278751	1278751	-	P	P	MSP_001237
contig1	1281234	1281234	1281234	-	P	P	MSP_001239
contig1	1282847	1282847	1282847	-	P	P	MSP_001242
contig1	1291769	-	1291769	-	-	P	MSP_001249
contig1	1296855	1296855	-	-	P	-	MSP_001253
contig1	1298176	1298176	1298176	+	N	N
contig1	1298570	1298570	1298570	-	P	P	MSP_001255
contig1	1298872	1298872	1298872	+	P	P	MSP_001256
contig1	1303024	1303024	1303024	-	P	P	MSP_001260
contig1	1303040	1303040	1303040	+	P	P	MSP_001261
contig1	1309086	1309086	1309086	-	P	P	MSP_001266
contig1	1313567	1313567	1313567	-	P	P	MSP_001270
contig1	1313955	1313955	1313955	-	P	P	MSP_001271
contig1	1314856	1314856	1314856	-	P	P	MSP_001272
contig1	1317421	1317421	1317421	-	P	P	MSP_001274
contig1	1318015	1318015	1318015	-	P	P	MSP_001275
contig1	1318831	1318831	1318831	+	P	P	MSP_001277
contig1	1320868	1320868	1320868	+	P	P	MSP_001279
contig1	1320880	1320880	1320880	-	P	P	MSP_001278
contig1	1324608	1324608	1324608	+	P	P	MSP_001282
contig1	1328479	1328479	-	-	P	-	MSP_001285
contig1	1328572	1328572	1328572	+	P	P	MSP_001286
contig1	1333005	1333005	1333005	-	P	P	MSP_001288
contig1	1336166	1336166	-	+	S	-	MSP_001290
contig1	1336217	1336217	1336217	+	P	P	MSP_001290
contig1	1341730	-	1341730	+	-	P	MSP_001293
contig1	1345241	1345241	1345241	-	N	N
contig1	1347508	1347508	-	+	P	-	MSP_001298
contig1	1353091	1353091	1353093	+	P	P	MSP_001302
contig1	1353116	1353116	-	-	P	-	MSP_001301
contig1	1355010	1355010	1355010	-	A	A	MSP_001303
contig1	1356647	1356647	1356647	+	P	P	MSP_001305
contig1	1366472	1366472	1366472	-	P	P	MSP_001309
contig1	1370569	1370569	1370569	+	P	P	MSP_001314
contig1	1375017	1375017	1375017	-	P	P	MSP_001315
contig1	1375035	1375035	1375035	+	P	P	MSP_001316
contig1	1376954	1376954	1376954	+	P	P	MSP_001318
contig1	1381869	1381869	1381869	-	P	P	MSP_001321
contig1	1381976	1381976	1381976	+	P	P	MSP_001322
contig1	1382226	-	1382226	+	-	P	MSP_001323
contig1	1384843	1384843	1384843	+	I	I	MSP_001323
contig1	1385055	1385055	1385055	+	P	P	MSP_001324
contig1	1394907	1394907	1394907	+	P	P	MSP_001332
contig1	1399291	1399291	1399291	-	P	P	MSP_001335
contig1	1399435	1399435	1399435	+	P	P	MSP_001336
contig1	1404857	1404857	1404857	-	P	P	MSP_001341
contig1	1404886	1404886	1404886	+	P	P	MSP_001342
contig1	1406325	1406325	1406325	+	P	P	MSP_001344
contig1	1408973	1408973	1408973	-	P	P	MSP_001345
contig1	1409106	1409106	1409106	+	P	P	MSP_001346
contig1	1412201	1412201	-	+	P	-	MSP_001349
contig1	1413285	1413285	1413285	-	P	P	MSP_001350
contig1	1414289	1414289	1414289	-	P	P	MSP_001351
contig1	1414387	1414387	1414387	+	P	P	MSP_001352
contig1	1416525	1416525	1416525	+	P	P	MSP_001354
contig1	1421548	1421548	1421548	-	P	S	MSP_001358
contig1	1421620	-	1421620	-	-	P	MSP_001358
contig1	1423711	-	1423711	-	-	P	MSP_001360
contig1	1423856	1423856	-	+	P	-	MSP_001361
contig1	1425698	1425698	1425698	+	P	P	MSP_001363
contig1	1426654	1426654	1426654	+	P	P	MSP_001364
contig1	1428077	1428077	1428077	-	S	S	MSP_001365
contig1	1428122	1428122	1428122	-	P	P	MSP_001365
contig1	1428169	1428169	1428169	+	P	P	MSP_001366
contig1	1432255	1432255	1432255	-	P	P	MSP_001369
contig1	1436265	1436265	1436265	-	P	P	MSP_001371
contig1	1438362	1438362	-	+	P	-	MSP_001373
contig1	1438466	1438466	1438466	-	A	A	MSP_001373
contig1	1443936	1443936	1443936	-	P	P	MSP_001376
contig1	1446788	-	1446788	-	-	P	MSP_001380
contig1	1447435	1447435	1447435	-	P	P	MSP_001381
contig1	1450600	1450600	1450600	-	P	P	MSP_001383
contig1	1450742	1450742	1450742	+	P	P	MSP_001384
contig1	1454076	1454076	1454076	-	P	P	MSP_001387
contig1	1455053	1455053	1455053	-	P	P	MSP_001388
contig1	1456058	1456058	-	-	P	-	MSP_001390
contig1	1456173	1456173	1456173	+	P	P	MSP_001391
contig1	1458944	-	1458944	-	-	P	MSP_001393
contig1	1459373	1459373	1459373	-	P	P	MSP_001394
contig1	1460874	1460874	1460874	+	P	P	MSP_001396
contig1	1462128	-	1462128	+	-	P	MSP_001398
contig1	1462159	1462159	1462159	-	P	P	MSP_001397
contig1	1463046	-	1463046	+	-	P	MSP_001399
contig1	1465017	1465017	1465017	+	P	P	MSP_001401
contig1	1473103	1473103	1473103	-	P	P	MSP_001405
contig1	1474952	1474952	1474952	+	P	P	MSP_001407
contig1	1475063	1475063	1475063	-	P	P	MSP_001406
contig1	1475165	1475165	1475165	-	A	A	MSP_001407
contig1	1477661	1477661	1477661	+	P	P	MSP_001410
contig1	1479318	1479318	1479318	-	P	P	MSP_001411
contig1	1479809	1479809	-	-	P	-	MSP_001412
contig1	1484526	1484526	1484526	-	P	P	MSP_001416
contig1	1487792	1487792	1487792	-	P	P	MSP_001419
contig1	1492113	1492113	1492113	+	P	P	MSP_001424
contig1	1497387	1497387	1497387	-	P	P	MSP_001426
contig1	1497428	1497428	1497426	-	S	S	MSP_001426
contig1	1498658	1498658	1498658	-	P	P	MSP_001427
contig1	1503791	-	1503791	+	-	P	MSP_001433
contig1	1504374	1504374	1504374	-	A	A	MSP_001433
contig1	1506829	1506829	1506826	-	P	P	MSP_001434
contig1	1507154	1507154	1507154	-	P	P	MSP_001435
contig1	1508275	1508275	-	-	P	-	MSP_001436
contig1	1508409	1508409	1508409	-	I	I	MSP_001437
contig1	1510823	1510823	1510823	-	P	P	MSP_001439
contig1	1510922	1510922	-	-	S	-	MSP_001439
contig1	1511029	1511029	1511029	+	P	P	MSP_001440
contig1	1514171	1514171	1514169	-	S	S	MSP_001443
contig1	1514210	1514210	1514208	-	P	P	MSP_001443
contig1	1515499	1515499	1515498	-	P	P	MSP_001444
contig1	1517521	1517521	1517521	+	P	P	MSP_001447
contig1	1519688	1519688	1519688	+	P	P	MSP_001448
contig1	1522309	1522309	1522309	-	P	P	MSP_001451
contig1	1525303	1525303	1525303	-	P	P	MSP_001454
contig1	1525452	1525452	1525452	+	P	P	MSP_001455
contig1	1528511	1528511	1528511	+	P	P	MSP_001458
contig1	1529205	1529205	-	+	P	-	MSP_001459
contig1	1532046	1532046	1532046	+	P	P	MSP_001461
contig1	1532638	1532638	1532638	+	P	P	MSP_001462
contig1	1533467	1533467	1533467	+	P	P	MSP_001463
contig1	1541787	1541787	1541787	-	P	P	MSP_001470
contig1	1541889	1541889	1541889	+	P	P	MSP_001471
contig1	1548589	1548589	-	-	P	-	MSP_001476
contig1	1549036	1549036	1549036	-	P	P	MSP_001477
contig1	1549254	-	1549254	+	-	P	MSP_001478
contig1	1558311	1558311	1558311	+	P	P	MSP_001486
contig1	1567717	1567717	1567717	-	I	I	MSP_001493
contig1	1568328	1568328	1568328	-	P	P	MSP_001493
contig1	1568853	1568853	1568853	-	N	N
contig1	1569008	1569008	1569008	+	P	P	MSP_001494
contig1	1570419	1570419	1570419	+	P	P	MSP_001495
contig1	1576531	1576531	1576531	-	P	P	MSP_001500
contig1	1576759	1576759	1576762	+	P	P	MSP_001501
contig1	1576803	1576803	-	+	S	-	MSP_001501
contig1	1578232	1578232	1578232	+	P	P	MSP_001502
contig1	1579367	1579367	-	+	P	-	MSP_001503
contig1	1585742	1585742	1585742	-	P	P	MSP_001508
contig1	1585770	1585770	1585770	-	S	S	MSP_001508
contig1	1586730	1586730	1586733	+	P	P	MSP_001510
contig1	1588288	1588288	1588288	-	P	P	MSP_001512
contig1	1588856	1588856	1588856	+	P	P	MSP_001514
contig1	1594371	1594371	1594371	-	P	P	MSP_001517
contig1	1594400	1594400	-	-	S	-	MSP_001517
contig1	1595079	1595079	1595079	+	A	A	MSP_001518
contig1	1596270	1596270	1596270	-	P	P	MSP_001518
contig1	1596437	1596437	1596437	-	P	P	MSP_001519
contig1	1597202	-	1597202	-	-	P	MSP_001521
contig1	1598656	1598656	-	+	P	-	MSP_001524
contig1	1602074	1602074	1602074	+	P	P	MSP_001525
contig1	1604126	1604126	-	+	S	-	MSP_001527
contig1	1604148	1604148	-	+	P	-	MSP_001527
contig1	1604204	-	1604204	+	-	P	MSP_001527
contig1	1607260	1607260	1607260	+	I	I	MSP_001528
contig1	1607475	1607475	1607475	-	A	A	MSP_001528
contig1	1610684	1610684	1610684	-	P	P	MSP_001531
contig1	1610760	1610760	1610760	+	P	P	MSP_001532
contig1	1616129	1616129	1616129	+	P	P	MSP_001535
contig1	1617831	-	1617831	-	-	P	MSP_001536
contig1	1617916	1617916	1617916	+	P	P	MSP_001537
contig1	1619636	1619636	1619634	-	P	P	MSP_001538
contig1	1619812	1619812	1619812	+	P	P	MSP_001539
contig1	1621788	-	1621788	+	-	P	MSP_001540
contig1	1626670	1626670	1626670	+	P	P	MSP_001545
contig1	1634411	1634411	1634411	-	P	P	MSP_001549
contig1	1636756	-	1636756	-	-	P	MSP_001551
contig1	1636805	-	1636805	-	-	S	MSP_001551
contig1	1639641	1639641	1639641	+	P	P	MSP_001555
contig1	1640511	1640511	1640511	+	P	P	MSP_001556
contig1	1642795	1642795	1642795	+	N	N
contig1	1645084	1645084	-	-	P	-	MSP_001558
contig1	1646366	1646366	-	-	P	-	MSP_001559
contig1	1647759	1647759	1647759	-	P	P	MSP_001560
contig1	1648021	1648021	1648021	-	N	N
contig1	1648218	1648218	1648218	+	P	P	MSP_001561
contig1	1650676	-	1650676	-	-	P	MSP_001562
contig1	1651115	1651115	1651115	-	P	P	MSP_001563
contig1	1651647	1651647	-	-	P	-	MSP_001564
contig1	1656167	1656167	1656167	+	P	P	MSP_001568
contig1	1659248	1659248	1659248	+	S	S	MSP_001570
contig1	1659326	1659326	1659326	+	P	P	MSP_001570
contig1	1659411	1659411	1659411	-	P	P	MSP_001569
contig1	1664305	1664305	1664305	-	P	P	MSP_001573
contig1	1664462	-	1664462	+	-	P	MSP_001574
contig1	1664511	1664511	-	+	P	-	MSP_001574
contig1	1664645	1664645	-	+	S	-	MSP_001574
contig1	1668401	1668401	1668401	-	P	P	MSP_001577
contig1	1669609	1669609	1669609	-	P	P	MSP_001580
contig1	1671614	-	1671614	+	-	P	MSP_001584
contig1	1675521	-	1675521	-	-	P	MSP_001587
contig1	1678681	1678681	1678681	+	P	P	MSP_001589
contig1	1681153	1681153	1681153	+	P	P	MSP_001593
contig1	1692723	1692723	1692723	+	P	P	MSP_001603
contig1	1692807	1692807	1692807	-	P	P	MSP_001602
contig1	1697077	1697077	-	-	P	-	MSP_001606
contig1	1697809	1697809	1697809	+	P	P	MSP_001608
contig1	1702039	1702039	1702039	+	P	P	MSP_001611
contig1	1702743	-	1702743	+	-	P	MSP_001612
contig1	1703939	1703939	1703939	+	P	P	MSP_001613
contig1	1705756	1705756	1705756	+	P	P	MSP_001615
contig1	1708437	1708437	1708437	+	P	P	MSP_001618
contig1	1710769	-	1710769	+	-	P	MSP_001619
contig1	1711220	1711220	1711220	+	P	P	MSP_001620
contig1	1719735	1719735	-	-	P	-	MSP_001625
contig1	1722542	1722542	-	-	P	-	MSP_001628
contig1	1723326	1723326	1723326	-	P	P	MSP_001629
contig1	1724122	1724122	1724122	+	P	P	MSP_001630
contig1	1725122	1725122	1725122	-	P	P	MSP_001631
contig1	1725181	1725181	1725181	+	P	P	MSP_001632
contig1	1729048	1729048	1729048	-	P	P	MSP_001634
contig1	1731619	1731619	1731619	-	P	P	MSP_001638
contig1	1731762	1731762	1731762	+	P	P	MSP_001639
contig1	1732836	1732836	1732836	-	N	N
contig1	1734895	1734895	1734895	-	P	P	MSP_001643
contig1	1737762	1737762	1737763	-	P	P	MSP_001644
contig1	1739564	1739564	1739564	+	P	P	MSP_001646
contig1	1745810	1745810	1745810	-	P	P	MSP_001651
contig1	1747888	1747888	1747888	-	P	P	MSP_001654
contig1	1750436	-	1750436	+	-	P	MSP_001658
contig1	1750491	1750491	-	-	P	-	MSP_001657
contig1	1752473	1752473	1752473	-	P	P	MSP_001659
contig1	1755326	1755326	1755327	-	P	P	MSP_001662
contig1	1757661	-	1757661	-	-	P	MSP_001665
contig1	1758779	1758779	1758781	-	P	P	MSP_001667
contig1	1760652	1760652	1760652	-	P	P	MSP_001669
contig1	1763898	1763898	1763898	-	P	P	MSP_001672
contig1	1764512	1764512	1764512	-	P	P	MSP_001673
contig1	1766582	1766582	1766582	-	P	P	MSP_001676
contig1	1767180	1767180	-	-	P	-	MSP_001677
contig1	1768279	1768279	1768279	-	P	P	MSP_001679
contig1	1770864	1770864	1770864	-	P	P	MSP_001682
contig1	1772453	1772453	1772453	+	P	P	MSP_001684
contig1	1773445	1773445	1773445	+	P	P	MSP_001685
contig1	1774158	1774158	-	+	P	-	MSP_001686
contig1	1776500	1776500	1776500	+	P	P	MSP_001688
contig1	1777101	1777101	1777101	+	P	P	MSP_001689
contig1	1777213	-	1777213	+	-	S	MSP_001689
contig1	1778532	1778532	1778532	-	P	P	MSP_001690
contig1	1779182	1779182	1779182	-	P	P	MSP_001691
contig1	1780101	1780101	1780101	-	P	P	MSP_001693
contig1	1780520	1780520	1780520	-	P	P	MSP_001694
contig1	1780956	-	1780956	+	-	P	MSP_001696
contig1	1782566	1782566	-	-	P	-	MSP_001697
contig1	1784709	1784709	1784709	-	P	P	MSP_001702
contig1	1787358	1787358	1787358	-	P	P	MSP_001705
contig1	1789179	1789179	1789179	-	P	P	MSP_001707
contig1	1789265	1789265	-	+	P	-	MSP_001708
contig1	1792447	1792447	1792447	-	P	P	MSP_001711
contig1	1792541	1792541	-	+	P	-	MSP_001712
contig1	1802025	1802025	-	-	P	-	MSP_001718
contig1	1803252	1803252	1803252	-	P	P	MSP_001719
contig1	1804442	1804442	1804442	-	P	P	MSP_001720
contig1	1806786	1806786	1806786	-	P	P	MSP_001723
contig1	1807176	1807176	1807176	-	P	P	MSP_001724
contig1	1807327	1807327	1807327	+	P	P	MSP_001725
contig1	1808772	-	1808772	-	-	P	MSP_001726
contig1	1809248	1809248	1809248	-	P	P	MSP_001727
contig1	1809976	-	1809976	+	-	A	MSP_001730
contig1	1813609	1813609	-	-	P	-	MSP_001733
contig1	1814458	1814458	-	-	P	-	MSP_001735
contig1	1818170	1818170	1818170	-	P	P	MSP_001738
contig1	1818281	1818281	1818281	+	P	P	MSP_001739
contig1	1818857	1818857	1818857	+	P	P	MSP_001740
contig1	1819272	1819272	1819272	+	P	P	MSP_001741
contig1	1821069	1821069	1821069	-	A	A	MSP_001742
contig1	1821723	1821723	-	+	P	-	MSP_001744
contig1	1824448	-	1824448	+	-	P	MSP_001746
contig1	1826420	1826420	1826422	+	P	P	MSP_001748
contig1	1832165	1832165	1832165	-	P	P	MSP_001756
contig1	1833365	1833365	1833365	-	P	P	MSP_001757
contig1	1834765	1834765	1834765	-	P	S	MSP_001758
contig1	1834801	1834801	1834801	-	S	P	MSP_001758
contig1	1836951	1836951	-	+	P	-	MSP_001761
contig1	1838553	1838553	1838553	-	P	P	MSP_001762
contig1	1841081	-	1841081	+	-	P	MSP_001764
contig1	1842449	1842449	1842449	-	P	P	MSP_001765
contig1	1843718	1843718	1843718	-	P	P	MSP_001768
contig1	1844082	1844082	1844082	-	P	P	MSP_001769
contig1	1849531	1849531	1849531	-	P	P	MSP_001772
contig1	1849706	1849706	1849706	+	P	P	MSP_001773
contig1	1852789	1852789	1852789	-	P	P	MSP_001776
contig1	1855734	1855734	1855734	-	P	P	MSP_001778
contig1	1858228	-	1858228	+	-	N
contig1	1859375	1859375	-	-	P	-	MSP_001783
contig1	1860403	1860403	1860403	-	P	P	MSP_001784
contig1	1860498	1860498	1860498	+	P	P	MSP_001785
contig1	1862419	1862419	1862420	+	P	P	MSP_001786
contig1	1863217	1863217	1863217	-	P	P	MSP_001787
contig1	1863343	1863343	1863343	+	P	P	MSP_001788
contig1	1867840	1867840	1867840	+	P	P	MSP_001793
contig1	1871336	1871336	1871336	-	P	P	MSP_001794
contig1	1873287	1873287	1873287	-	P	P	MSP_001796
contig1	1874430	1874430	-	-	P	-	MSP_001798
contig1	1874613	1874613	1874613	+	P	P	MSP_001799
contig1	1874896	1874896	1874891	+	S	P	MSP_001800
contig1	1874980	1874980	1874980	+	P	S	MSP_001800
contig1	1878943	-	1878943	-	-	P	MSP_001803
contig1	1879696	1879696	1879696	-	P	P	MSP_001804
contig1	1882397	1882397	1882397	+	A	A	MSP_001808
contig1	1882512	1882512	-	-	P	-	MSP_001807
contig1	1883529	1883529	1883529	+	P	P	MSP_001809
contig1	1883559	1883559	-	-	P	-	MSP_001808
contig1	1884910	1884910	1884910	+	P	P	MSP_001811
contig1	1886994	1886994	1886994	-	P	P	MSP_001812
contig1	1889931	-	1889931	-	-	P	MSP_001813
contig1	1890045	1890045	1890043	+	P	P	MSP_001814
contig1	1893499	1893499	1893499	+	N	N
contig1	1895482	1895482	1895482	-	P	P	MSP_001818
contig1	1895535	1895535	-	+	P	-	MSP_001819
contig1	1895934	1895934	1895934	+	P	P	MSP_001820
contig1	1896938	-	1896938	+	-	P	MSP_001822
contig1	1898770	1898770	1898770	+	P	P	MSP_001824
contig1	1900627	1900627	1900627	-	P	P	MSP_001826
contig1	1902122	1902122	1902122	+	P	P	MSP_001828
contig1	1904298	1904298	1904298	-	P	P	MSP_001829
contig1	1905596	1905596	1905596	+	N	N
contig1	1906725	1906725	1906725	-	A	A	MSP_001831
contig1	1909386	1909386	1909386	+	I	I	MSP_001834
contig1	1911009	1911009	1911012	-	P	P	MSP_001835
contig1	1911425	1911425	1911425	-	P	P	MSP_001836
contig1	1911575	1911575	1911575	+	P	P	MSP_001837
contig1	1913862	-	1913862	+	-	P	MSP_001838
contig1	1916212	1916212	1916212	+	P	P	MSP_001840
contig1	1916624	1916624	1916624	-	A	A	MSP_001840
contig1	1919065	1919065	1919065	+	P	P	MSP_001842
contig1	1920934	1920934	1920934	-	P	P	MSP_001843
contig1	1922210	1922210	1922210	-	P	P	MSP_001844
contig1	1922431	1922431	-	+	P	-	MSP_001845
contig1	1923916	1923916	1923916	+	P	P	MSP_001848
contig1	1927329	1927329	1927329	+	I	I	MSP_001850
contig1	1933532	1933532	1933532	+	P	P	MSP_001854
contig1	1935868	1935868	-	+	P	-	MSP_001855
contig1	1935887	-	1935887	+	-	P	MSP_001855
contig1	1939109	1939109	1939109	-	P	P	MSP_001858
contig1	1939192	1939192	1939192	+	P	P	MSP_001859
contig1	1944055	1944055	1944055	+	P	P	MSP_001865
contig1	1947730	1947730	1947730	-	P	P	MSP_001868
contig1	1947843	-	1947843	+	-	S	MSP_001869
contig1	1947912	1947912	1947912	+	P	P	MSP_001869
contig1	1949623	1949623	1949623	-	P	P	MSP_001870
contig1	1958861	1958861	1958861	+	A	A	MSP_001877
contig1	1959427	1959427	1959427	+	P	P	MSP_001878
contig1	1959845	-	1959845	-	-	A	MSP_001878
contig1	1962119	1962119	1962119	+	A	A	MSP_001881
contig1	1962645	1962645	1962645	-	P	P	MSP_001881
contig1	1962778	1962778	1962778	+	P	P	MSP_001882
contig1	1963703	1963703	1963703	+	P	P	MSP_001883
contig1	1964656	1964656	1964656	+	P	P	MSP_001884
contig1	1967484	1967484	1967484	+	P	P	MSP_001887
contig1	1970738	-	1970738	+	-	P	MSP_001891
contig1	1970848	1970848	-	+	P	-	MSP_001891
contig1	1977202	1977202	1977202	-	P	P	MSP_001895
contig1	1978752	1978752	1978752	+	P	P	MSP_001897
contig1	1981330	1981330	1981330	+	P	P	MSP_001900
contig1	1984921	1984921	-	+	P	-	MSP_001903
contig1	1984945	1984945	-	+	S	-	MSP_001903
contig1	1985646	-	1985646	+	-	P	MSP_001904
contig1	1990068	1990068	1990068	-	P	P	MSP_001907
contig1	1991287	1991287	1991287	-	P	P	MSP_001908
contig1	1991535	1991535	-	+	P	-	MSP_001909
contig1	1992998	1992998	1992998	+	P	P	MSP_001910
contig1	1994069	1994069	1994069	-	P	P	MSP_001911
contig1	1994791	1994791	1994791	-	P	P	MSP_001913
contig1	1994812	1994812	1994812	+	P	P	MSP_001914
contig1	2001488	2001488	2001487	+	P	P	MSP_001919
contig1	2009523	2009523	2009518	-	P	P	MSP_001926
contig1	2010678	2010678	2010678	-	P	P	MSP_001927
contig1	2016900	2016900	2016900	-	P	P	MSP_001932
contig1	2017003	2017003	2017003	+	P	P	MSP_001933
contig1	2018328	2018328	2018328	-	I	I	MSP_001935
contig1	2023518	-	2023518	-	-	P	MSP_001940
contig1	2039433	-	2039433	-	-	P	MSP_001958
contig1	2041296	2041296	2041296	-	P	P	MSP_001963
contig1	2044656	2044656	-	-	P	-	MSP_001966
contig1	2046776	2046776	2046776	-	P	P	MSP_001968
contig1	2047714	2047714	2047714	+	P	P	MSP_001971
contig1	2047756	2047756	2047756	-	P	P	MSP_001970
contig1	2053784	2053784	2053784	+	P	P	MSP_001976
contig1	2055306	2055306	2055306	-	P	P	MSP_001977
contig1	2059642	2059642	2059642	-	P	P	MSP_001982
contig1	2064687	2064687	-	+	P	-	MSP_001987
contig1	2071720	2071720	2071720	+	P	P	MSP_001995
contig1	2081816	2081816	2081816	+	P	P	MSP_002001
contig1	2082927	2082927	2082927	-	P	P	MSP_002002
contig1	2084457	2084457	2084457	-	P	P	MSP_002004
contig1	2084733	2084733	-	-	P	-	MSP_002005
contig1	2085926	2085926	2085926	-	P	P	MSP_002006
contig1	2091807	2091807	2091807	-	P	P	MSP_002010
contig1	2092174	2092174	2092174	+	A	A	MSP_002011
contig1	2092316	2092316	2092317	-	P	P	MSP_002011
contig1	2094582	2094582	2094582	+	P	P	MSP_002014
contig1	2106359	-	2106359	-	-	P	MSP_002025
contig1	2106450	2106450	2106450	-	I	I	MSP_002026
contig1	2107680	2107680	-	-	P	-	MSP_002028
contig1	2107876	2107876	2107875	-	P	P	MSP_002029
contig1	2115866	2115866	2115866	-	P	P	MSP_002035
contig1	2118643	-	2118643	+	-	P	MSP_002037
contig1	2119992	2119992	-	+	P	-	MSP_002039
contig1	2121851	2121851	2121851	-	P	P	MSP_002040
contig1	2129418	2129418	2129418	-	A	A	MSP_002045
contig1	2133116	2133116	2133116	+	N	N
contig1	2135465	2135465	2135465	-	P	P	MSP_002050
contig1	2137013	2137013	2137013	+	P	P	MSP_002052
contig1	2140376	2140376	2140376	+	P	P	MSP_002055
contig1	2142259	2142259	2142259	-	P	P	MSP_002057
contig1	2144514	2144514	2144514	-	P	P	MSP_002059
contig1	2147470	-	2147470	-	-	P	MSP_002062
contig1	2149099	2149099	2149099	+	P	P	MSP_002064
contig1	2149742	2149742	2149742	+	P	P	MSP_002065
contig1	2152662	2152662	2152662	+	P	P	MSP_002067
contig1	2154881	2154881	2154881	+	P	P	MSP_002069
contig1	2159286	-	2159286	-	-	P	MSP_002072
contig1	2159511	2159511	2159511	+	P	P	MSP_002073
contig1	2159563	-	2159563	+	-	S	MSP_002073
contig1	2162278	2162278	2162278	-	P	P	MSP_002074
contig1	2164687	2164687	2164687	-	P	P	MSP_002078
contig1	2166055	2166055	2166055	+	P	P	MSP_002080
contig1	2166098	2166098	-	+	S	-	MSP_002080
contig1	2167934	2167934	2167934	+	P	P	MSP_002082
contig1	2168932	2168932	2168933	+	P	P	MSP_002083
contig1	2169718	2169718	2169718	+	P	P	MSP_002085
contig1	2170470	2170470	2170470	+	I	I	MSP_002086
contig1	2172507	2172507	-	+	P	-	MSP_002088
contig1	2173220	2173220	-	+	P	-	MSP_002089
contig1	2173246	2173246	-	+	S	-	MSP_002089
contig1	2174609	2174609	2174609	-	P	P	MSP_002091
contig1	2177190	2177190	2177190	-	N	N
contig1	2197265	2197265	2197265	-	P	P	MSP_002121
contig1	2204809	-	2204809	-	-	P	MSP_002128
contig1	2204922	2204922	2204922	+	P	P	MSP_002129
contig1	2207909	2207909	2207909	+	A	A	MSP_002133
contig1	2208354	2208354	2208354	-	P	P	MSP_002133
contig1	2211753	2211753	2211753	-	P	P	MSP_002138
contig1	2212871	2212871	-	-	P	-	MSP_002139
contig1	2213723	2213723	2213723	-	P	P	MSP_002140
contig1	2232735	2232735	2232735	-	P	P	MSP_002156
contig1	2232862	2232862	2232862	-	S	S	MSP_002156
contig1	2240625	2240625	2240625	-	P	P	MSP_002159
contig1	2240810	2240810	2240810	+	P	P	MSP_002160
contig1	2242060	2242060	-	+	P	-	MSP_002162
contig1	2245687	2245687	2245687	+	N	N
contig1	2249223	2249223	2249223	-	A	A	MSP_002168
contig1	2263059	2263059	2263059	+	P	P	MSP_002178
contig1	2263069	2263069	2263069	-	P	P	MSP_002177
contig1	2265225	2265225	2265225	-	P	P	MSP_002181
contig1	2268577	2268577	-	-	P	-	MSP_002183
contig1	2270603	-	2270603	+	-	A	MSP_002186
contig1	2274958	2274958	2274958	-	P	P	MSP_002190
contig1	2275056	2275056	-	+	P	-	MSP_002191
contig1	2275944	2275944	2275944	+	P	P	MSP_002192
contig1	2280884	2280884	-	+	P	-	MSP_002195
contig1	2281707	2281707	2281707	+	P	P	MSP_002196
contig1	2282196	2282196	-	+	P	-	MSP_002197
contig1	2286051	2286051	2286051	-	P	P	MSP_002198
contig1	2286422	2286422	2286422	-	P	P	MSP_002199
contig1	2289299	2289299	2289299	+	A	A	MSP_002201
contig1	2290122	2290122	-	-	P	-	MSP_002202
contig1	2293134	2293134	2293134	-	P	P	MSP_002206
contig1	2293272	2293272	2293272	+	P	P	MSP_002207
contig1	2300699	2300699	2300699	-	P	P	MSP_002214
contig1	2300924	2300924	2300924	+	P	P	MSP_002215
contig1	2303419	2303419	2303419	+	S	P	MSP_002218
contig1	2303425	2303425	2303425	-	P	P	MSP_002217
contig1	2303532	2303532	2303532	+	P	S	MSP_002218
contig1	2305556	2305556	2305556	-	N	N
contig1	2305703	2305703	2305703	+	N	N
contig1	2306214	2306214	2306214	+	P	P	MSP_002220
contig1	2310024	2310024	-	-	P	-	MSP_002223
contig1	2312115	2312115	2312115	+	P	P	MSP_002225
contig1	2312794	2312794	2312794	+	P	P	MSP_002226
contig1	2321293	2321293	-	-	P	-	MSP_002232
contig1	2322299	2322299	2322299	+	A	A	MSP_002234
contig1	2322665	2322665	2322665	-	P	P	MSP_002234
contig1	2323556	2323556	2323556	-	P	P	MSP_002235
contig1	2324415	2324415	-	-	P	-	MSP_002237
contig1	2328176	2328176	2328176	-	P	P	MSP_002240
contig1	2328328	-	2328328	+	-	S	MSP_002241
contig1	2328390	2328390	2328390	+	P	P	MSP_002241
contig1	2331311	2331311	2331311	-	P	P	MSP_002243
contig1	2331411	2331411	2331411	-	N	N
contig1	2334350	2334350	-	-	P	-	MSP_002246
contig1	2334688	2334688	-	-	P	-	MSP_002247
contig1	2334806	2334806	2334806	+	P	P	MSP_002248
contig1	2335347	2335347	2335347	+	I	I	MSP_002248
contig1	2335427	2335427	2335427	+	I	I	MSP_002248
contig1	2340167	2340167	2340167	-	P	P	MSP_002251
contig1	2342876	2342876	2342876	+	P	P	MSP_002254
contig1	2345991	2345991	2345991	+	P	P	MSP_002259
contig1	2347052	2347052	-	+	P	-	MSP_002260
contig1	2349336	2349336	2349336	-	P	P	MSP_002261
contig1	2350786	2350786	-	-	P	-	MSP_002263
contig1	2352882	2352882	2352882	+	P	P	MSP_002266
contig1	2352965	2352965	2352965	-	P	P	MSP_002265
contig1	2353868	2353868	2353868	-	P	P	MSP_002267
contig1	2355968	2355968	2355968	-	P	P	MSP_002269
contig1	2356833	2356833	2356833	+	P	P	MSP_002271
contig1	2359759	2359759	2359759	+	P	P	MSP_002275
contig1	2362816	2362816	2362816	-	P	P	MSP_002278
contig1	2364956	2364956	2364956	-	P	P	MSP_002279
contig1	2365288	2365288	2365288	+	P	P	MSP_002280
contig1	2372013	2372013	2372013	-	P	P	MSP_002283
contig1	2372162	2372162	2372162	+	P	P	MSP_002284
contig1	2372223	2372223	2372223	+	S	S	MSP_002284
contig1	2373264	-	2373264	+	-	P	MSP_002287
contig1	2377825	2377825	2377825	-	P	P	MSP_002290
contig1	2378850	2378850	2378850	+	P	P	MSP_002292
contig1	2381471	2381471	2381471	+	P	P	MSP_002295
contig1	2383201	2383201	2383201	-	P	P	MSP_002296
contig1	2383300	2383300	2383300	+	N	N
contig1	2383592	2383592	2383592	+	P	P	MSP_002297
contig1	2385653	2385653	2385653	+	P	P	MSP_002299
contig1	2388056	2388056	2388056	+	P	P	MSP_002301
contig1	2398495	2398495	2398495	-	P	P	MSP_002307
contig1	2398613	2398613	2398613	+	P	P	MSP_002308
contig1	2399959	2399959	2399959	-	P	P	MSP_002310
contig1	2400231	2400231	2400231	+	P	P	MSP_002311
contig1	2404602	2404602	2404602	+	P	P	MSP_002313
contig1	2405558	2405558	2405558	+	P	P	MSP_002314
contig1	2405831	2405831	-	+	P	-	MSP_002315
contig1	2406913	2406913	2406913	+	P	P	MSP_002317
contig1	2407540	2407540	2407540	+	P	P	MSP_002318
contig1	2408552	2408552	2408552	-	P	P	MSP_002319
contig1	2410074	2410074	2410074	-	P	P	MSP_002321
contig1	2410096	2410096	2410096	+	P	P	MSP_002322
contig1	2411131	2411131	2411131	+	P	P	MSP_002324
contig1	2411641	2411641	2411641	+	P	P	MSP_002325
contig1	2412905	2412905	-	+	P	-	MSP_002326
contig1	2415219	2415219	2415219	-	P	P	MSP_002328
contig1	2423141	2423141	-	+	P	-	MSP_002335
contig1	2424387	2424387	2424387	+	P	P	MSP_002336
contig1	2428664	-	2428664	-	-	P	MSP_002339
contig1	2428696	2428696	2428696	+	P	P	MSP_002340
contig1	2429504	2429504	2429504	+	P	P	MSP_002341
contig1	2435004	2435004	2435005	-	A	A	MSP_002345
contig1	2451021	2451021	2451021	+	P	P	MSP_002351
contig1	2453393	2453393	-	+	P	-	MSP_002353
contig1	2453473	2453473	2453473	+	S	P	MSP_002353
contig1	2460142	2460142	2460142	+	P	P	MSP_002360
contig1	2462881	2462881	2462881	+	P	P	MSP_002361
contig1	2479577	2479577	2479577	+	A	A	MSP_002376
contig1	2510470	2510470	2510470	+	P	P	MSP_002398
contig1	2512003	2512003	2512003	+	P	P	MSP_002401
contig1	2513516	2513516	2513516	+	P	P	MSP_002402
contig1	2514331	2514331	-	+	P	-	MSP_002403
contig1	2520339	2520339	2520339	+	A	A	MSP_002408
contig1	2523127	-	2523127	-	-	S	MSP_002408
contig1	2523160	-	2523160	-	-	P	MSP_002408
contig1	2523769	2523769	2523767	-	P	P	MSP_002409
contig1	2524582	2524582	2524582	-	P	P	MSP_002411
contig1	2527610	2527610	2527610	-	N	N
contig1	2527724	2527724	2527724	-	N	N
contig1	2527832	2527832	-	+	P	-	MSP_002415
contig1	2529705	2529705	2529705	-	P	P	MSP_002417
contig1	2529720	2529720	2529720	+	P	P	MSP_002418
contig1	2530923	2530923	2530923	+	P	P	MSP_002419
contig1	2532211	2532211	2532211	+	P	P	MSP_002420
contig1	2532666	2532666	-	+	P	-	MSP_002421
contig1	2535402	2535402	2535402	-	P	P	MSP_002422
contig1	2537163	2537163	2537163	-	P	P	MSP_002423
contig1	2544169	-	2544169	-	-	P	MSP_002429
contig1	2544510	2544510	2544510	+	P	P	MSP_002430
contig1	2545870	2545870	2545870	+	A	A	MSP_002432
contig1	2546754	2546754	2546754	-	P	P	MSP_002433
contig1	2547139	2547139	2547139	+	P	P	MSP_002435
contig1	2547398	2547398	2547398	-	P	P	MSP_002434
contig1	2547954	2547954	2547954	+	P	P	MSP_002436
contig1	2551221	2551221	-	-	P	-	MSP_002437
contig1	2551240	2551240	2551240	+	P	P	MSP_002438
contig1	2558034	2558034	2558034	+	P	P	MSP_002444
contig1	2558635	2558635	2558635	+	P	P	MSP_002445
contig1	2558871	2558871	2558871	-	N	N
contig1	2559090	2559090	2559090	+	P	P	MSP_002446
contig1	2560689	2560689	2560689	+	P	P	MSP_002447
contig1	2562276	2562276	2562276	-	P	P	MSP_002448
contig1	2564867	2564867	2564867	-	P	P	MSP_002450
contig1	2568313	-	2568313	+	-	P	MSP_002454
contig1	2569722	2569722	2569722	+	I	I	MSP_002454
contig1	2571662	2571662	2571662	+	P	P	MSP_002455
contig1	2574294	2574294	2574294	-	P	P	MSP_002457
contig1	2579979	2579979	-	-	P	-	MSP_002463
contig1	2580209	2580209	2580209	-	P	P	MSP_002464
contig1	2580830	-	2580830	-	-	P	MSP_002465
contig1	2580943	2580943	-	-	P	-	MSP_002465
contig1	2582009	2582009	2582009	-	P	P	MSP_002466
contig1	2583891	2583891	2583891	-	P	P	MSP_002467
contig1	2588563	2588563	2588563	+	P	P	MSP_002472
contig1	2591910	2591910	2591910	-	P	P	MSP_002474
contig1	2594357	2594357	2594357	+	P	P	MSP_002476
contig1	2594427	2594427	2594427	-	P	P	MSP_002475
contig1	2594582	2594582	2594582	-	A	A	MSP_002476
contig1	2598762	2598762	2598762	+	P	P	MSP_002477
contig1	2603057	2603057	2603057	-	P	P	MSP_002480
contig1	2608546	2608546	-	-	P	-	MSP_002484
contig1	2610536	2610536	-	-	P	-	MSP_002485
contig1	2610580	2610580	2610580	-	S	P	MSP_002485
contig1	2611287	2611287	2611287	+	P	P	MSP_002487
contig1	2612692	2612692	2612692	+	P	P	MSP_002488
contig1	2620507	2620507	2620507	+	P	P	MSP_002493
contig1	2620564	2620564	2620564	-	P	P	MSP_002492
contig1	2623819	2623819	2623819	+	P	P	MSP_002494
contig1	2633733	2633733	2633733	-	P	P	MSP_002501
contig1	2633864	2633864	2633864	+	P	P	MSP_002502
contig1	2637107	2637107	2637107	+	P	P	MSP_002505
contig1	2638608	2638608	2638608	+	P	P	MSP_002507
contig1	2642833	2642833	2642833	-	P	P	MSP_002509
contig1	2644070	2644070	2644070	+	P	P	MSP_002512
contig1	2644072	2644072	2644072	-	P	P	MSP_002511
contig1	2644127	2644127	-	+	S	-	MSP_002512
contig1	2645691	2645691	2645691	-	P	P	MSP_002514
contig1	2645747	2645747	-	-	S	-	MSP_002514
contig1	2646116	-	2646116	+	-	N
contig1	2646348	2646348	2646348	+	P	P	MSP_002516
contig1	2674876	2674876	2674876	-	P	P	MSP_002539
contig1	2676251	2676251	2676251	+	P	P	MSP_002542
contig1	2679038	2679038	2679038	-	P	P	MSP_002544
contig1	2679186	2679186	2679186	+	P	P	MSP_002545
contig1	2682728	2682728	2682728	-	P	P	MSP_002548
contig1	2682850	2682850	2682850	+	P	P	MSP_002549
contig1	2687861	2687861	2687861	+	P	P	MSP_002554
contig1	2691076	2691076	-	-	P	-	MSP_002555
contig1	2692773	2692773	2692773	-	P	P	MSP_002558
contig1	2694710	2694710	2694710	+	A	A	MSP_002562
contig1	2697720	2697720	-	-	P	-	MSP_002565
contig1	2698158	2698158	2698158	-	P	P	MSP_002567
contig1	2698333	2698333	2698333	+	P	P	MSP_002568
contig1	2699853	2699853	-	+	P	-	MSP_002569
contig1	2708643	2708643	2708641	+	P	P	MSP_002577
contig1	2708732	2708732	-	+	S	-	MSP_002577
contig1	2710206	2710206	2710206	+	I	I	MSP_002579
contig1	2710791	2710791	2710791	+	P	P	MSP_002580
contig1	2718453	2718453	2718453	-	P	P	MSP_002587
contig1	2718722	-	2718722	-	-	P	MSP_002588
contig1	2718757	2718757	2718757	+	P	P	MSP_002589
contig1	2722209	2722209	2722209	-	P	P	MSP_002592
contig1	2722228	2722228	2722228	+	P	P	MSP_002593
contig1	2723349	-	2723349	-	-	S	MSP_002594
contig1	2723413	2723413	2723413	-	P	P	MSP_002594
contig1	2724075	2724075	2724075	-	P	P	MSP_002595
contig1	2726654	2726654	2726654	+	P	P	MSP_002598
contig1	2729550	2729550	2729550	+	P	P	MSP_002601
contig1	2731582	2731582	-	-	P	-	MSP_002603
contig1	2732303	2732303	2732302	-	P	P	MSP_002604
contig1	2741788	2741788	2741788	-	P	P	MSP_002615
contig1	2743113	2743113	-	+	P	-	MSP_002618
contig1	2745443	2745443	2745443	+	P	P	MSP_002619
contig1	2753600	-	2753600	-	-	P	MSP_002622
contig1	2760026	2760026	2760026	-	P	P	MSP_002628
contig1	2761023	2761023	2761023	+	P	P	MSP_002630
contig1	2762811	2762811	2762811	+	P	P	MSP_002632
contig1	2765827	-	2765827	+	-	P	MSP_002634
contig1	2770190	2770190	2770190	+	P	P	MSP_002638
contig1	2772370	-	2772370	-	-	P	MSP_002640
contig1	2773690	-	2773690	+	-	P	MSP_002642
contig1	2774071	2774071	2774071	+	P	P	MSP_002643
contig1	2775687	-	2775687	-	-	P	MSP_002644
contig1	2775813	2775813	2775813	+	P	P	MSP_002645
contig1	2779149	2779149	2779149	+	P	P	MSP_002648
contig1	2780039	2780039	2780039	+	P	P	MSP_002650
contig1	2780181	2780181	2780181	-	P	P	MSP_002649
contig1	2782701	2782701	2782701	-	P	P	MSP_002652
contig1	2786269	-	2786269	-	-	P	MSP_002654
contig1	2787186	2787186	-	-	P	-	MSP_002655
contig1	2787241	-	2787241	-	-	P	MSP_002655
contig1	2789148	2789148	2789148	-	P	P	MSP_002656
contig1	2789667	2789667	-	+	P	-	MSP_002658
contig1	2789788	2789788	2789788	-	P	P	MSP_002657
contig1	2795273	2795273	2795273	-	P	P	MSP_002660
contig1	2796951	2796951	2796951	-	P	P	MSP_002662
contig1	2798448	2798448	2798448	+	N	N
contig1	2804471	2804471	2804471	-	P	P	MSP_002668
contig1	2804887	2804887	-	-	P	-	MSP_002669
contig1	2808180	2808180	2808180	-	P	P	MSP_002672
contig1	2815108	2815108	2815108	-	P	P	MSP_002679
contig1	2815411	2815411	2815411	+	P	P	MSP_002680
contig1	2816626	2816626	2816626	+	P	P	MSP_002682
contig1	2817110	-	2817110	+	-	P	MSP_002683
contig1	2818672	2818672	2818672	-	P	P	MSP_002684
contig1	2820239	2820239	2820239	-	P	P	MSP_002686
contig1	2821871	2821871	2821871	+	P	P	MSP_002689
contig1	2821874	2821874	2821874	-	P	P	MSP_002688
contig1	2824444	2824444	2824444	-	P	P	MSP_002691
contig1	2827844	2827844	2827844	+	P	P	MSP_002694
contig1	2830046	2830046	2830046	-	P	P	MSP_002695
contig1	2837767	2837767	2837767	-	P	P	MSP_002696
contig1	2838671	2838671	2838671	-	P	P	MSP_002698
contig1	2840968	2840968	2840968	-	P	P	MSP_002701
contig1	2845504	2845504	2845504	+	P	P	MSP_002706
contig1	2845650	2845650	2845650	-	P	P	MSP_002705
contig1	2847814	2847814	-	-	P	-	MSP_002708
contig1	2848351	2848351	2848351	-	P	P	MSP_002709
contig1	2849443	2849443	2849443	+	P	P	MSP_002711
contig1	2849501	2849501	2849501	-	P	P	MSP_002710
contig1	2849586	2849586	2849586	-	S	S	MSP_002710
contig1	2852232	2852232	2852232	-	P	P	MSP_002712
contig1	2852767	2852767	2852767	-	I	I	MSP_002713
contig1	2853898	2853898	2853901	-	P	P	MSP_002714
contig1	2855066	2855066	2855066	+	P	P	MSP_002716
contig1	2858356	2858356	2858356	-	P	P	MSP_002718
contig1	2860785	2860785	-	+	P	-	MSP_002720
contig1	2861194	2861194	2861194	+	P	P	MSP_002721
contig1	2863032	2863032	2863032	+	P	P	MSP_002723
contig1	2863912	2863912	2863912	+	P	P	MSP_002725
contig1	2865537	2865537	2865537	-	A	A	MSP_002725
contig1	2865994	2865994	2865994	+	I	I	MSP_002725
contig1	2869169	2869169	2869169	+	P	P	MSP_002730
contig1	2869884	2869884	-	+	P	-	MSP_002731
contig1	2870807	2870807	-	+	P	-	MSP_002732
contig1	2873589	2873589	2873589	+	P	P	MSP_002734
contig1	2873730	2873730	-	-	S	-	MSP_002733
contig1	2873757	2873757	2873757	-	P	P	MSP_002733
contig1	2875345	2875345	2875345	-	P	P	MSP_002737
contig1	2876872	-	2876872	-	-	P	MSP_002739
contig1	2878379	2878379	2878379	+	P	P	MSP_002741
contig1	2878421	2878421	2878421	-	P	P	MSP_002740
contig1	2880122	2880122	2880122	-	P	P	MSP_002742
contig1	2881021	2881021	-	-	P	-	MSP_002744
contig1	2882669	2882669	2882669	-	P	P	MSP_002746
contig1	2882691	2882691	2882691	+	P	P	MSP_002747
contig1	2889094	2889094	2889094	-	P	P	MSP_002752
contig1	2889125	2889125	2889125	+	P	P	MSP_002753
contig1	2890378	2890378	2890378	+	P	P	MSP_002754
contig1	2891669	2891669	2891669	+	P	P	MSP_002755
contig1	2893019	2893019	2893019	-	P	P	MSP_002756
contig1	2894324	2894324	2894324	-	P	P	MSP_002758
contig1	2894650	-	2894650	+	-	P	MSP_002759
contig1	2895668	2895668	2895668	+	P	P	MSP_002760
contig1	2896265	2896265	2896265	+	P	P	MSP_002761
contig1	2902667	2902667	2902667	+	P	P	MSP_002766
contig1	2904665	2904665	2904666	-	P	P	MSP_002767
contig1	2904689	2904689	2904689	+	P	P	MSP_002768
contig1	2905230	2905230	2905230	+	P	P	MSP_002769
contig1	2905994	2905994	2905994	+	P	P	MSP_002770
contig1	2907781	2907781	2907781	+	P	P	MSP_002771
contig1	2908407	2908407	2908407	-	A	A	MSP_002771
contig1	2913964	2913964	2913964	+	P	P	MSP_002775
contig1	2915227	2915227	2915227	+	P	P	MSP_002776
contig1	2919021	2919021	2919021	+	P	P	MSP_002779
contig1	2923136	2923136	2923136	-	P	P	MSP_002782
contig1	2923633	2923633	2923633	-	P	P	MSP_002783
contig1	2924570	2924570	2924570	+	P	P	MSP_002785
contig1	2925610	2925610	-	-	P	-	MSP_002786
contig1	2925663	2925663	2925663	-	S	P	MSP_002786
contig1	2926355	2926355	2926355	-	P	P	MSP_002787
contig1	2926908	2926908	2926908	+	A	A	MSP_002788
contig1	2928240	2928240	2928240	-	P	P	MSP_002788
contig1	2930044	2930044	2930044	-	P	P	MSP_002790
contig1	2930157	2930157	2930157	+	P	P	MSP_002791
contig1	2933694	2933694	2933694	-	P	P	MSP_002795
contig1	2936783	2936783	2936783	-	P	S	MSP_002798
contig1	2936852	2936852	2936852	-	S	P	MSP_002798
contig1	2937017	2937017	2937017	+	P	P	MSP_002799
contig1	2939571	2939571	-	+	P	-	MSP_002801
contig1	2941468	-	2941468	-	-	P	MSP_002802
contig1	2941486	2941486	2941486	-	P	S	MSP_002802
contig1	2941723	-	2941723	+	-	P	MSP_002803
contig1	2942576	2942576	2942576	+	P	P	MSP_002804
contig1	2943244	2943244	2943244	-	A	A	MSP_002805
contig1	2944457	2944457	2944457	+	P	P	MSP_002806
contig1	2948609	2948609	2948609	+	P	P	MSP_002810
contig1	2948855	2948855	-	+	P	-	MSP_002811
contig1	2948895	-	2948895	+	-	P	MSP_002811
contig1	2952721	-	2952721	+	-	P	MSP_002814
contig1	2956113	2956113	2956113	-	P	P	MSP_002817
contig1	2960607	2960607	2960607	-	P	P	MSP_002820
contig1	2961109	2961109	2961109	-	P	P	MSP_002821
contig1	2964307	2964307	-	-	S	-	MSP_002824
contig1	2964405	2964405	2964405	-	P	P	MSP_002824
contig1	2967818	2967818	2967818	-	P	P	MSP_002826
contig1	2967957	-	2967957	+	-	P	MSP_002827
contig1	2969582	2969582	2969582	-	P	P	MSP_002829
contig1	2970865	2970865	2970863	-	P	P	MSP_002830
contig1	2970888	-	2970888	+	-	P	MSP_002831
contig1	2970994	2970994	2970994	+	P	S	MSP_002831
contig1	2971253	2971253	2971253	-	A	A	MSP_002831
contig1	2974552	2974552	2974552	+	P	P	MSP_002833
contig1	2976406	-	2976406	+	-	P	MSP_002835
contig1	2976425	2976425	-	+	P	-	MSP_002835
contig1	2976539	2976539	2976539	-	P	P	MSP_002834
contig1	2977862	2977862	2977862	+	P	P	MSP_002836
contig1	2979533	2979533	2979533	-	P	P	MSP_002837
contig1	2980262	2980262	2980262	-	P	P	MSP_002838
contig1	2980352	-	2980352	+	-	P	MSP_002839
contig1	2981047	-	2981047	+	-	P	MSP_002840
contig1	2983917	2983917	2983917	-	P	P	MSP_002842
contig1	2984011	2984011	2984011	+	P	P	MSP_002843
contig1	2984850	-	2984850	+	-	P	MSP_002844
contig1	2984978	2984978	-	+	P	-	MSP_002844
contig1	2985510	2985510	-	-	A	-	MSP_002844
contig1	2986969	2986969	2986969	+	P	P	MSP_002845
contig1	2990864	2990864	2990862	+	P	P	MSP_002849
contig1	2995801	2995801	2995801	+	S	S	MSP_002852
contig1	2995843	2995843	2995843	+	P	P	MSP_002852
contig1	3000532	3000532	3000533	+	P	P	MSP_002858
contig1	3000934	3000934	3000934	+	I	I	MSP_002858
contig1	3001665	3001665	3001665	+	P	P	MSP_002859
contig1	3002200	-	3002200	+	-	P	MSP_002860
contig1	3003524	3003524	3003524	+	P	P	MSP_002861
contig1	3005702	3005702	3005702	+	P	P	MSP_002862
contig1	3009761	3009761	-	+	P	-	MSP_002866
contig1	3016024	3016024	3016024	+	P	P	MSP_002872
contig1	3017109	3017109	-	-	P	-	MSP_002873
contig1	3017537	3017537	3017537	-	P	P	MSP_002874
contig1	3018630	3018630	3018630	-	P	P	MSP_002875
contig1	3019086	3019086	3019086	-	P	P	MSP_002876
contig1	3019155	3019155	-	-	S	-	MSP_002876
contig1	3019220	3019220	3019220	-	S	S	MSP_002876
contig1	3019484	3019484	3019484	+	A	A	MSP_002877
contig1	3019617	3019617	-	-	S	-	MSP_002877
contig1	3019677	3019677	3019677	-	P	P	MSP_002877
contig1	3020079	3020079	3020079	-	P	P	MSP_002878
contig1	3021038	3021038	3021038	-	P	P	MSP_002879
contig1	3023057	3023057	3023057	-	P	P	MSP_002881
contig1	3023248	3023248	3023248	+	P	P	MSP_002882
contig1	3024830	3024830	3024830	-	P	P	MSP_002884
contig1	3026420	3026420	3026420	-	P	P	MSP_002886
contig1	3026568	3026568	3026568	+	P	P	MSP_002887
contig1	3029837	3029837	-	-	P	-	MSP_002888
contig1	3031259	3031259	3031259	-	P	P	MSP_002889
contig1	3031377	3031377	3031377	+	P	P	MSP_002890
contig1	3032861	3032861	3032861	-	P	P	MSP_002891
contig1	3033557	3033557	3033557	-	P	P	MSP_002892
contig1	3046731	-	3046731	+	-	P	MSP_002901
contig1	3056187	3056187	3056187	-	P	P	MSP_002907
contig1	3058070	3058070	3058070	-	P	P	MSP_002909
contig1	3059604	3059604	3059604	-	P	P	MSP_002910
contig1	3059622	3059622	3059622	+	P	P	MSP_002911
contig1	3061174	3061174	3061176	-	P	P	MSP_002912
contig1	3062712	3062712	3062712	+	P	P	MSP_002914
contig1	3065279	3065279	3065279	-	P	P	MSP_002915
contig1	3065385	3065385	3065385	+	P	P	MSP_002916
contig1	3067900	3067900	3067900	-	P	P	MSP_002918
contig1	3068069	3068069	3068069	-	P	P	MSP_002919
contig1	3068201	3068201	3068200	+	P	P	MSP_002920
contig1	3071338	-	3071338	-	-	P	MSP_002922
contig1	3082689	3082689	3082689	+	P	P	MSP_002930
contig1	3084810	3084810	3084810	+	P	P	MSP_002932
contig1	3086097	3086097	3086097	+	P	P	MSP_002934
contig1	3087220	3087220	3087220	-	P	P	MSP_002935
contig1	3087745	3087745	3087745	-	P	P	MSP_002936
contig1	3089992	3089992	3089992	+	P	P	MSP_002939
contig1	3092122	3092122	3092122	-	N	N
contig1	3093306	3093306	3093306	+	P	P	MSP_002941
contig1	3094332	3094332	-	+	S	-	MSP_002942
contig1	3094429	3094429	3094429	+	P	P	MSP_002942
contig1	3094764	3094764	-	+	P	-	MSP_002943
contig1	3095496	3095496	-	+	P	-	MSP_002944
contig1	3095570	3095570	3095565	+	S	P	MSP_002944
contig1	3096547	3096547	-	+	P	-	MSP_002946
contig1	3099617	3099617	3099617	-	N	N
contig1	3099730	3099730	3099729	+	S	P	MSP_002949
contig1	3099766	3099766	3099766	+	P	S	MSP_002949
contig1	3107726	-	3107726	-	-	P	MSP_002955
contig1	3108454	3108454	-	-	P	-	MSP_002956
contig1	3111538	3111538	3111538	-	P	P	MSP_002958
contig1	3112190	3112190	3112190	-	P	P	MSP_002959
contig1	3112214	3112214	3112214	+	N	N
contig1	3112351	3112351	3112351	+	P	P	MSP_002960
contig1	3115323	3115323	3115322	+	P	P	MSP_002964
contig1	3115380	3115380	3115380	-	P	P	MSP_002963
contig1	3117899	3117899	3117899	+	P	P	MSP_002965
contig1	3118615	-	3118615	+	-	P	MSP_002966
contig1	3123955	3123955	-	+	P	-	MSP_002969
contig1	3124772	3124772	3124772	+	P	P	MSP_002970
contig1	3126826	3126826	3126826	+	P	P	MSP_002972
contig1	3127921	3127921	3127921	+	P	P	MSP_002973
contig1	3129389	3129389	3129389	-	P	P	MSP_002974
contig1	3131278	3131278	-	+	S	-	MSP_002976
contig1	3131330	3131330	3131330	+	P	P	MSP_002976
contig1	3134304	3134304	3134304	-	P	P	MSP_002979
contig1	3138583	3138583	3138583	-	P	P	MSP_002984
contig1	3143150	-	3143150	-	-	S	MSP_002990
contig1	3143189	3143189	3143189	-	P	P	MSP_002990
contig1	3145056	3145056	3145056	-	P	P	MSP_002992
contig1	3149000	-	3149000	+	-	P	MSP_002996
contig1	3153355	3153355	3153355	+	P	P	MSP_003000
contig1	3153530	3153530	3153530	-	P	P	MSP_002999
contig1	3154238	3154238	3154238	+	P	P	MSP_003001
contig1	3156139	3156139	3156139	+	P	P	MSP_003002
contig1	3159445	3159445	3159445	-	P	P	MSP_003005
contig1	3161332	3161332	3161332	-	P	P	MSP_003006
contig1	3161491	-	3161491	+	-	P	MSP_003007
contig1	3163778	3163778	3163778	+	P	P	MSP_003008
contig1	3164111	3164111	3164111	+	P	P	MSP_003009
contig1	3165856	3165856	3165856	-	S	P	MSP_003011
contig1	3166031	3166031	3166031	-	P	S	MSP_003011
contig1	3168390	3168390	3168390	-	P	P	MSP_003014
contig1	3168514	3168514	3168514	-	P	P	MSP_003015
contig1	3169050	3169050	3169050	-	P	P	MSP_003016
contig1	3170220	3170220	-	-	P	-	MSP_003018
contig1	3170735	3170735	3170735	-	P	P	MSP_003019
contig1	3170864	3170864	-	+	P	-	MSP_003020
contig1	3174336	3174336	3174336	+	P	P	MSP_003025
contig1	3180931	3180931	3180931	-	P	P	MSP_003032
contig1	3186008	3186008	3186008	+	P	P	MSP_003037
contig1	3187114	3187114	3187114	-	P	P	MSP_003039
contig1	3187262	3187262	3187262	+	P	P	MSP_003040
contig1	3192383	3192383	3192383	-	P	P	MSP_003041
contig1	3195027	3195027	3195027	+	P	P	MSP_003044
contig1	3195531	3195531	3195531	+	P	P	MSP_003045
contig1	3196736	3196736	3196736	-	P	P	MSP_003047
contig1	3198067	3198067	-	-	P	-	MSP_003049
contig1	3204999	3204999	-	-	P	-	MSP_003051
contig1	3205485	3205485	3205485	+	P	P	MSP_003053
contig1	3206056	3206056	3206056	+	P	P	MSP_003054
contig1	3210415	3210415	3210415	+	P	P	MSP_003057
contig1	3212093	3212093	-	+	P	-	MSP_003058
contig1	3213440	3213440	3213440	+	P	P	MSP_003059
contig1	3216161	3216161	3216161	-	P	P	MSP_003062
contig1	3217435	3217435	3217435	-	P	P	MSP_003063
contig1	3217558	3217558	3217558	+	P	P	MSP_003064
contig1	3218940	3218940	3218940	+	P	P	MSP_003065
contig1	3229588	3229588	-	-	P	-	MSP_003074
contig1	3229728	3229728	3229728	+	P	P	MSP_003075
contig1	3237100	3237100	3237100	-	P	P	MSP_003081
contig1	3239808	3239808	3239808	-	P	P	MSP_003083
contig1	3240489	3240489	3240489	-	P	P	MSP_003085
contig1	3240640	3240640	3240640	+	S	S	MSP_003086
contig1	3240776	3240776	3240776	+	P	P	MSP_003086
contig1	3243265	-	3243265	-	-	P	MSP_003088
contig1	3246206	3246206	3246206	-	P	P	MSP_003090
contig1	3247148	3247148	3247148	-	P	P	MSP_003091
contig1	3253141	3253141	-	-	P	-	MSP_003095
contig1	3253974	3253974	3253974	-	P	P	MSP_003096
contig1	3259407	3259407	-	+	P	-	MSP_003102
contig1	3260922	3260922	3260922	-	P	P	MSP_003104
contig1	3260942	3260942	3260942	+	P	P	MSP_003105
contig1	3262516	-	3262516	+	-	P	MSP_003106
contig1	3262555	3262555	3262555	+	P	S	MSP_003106
contig1	3263751	3263751	-	+	P	-	MSP_003107
contig1	3275486	3275486	3275486	-	P	P	MSP_003114
contig1	3278953	3278953	-	-	P	-	MSP_003120
contig1	3279640	3279640	3279640	-	P	P	MSP_003122
contig1	3284010	3284010	3284010	-	P	P	MSP_003126
contig1	3289567	3289567	3289567	-	P	P	MSP_003130
contig1	3289713	3289713	3289713	+	P	P	MSP_003132
contig1	3291147	3291147	3291147	+	P	P	MSP_003133
contig1	3292212	3292212	3292212	+	P	P	MSP_003134
contig1	3293143	3293143	3293143	+	S	P	MSP_003135
contig1	3293248	3293248	3293248	+	P	S	MSP_003135
contig1	3296031	3296031	3296031	+	P	P	MSP_003137
contig1	3298194	3298194	3298194	+	P	P	MSP_003138
contig1	3299085	3299085	3299085	-	P	P	MSP_003139
contig1	3299590	3299590	3299590	-	P	P	MSP_003140
contig1	3300074	3300074	3300074	+	P	P	MSP_003142
contig1	3301191	3301191	3301192	+	P	P	MSP_003143
contig1	3304515	3304515	3304515	-	P	P	MSP_003145
contig1	3305368	3305368	3305368	-	P	P	MSP_003146
contig1	3306223	3306223	-	-	P	-	MSP_003147
contig1	3310088	3310088	3310088	+	P	P	MSP_003152
contig1	3310208	-	3310208	-	-	P	MSP_003151
contig1	3313086	3313086	-	-	P	-	MSP_003154
contig1	3313239	3313239	-	-	S	-	MSP_003154
contig1	3313986	3313986	3313986	-	P	P	MSP_003155
contig1	3315288	3315288	3315288	+	P	P	MSP_003157
contig1	3315668	-	3315668	+	-	P	MSP_003158
contig1	3318051	3318051	3318051	-	P	P	MSP_003159
contig1	3319577	3319577	3319577	-	P	P	MSP_003161
contig1	3319642	3319642	3319642	+	S	S	MSP_003162
contig1	3319699	3319699	3319699	+	P	P	MSP_003162
contig1	3324355	3324355	3324355	-	P	P	MSP_003166
contig1	3324434	3324434	3324434	+	P	P	MSP_003167
contig1	3327565	3327565	3327565	-	P	P	MSP_003170
contig1	3331201	3331201	3331206	-	P	P	MSP_003174
contig1	3333204	3333204	3333204	-	P	P	MSP_003175
contig1	3335624	3335624	3335625	+	S	P	MSP_003177
contig1	3335764	3335764	-	+	P	-	MSP_003177
contig1	3338132	3338132	3338132	-	P	P	MSP_003180
contig1	3340184	3340184	3340184	-	P	P	MSP_003182
contig1	3340512	3340512	3340512	+	S	P	MSP_003184
contig1	3340685	3340685	3340685	-	P	P	MSP_003183
contig1	3340713	3340713	3340713	+	S	S	MSP_003184
contig1	3340773	3340773	-	+	P	-	MSP_003184
contig1	3343688	-	3343688	+	-	A	MSP_003187
contig1	3343876	3343876	3343876	-	P	P	MSP_003187
contig1	3345295	3345295	3345295	+	P	P	MSP_003189
contig1	3345887	3345887	3345887	+	P	P	MSP_003190
contig1	3348192	3348192	3348192	-	P	P	MSP_003193
contig1	3348350	3348350	3348350	+	P	S	MSP_003194
contig1	3348381	3348381	3348381	+	S	P	MSP_003194
contig1	3349848	3349848	-	-	P	-	MSP_003196
contig1	3351805	3351805	3351805	+	P	P	MSP_003198
contig1	3355711	3355711	3355711	-	P	P	MSP_003201
contig1	3355731	3355731	3355731	+	P	P	MSP_003202
contig1	3357907	3357907	3357907	+	P	P	MSP_003205
contig1	3360396	3360396	3360396	-	P	P	MSP_003207
contig1	3361255	3361255	3361255	+	P	P	MSP_003209
contig1	3369421	3369421	3369421	-	P	P	MSP_003215
contig1	3373812	3373812	3373812	-	P	P	MSP_003216
contig1	3373919	3373919	3373919	+	P	P	MSP_003217
contig1	3375818	3375818	3375817	+	P	P	MSP_003218
contig1	3377206	3377206	-	+	P	-	MSP_003219
contig1	3380528	3380528	3380528	+	P	P	MSP_003221
contig1	3384886	3384886	3384886	+	A	A	MSP_003226
contig1	3385124	3385124	3385124	+	P	P	MSP_003227
contig1	3385203	3385203	3385203	-	P	P	MSP_003226
contig1	3385580	3385580	3385580	-	A	A	MSP_003227
contig1	3389514	3389514	3389514	-	P	P	MSP_003228
contig1	3389543	3389543	3389543	-	S	S	MSP_003228
contig1	3390468	3390468	3390468	-	P	P	MSP_003229
contig1	3391440	3391440	3391440	-	P	P	MSP_003230
contig1	3392883	3392883	3392883	+	P	P	MSP_003232
contig1	3396092	3396092	3396092	+	P	P	MSP_003233
contig1	3401979	3401979	3401979	+	P	P	MSP_003238
contig1	3404537	3404537	-	-	P	-	MSP_003239
contig1	3406080	3406080	3406080	+	P	S	MSP_003241
contig1	3406155	3406155	3406155	-	P	P	MSP_003240
contig1	3406177	-	3406177	+	-	P	MSP_003241
contig1	3407555	3407555	3407555	+	P	P	MSP_003242
contig1	3414353	3414353	3414351	+	P	P	MSP_003245
contig1	3417382	3417382	3417382	-	P	P	MSP_003247
contig1	3424631	3424631	3424631	+	P	P	MSP_003254
contig1	3427033	3427033	3427033	-	P	P	MSP_003256
contig1	3427089	-	3427089	-	-	S	MSP_003256
contig1	3427859	3427859	3427859	-	P	P	MSP_003257
contig1	3430676	3430676	3430676	-	P	P	MSP_003260
contig1	3430794	-	3430794	+	-	P	MSP_003261
contig1	3431752	-	3431752	+	-	P	MSP_003263
contig1	3431897	3431897	3431897	-	P	P	MSP_003262
contig1	3435659	-	3435659	+	-	P	MSP_003266
contig1	3438337	-	3438337	-	-	P	MSP_003269
contig1	3439396	3439396	3439396	+	P	P	MSP_003271
contig1	3441821	3441821	-	-	A	-	MSP_003272
contig1	3442729	3442729	3442729	+	P	P	MSP_003274
contig1	3447158	3447158	3447158	-	P	P	MSP_003277
contig1	3451484	3451484	3451484	-	S	S	MSP_003280
contig1	3451557	3451557	3451557	-	P	P	MSP_003280
contig1	3451794	3451794	3451794	-	I	I	MSP_003281
contig1	3455406	3455406	3455406	-	P	P	MSP_003283
contig1	3457767	3457767	3457767	-	P	P	MSP_003284
contig1	3458362	3458362	3458362	-	P	P	MSP_003285
contig1	3458462	3458462	3458462	+	P	P	MSP_003286
contig1	3459915	3459915	3459915	-	P	P	MSP_003287
contig1	3461766	3461766	3461766	-	P	P	MSP_003290
contig1	3465392	3465392	-	+	P	-	MSP_003294
contig1	3465489	-	3465489	-	-	S	MSP_003293
contig1	3465539	3465539	3465539	-	P	P	MSP_003293
contig1	3466221	3466221	3466221	+	P	P	MSP_003295
contig1	3468381	3468381	3468381	-	P	P	MSP_003298
contig1	3468524	3468524	3468524	+	P	P	MSP_003299
contig1	3469899	3469899	3469899	+	P	P	MSP_003300
contig1	3470183	3470183	3470183	-	A	A	MSP_003300
contig1	3472862	3472862	3472862	+	P	P	MSP_003301
contig1	3474361	3474361	3474361	-	P	P	MSP_003303
contig1	3474704	3474704	-	+	P	-	MSP_003304
contig1	3476139	3476139	3476139	+	N	N
contig1	3476681	3476681	-	-	P	-	MSP_003306
contig1	3478885	3478885	3478885	-	P	P	MSP_003309
contig1	3479656	3479656	3479656	-	P	P	MSP_003310
contig1	3479730	3479730	3479730	+	P	P	MSP_003311
contig1	3480889	3480889	3480889	+	P	P	MSP_003313
contig1	3482531	3482531	3482531	+	P	P	MSP_003315
contig1	3483534	3483534	3483534	+	P	P	MSP_003316
contig1	3488140	3488140	-	-	P	-	MSP_003319
contig1	3489026	3489026	3489026	-	P	P	MSP_003320
contig1	3490000	3490000	3490000	-	P	P	MSP_003321
contig1	3490132	3490132	3490132	+	P	P	MSP_003322
contig1	3491943	3491943	-	-	P	-	MSP_003323
contig1	3492079	3492079	3492079	+	P	P	MSP_003324
contig1	3494370	3494370	-	-	P	-	MSP_003327
contig1	3495364	3495364	3495364	+	P	P	MSP_003329
contig1	3497386	-	3497386	-	-	P	MSP_003330
contig1	3502849	3502849	3502849	-	P	P	MSP_003336
contig1	3505502	3505502	3505502	-	P	P	MSP_003338
contig1	3505626	3505626	3505626	+	P	P	MSP_003339
contig1	3506537	3506537	3506537	-	P	P	MSP_003340
contig1	3507292	3507292	3507292	-	P	P	MSP_003342
contig1	3507434	3507434	3507434	+	P	P	MSP_003343
contig1	3509693	3509693	3509693	-	P	P	MSP_003345
contig1	3511056	-	3511056	+	-	P	MSP_003347
contig1	3511179	3511179	3511179	+	P	S	MSP_003347
contig1	3513358	3513358	3513358	-	P	P	MSP_003348
contig1	3517110	3517110	3517110	-	P	P	MSP_003349
contig1	3518372	3518372	3518372	-	P	P	MSP_003350
contig1	3519829	-	3519829	-	-	P	MSP_003351
contig1	3523833	3523833	3523833	+	P	P	MSP_003353
contig1	3527858	-	3527858	-	-	P	MSP_003356
contig1	3528098	3528098	3528098	+	A	A	MSP_003357
contig1	3528512	3528512	3528512	-	P	P	MSP_003357
contig1	3529865	3529865	3529865	+	P	P	MSP_003360
contig1	3531108	3531108	3531108	+	P	P	MSP_003361
contig1	3534215	3534215	3534215	-	P	P	MSP_003363
contig1	3534914	3534914	3534914	-	P	P	MSP_003364
contig1	3535530	3535530	3535530	-	P	P	MSP_003365
contig1	3536070	3536070	-	-	P	-	MSP_003366
contig1	3537705	3537705	3537705	-	P	P	MSP_003369
contig1	3537784	3537784	3537784	+	P	P	MSP_003370
contig1	3540265	3540265	3540265	+	I	I	MSP_003370
contig1	3542874	3542874	3542874	+	A	A	MSP_003373
contig1	3544271	-	3544271	-	-	P	MSP_003374
contig1	3545584	3545584	3545584	-	P	P	MSP_003376
contig1	3547429	-	3547429	-	-	S	MSP_003377
contig1	3547499	-	3547499	-	-	P	MSP_003377
contig1	3547776	3547776	3547776	-	P	P	MSP_003378
contig1	3548021	3548021	3548021	+	P	P	MSP_003379
contig1	3548312	3548312	3548312	+	P	P	MSP_003380
contig1	3551737	3551737	-	-	P	-	MSP_003382
contig1	3552301	3552301	3552301	-	P	P	MSP_003383
contig1	3552586	3552586	3552586	+	P	P	MSP_003384
contig1	3556504	3556504	3556504	+	P	P	MSP_003390
contig1	3556901	3556901	3556901	+	P	P	MSP_003391
contig1	3558777	3558777	3558777	+	P	P	MSP_003394
contig1	3561259	3561259	3561259	-	P	S	MSP_003398
contig1	3561316	3561316	3561316	-	S	P	MSP_003398
contig1	3561500	3561500	3561500	+	P	P	MSP_003399
contig1	3567562	3567562	3567562	+	P	P	MSP_003403
contig1	3568921	3568921	3568921	+	P	P	MSP_003404
contig1	3569340	3569340	3569340	+	P	P	MSP_003405
contig1	3569363	3569363	-	+	S	-	MSP_003405
contig1	3569835	3569835	-	+	P	-	MSP_003406
contig1	3571269	3571269	3571269	+	P	P	MSP_003409
contig1	3575802	3575802	-	+	P	-	MSP_003414
contig1	3576110	3576110	3576110	+	P	P	MSP_003415
contig1	3580124	3580124	3580124	+	P	P	MSP_003420
contig1	3581472	3581472	3581472	+	P	P	MSP_003421
contig1	3585301	3585301	3585301	-	N	N
contig1	3585494	3585494	3585494	+	P	P	MSP_003424
contig1	3586888	3586888	3586888	-	P	P	MSP_003425
contig1	3588815	3588815	3588815	-	P	P	MSP_003427
contig1	3593358	3593358	3593358	+	P	P	MSP_003432
contig1	3594780	3594780	3594780	-	P	P	MSP_003433
contig1	3595927	-	3595927	-	-	P	MSP_003434
contig1	3596107	3596107	3596107	+	P	P	MSP_003435
contig1	3597264	3597264	3597264	+	P	P	MSP_003437
contig1	3597296	-	3597296	+	-	S	MSP_003437
contig1	3599395	3599395	3599395	+	P	P	MSP_003438
contig1	3600609	3600609	-	+	P	-	MSP_003439
contig1	3600709	3600709	3600709	+	S	P	MSP_003439
contig1	3603759	3603759	-	+	P	-	MSP_003445
contig1	3604241	3604241	3604241	+	P	P	MSP_003446
contig1	3605490	3605490	3605490	+	P	P	MSP_003448
contig1	3605638	3605638	3605638	+	P	P	MSP_003449
contig1	3605790	3605790	-	+	S	-	MSP_003450
contig1	3605833	-	3605833	+	-	S	MSP_003450
contig1	3605938	3605938	3605938	+	P	P	MSP_003450
contig1	3607203	3607203	-	+	P	-	MSP_003453
contig1	3607717	3607717	-	+	P	-	MSP_003454
contig1	3608106	3608106	-	+	P	-	MSP_003455
contig1	3608682	3608682	3608682	+	P	P	MSP_003456
contig1	3609079	3609079	-	+	P	-	MSP_003457
contig1	3609117	3609117	3609116	+	S	P	MSP_003457
contig1	3609750	3609750	-	+	P	-	MSP_003458
contig1	3610014	-	3610014	+	-	S	MSP_003459
contig1	3610047	-	3610047	+	-	P	MSP_003459
contig1	3614248	3614248	3614248	+	P	P	MSP_003463
contig1	3614336	3614336	3614336	-	P	P	MSP_003462
contig1	3615463	3615463	3615463	-	P	P	MSP_003464
contig1	3616590	3616590	3616590	+	P	P	MSP_003466
contig1	3618441	3618441	3618441	+	P	P	MSP_003468
contig1	3618487	3618487	3618487	-	P	P	MSP_003467
contig1	3619715	-	3619715	+	-	P	MSP_003470
contig1	3626798	3626798	3626798	+	P	P	MSP_003477
contig1	3627691	-	3627691	-	-	A	MSP_003477
contig1	3627704	-	3627704	+	-	P	MSP_003478
contig1	3630076	3630076	3630076	-	P	P	MSP_003480
contig1	3634577	3634577	3634577	-	P	P	MSP_003484
contig1	3636172	-	3636172	-	-	P	MSP_003486
contig1	3637170	3637170	3637170	-	I	I	MSP_003489
contig1	3639667	3639667	-	-	P	-	MSP_003489
contig1	3641911	-	3641911	-	-	P	MSP_003491
contig1	3642770	3642770	3642770	-	P	P	MSP_003492
contig1	3643867	3643867	3643867	-	P	P	MSP_003493
contig1	3643966	3643966	3643966	+	P	P	MSP_003494
contig1	3646836	3646836	-	-	P	-	MSP_003497
contig1	3650046	3650046	3650046	-	S	P	MSP_003500
contig1	3650131	3650131	3650131	-	P	S	MSP_003500
contig1	3654093	3654093	3654093	-	P	P	MSP_003503
contig1	3654181	-	3654181	+	-	P	MSP_003504
contig1	3654553	3654553	-	+	P	-	MSP_003505
contig1	3656887	3656887	3656887	-	P	S	MSP_003507
contig1	3656958	-	3656958	-	-	P	MSP_003507
contig1	3657711	3657711	3657711	-	P	P	MSP_003508
contig1	3657763	3657763	3657766	+	P	P	MSP_003509
contig1	3658112	-	3658112	+	-	P	MSP_003510
contig1	3662129	3662129	3662129	-	P	P	MSP_003513
contig1	3663605	3663605	3663602	-	P	P	MSP_003514
contig1	3665648	3665648	3665648	-	P	P	MSP_003517
contig1	3666194	3666194	3666194	-	P	P	MSP_003518
contig1	3666305	3666305	3666305	+	P	P	MSP_003519
contig1	3672465	3672465	3672465	+	P	P	MSP_003523
contig1	3676114	3676114	-	-	P	-	MSP_003526
contig1	3677615	3677615	3677614	-	P	P	MSP_003528
contig1	3677745	3677745	3677745	+	P	P	MSP_003529
contig1	3680691	3680691	3680692	+	P	P	MSP_003530
contig1	3682170	3682170	-	+	P	-	MSP_003531
contig1	3682194	-	3682194	+	-	S	MSP_003531
contig1	3682218	-	3682218	+	-	P	MSP_003531
contig1	3683734	3683734	3683734	+	P	P	MSP_003532
contig1	3686529	3686529	3686529	+	P	P	MSP_003533
contig1	3687951	3687951	3687951	+	P	P	MSP_003536
contig1	3689707	3689707	3689707	+	N	N
contig1	3689754	3689754	3689754	+	P	P	MSP_003537
contig1	3691874	3691874	3691874	+	P	P	MSP_003540
contig1	3694756	3694756	3694756	+	P	P	MSP_003543
contig1	3694829	3694829	3694829	+	S	S	MSP_003543
contig1	3697265	3697265	-	-	P	-	MSP_003545
contig1	3697521	3697521	3697521	-	P	P	MSP_003546
contig1	3700109	3700109	3700109	+	A	A	MSP_003550
contig1	3701897	3701897	3701897	-	S	S	MSP_003551
contig1	3702099	3702099	3702099	-	P	P	MSP_003551
contig1	3703344	3703344	3703344	-	P	P	MSP_003552
contig1	3706834	3706834	3706834	-	P	P	MSP_003555
contig1	3709447	3709447	3709447	+	P	P	MSP_003560
contig1	3709806	3709806	-	+	P	-	MSP_003561
contig1	3710441	3710441	3710441	-	N	N
contig1	3717640	3717640	3717640	-	P	P	MSP_003567
contig1	3718623	-	3718623	-	-	P	MSP_003568
contig1	3718716	3718716	3718716	+	P	P	MSP_003569
contig1	3720534	3720534	3720534	-	P	P	MSP_003572
contig1	3720790	-	3720790	-	-	S	MSP_003572
contig1	3723332	3723332	3723332	+	P	P	MSP_003576
contig1	3725164	3725164	3725164	-	P	P	MSP_003577
contig1	3731259	3731259	3731259	-	P	P	MSP_003581
contig1	3732185	3732185	3732185	+	P	P	MSP_003583
contig1	3734254	3734254	3734254	+	P	P	MSP_003586
contig1	3735895	3735895	-	+	P	-	MSP_003587
contig1	3738649	3738649	3738649	+	P	P	MSP_003590
contig1	3741223	3741223	3741223	+	P	P	MSP_003592
contig1	3741371	3741371	3741371	-	P	P	MSP_003591
contig1	3741402	3741402	-	+	S	-	MSP_003592
contig1	3743056	3743056	3743056	+	P	P	MSP_003593
contig1	3744703	3744703	3744703	+	P	P	MSP_003596
contig1	3747536	3747536	3747536	-	P	P	MSP_003597
contig1	3750316	3750316	-	-	P	-	MSP_003599
contig1	3751121	3751121	-	-	P	-	MSP_003600
contig1	3753045	3753045	3753045	-	P	P	MSP_003601
contig1	3753711	3753711	3753711	-	P	P	MSP_003602
contig1	3756217	-	3756217	+	-	P	MSP_003605
contig1	3757353	3757353	-	-	P	-	MSP_003606
contig1	3758149	3758149	3758149	+	P	P	MSP_003608
contig1	3762664	3762664	3762664	-	P	P	MSP_003611
contig1	3765174	3765174	3765174	-	P	P	MSP_003614
contig1	3768934	3768934	3768934	-	P	P	MSP_003616
contig1	3769017	3769017	3769017	+	P	P	MSP_003617
contig1	3769440	3769440	3769440	+	P	P	MSP_003618
contig1	3773260	3773260	3773260	+	P	P	MSP_003621
contig1	3777236	3777236	3777236	+	P	P	MSP_003625
contig1	3784921	3784921	-	+	P	-	MSP_003630
contig1	3787229	3787229	3787229	+	P	P	MSP_003632
contig1	3789424	3789424	3789424	+	P	P	MSP_003634
contig1	3792106	3792106	3792106	+	P	P	MSP_003637
contig1	3793500	3793500	3793500	-	P	P	MSP_003639
contig1	3793667	3793667	3793667	+	P	P	MSP_003640
contig1	3795949	3795949	3795949	-	P	P	MSP_003642
contig1	3796177	3796177	3796177	+	P	P	MSP_003643
contig1	3802604	3802604	3802604	-	P	P	MSP_003646
contig1	3803697	3803697	3803697	-	P	P	MSP_003648
contig1	3803844	3803844	3803844	+	P	P	MSP_003649
contig1	3807778	3807778	-	-	P	-	MSP_003650
contig1	3807912	3807912	3807912	+	P	P	MSP_003651
contig1	3812609	-	3812609	+	-	P	MSP_003653
contig1	3814125	3814125	3814125	+	P	P	MSP_003655
contig1	3815669	3815669	3815669	+	P	P	MSP_003656
contig1	3818527	3818527	3818527	-	P	P	MSP_003659
contig1	3818768	3818768	3818768	+	P	P	MSP_003660
contig1	3819642	3819642	3819642	-	A	A	MSP_003661
contig1	3821434	3821434	-	+	P	-	MSP_003662
contig1	3823138	3823138	3823138	-	P	P	MSP_003663
contig1	3823287	3823287	3823287	+	P	P	MSP_003664
contig1	3824022	3824022	3824022	+	P	P	MSP_003665
contig1	3825337	3825337	3825337	-	P	P	MSP_003666
contig1	3826309	3826309	3826309	-	P	P	MSP_003667
contig1	3829024	3829024	3829024	-	P	P	MSP_003670
contig1	3829107	3829107	3829107	+	P	P	MSP_003671
contig1	3830642	3830642	3830642	+	P	P	MSP_003672
contig1	3831540	3831540	3831540	+	N	N
contig1	3832851	3832851	3832851	-	P	P	MSP_003674
contig1	3832985	3832985	3832985	+	P	P	MSP_003675
contig1	3835548	3835548	3835551	+	P	P	MSP_003678
contig1	3836498	3836498	3836498	+	P	P	MSP_003680
contig1	3839524	3839524	3839524	-	P	P	MSP_003683
contig1	3839598	-	3839598	-	-	S	MSP_003683
contig1	3839619	3839619	3839619	+	P	P	MSP_003684
contig1	3839779	3839779	3839779	+	P	P	MSP_003685
contig1	3840909	3840909	3840909	+	P	P	MSP_003687
contig1	3842996	3842996	3842996	+	P	P	MSP_003689
contig1	3843604	3843604	3843604	-	A	A	MSP_003689
contig1	3845179	-	3845179	+	-	P	MSP_003691
contig1	3852776	3852776	3852776	-	P	P	MSP_003694
contig1	3856820	3856820	-	-	P	-	MSP_003698
contig1	3856876	-	3856876	-	-	P	MSP_003698
contig1	3864772	3864772	3864772	-	P	P	MSP_003704
contig1	3864842	3864842	3864842	+	P	P	MSP_003705
contig1	3866510	3866510	-	+	P	-	MSP_003707
contig1	3867516	3867516	3867516	+	P	P	MSP_003708
contig1	3868366	3868366	3868366	+	P	P	MSP_003709
contig1	3868868	3868868	3868868	+	P	P	MSP_003710
contig1	3871389	3871389	3871389	+	P	P	MSP_003713
contig1	3874415	3874415	3874415	-	P	P	MSP_003715
contig1	3876648	3876648	3876649	-	P	P	MSP_003717
contig1	3876672	3876672	-	+	P	-	MSP_003718
contig1	3877387	3877387	-	+	P	-	MSP_003719
contig1	3885368	3885368	3885368	+	P	P	MSP_003728
contig1	3886596	-	3886596	+	-	P	MSP_003729
contig1	3886743	3886743	3886743	+	P	S	MSP_003729
contig1	3886771	3886771	-	+	S	-	MSP_003729
contig1	3889354	3889354	3889354	+	P	P	MSP_003733
contig1	3892864	3892864	-	+	N	-
contig1	3893062	3893062	3893062	-	N	N
contig1	3893157	3893157	3893157	-	N	N
contig1	3893188	3893188	3893188	+	N	N
contig1	3893231	3893231	3893231	+	N	N
contig1	3894054	3894054	-	+	P	-	MSP_003740
contig1	3899029	3899029	-	+	S	-	MSP_003742
contig1	3899069	3899069	3899069	+	P	P	MSP_003742
contig1	3905093	3905093	3905093	-	P	P	MSP_003744
contig1	3907458	3907458	3907458	+	P	P	MSP_003748
contig1	3909491	3909491	3909491	+	A	A	MSP_003750
contig1	3911784	-	3911784	+	-	S	MSP_003753
contig1	3911883	3911883	3911883	+	P	P	MSP_003753
contig1	3913520	3913520	3913520	-	P	P	MSP_003755
contig1	3913822	3913822	-	-	P	-	MSP_003756
contig1	3914381	3914381	3914381	-	P	P	MSP_003757
contig1	3914427	3914427	3914427	+	P	P	MSP_003758
contig1	3915151	3915151	3915151	+	P	P	MSP_003759
contig1	3918058	3918058	3918058	-	P	P	MSP_003762
contig1	3918218	3918218	3918218	+	P	P	MSP_003763
contig1	3919245	3919245	3919245	+	P	P	MSP_003764
contig1	3919860	3919860	3919860	+	P	P	MSP_003766
contig1	3923260	3923260	3923260	-	A	A	MSP_003768
contig1	3932029	3932029	3932029	-	A	A	MSP_003776
contig1	3955744	3955744	3955744	+	A	A	MSP_003797
contig1	3956081	3956081	-	-	P	-	MSP_003797
contig1	3961924	3961924	3961924	-	P	P	MSP_003801
contig1	3963289	3963289	3963289	-	P	P	MSP_003803
contig1	3963409	-	3963409	+	-	P	MSP_003804
contig1	3968073	3968073	3968073	-	P	P	MSP_003806
contig1	3969315	3969315	3969315	-	P	P	MSP_003807
contig1	3974062	3974062	3974062	-	P	P	MSP_003811
contig1	3975274	3975274	3975274	-	P	P	MSP_003812
contig1	3975339	3975339	3975339	+	P	P	MSP_003813
contig1	3978946	3978946	-	-	P	-	MSP_003815
contig1	3980198	3980198	3980198	+	P	P	MSP_003817
contig1	3987032	3987032	3987032	+	P	P	MSP_003822
contig1	3987641	3987641	-	+	P	-	MSP_003823
contig1	3990073	-	3990073	-	-	P	MSP_003825
contig1	3994857	3994857	-	+	P	-	MSP_003829
contig1	4000206	4000206	4000206	-	P	P	MSP_003834
contig1	4007866	4007866	4007866	-	P	P	MSP_003841
contig1	4008006	-	4008006	+	-	P	MSP_003842
contig1	4009431	-	4009431	+	-	P	MSP_003843
contig1	4011729	-	4011729	-	-	P	MSP_003846
contig1	4012786	4012786	4012786	+	A	A	MSP_003848
contig1	4024453	4024453	4024453	+	P	P	MSP_003862
contig1	4024563	4024563	-	+	S	-	MSP_003862
contig1	4035835	4035835	-	-	P	-	MSP_003875
contig1	4036510	4036510	4036510	+	P	P	MSP_003877
contig1	4044250	4044250	-	-	P	-	MSP_003881
contig1	4046103	4046103	4046103	-	P	P	MSP_003883
contig1	4062277	4062277	4062277	+	N	N
contig1	4063983	-	4063983	+	-	S	MSP_003897
contig1	4064075	4064075	4064075	+	P	P	MSP_003897
contig1	4074579	4074579	4074579	-	P	P	MSP_003901
contig1	4082251	4082251	4082251	+	A	A	MSP_003909
contig1	4084311	4084311	4084311	+	A	A	MSP_003911
contig1	4085738	4085738	-	-	P	-	MSP_003912
contig1	4099781	4099781	4099781	-	P	P	MSP_003924
contig1	4099840	4099840	4099845	+	P	P	MSP_003925
contig1	4100912	4100912	-	+	P	-	MSP_003927
contig1	4137561	4137561	4137561	-	P	P	MSP_003957
contig1	4138555	4138555	-	-	P	-	MSP_003958
contig1	4143893	4143893	-	+	P	-	MSP_003962
contig1	4145957	4145957	4145957	+	P	P	MSP_003965
contig2	4735	4735	-	-	P	-	MSP_003970
contig2	10784	10784	10784	-	P	P	MSP_003975
contig2	23245	23245	-	+	P	-	MSP_003983
contig2	62086	62086	62086	+	P	P	MSP_004003
contig2	72868	72868	72868	-	P	P	MSP_004016
contig2	77101	77101	77101	-	P	P	MSP_004020
contig2	79169	79169	-	-	P	-	MSP_004022
contig2	85313	85313	85313	+	P	P	MSP_004028
contig2	114291	114291	114291	+	P	P	MSP_004032
contig2	129184	129184	129184	-	P	P	MSP_004043
contig2	129348	129348	-	+	P	-	MSP_004044
contig2	129505	129505	129505	-	A	A	MSP_004044
contig2	133633	133633	133633	+	P	P	MSP_004048
contig2	139679	139679	139679	+	P	P	MSP_004051
contig2	139887	139887	139887	+	P	P	MSP_004052
contig2	144940	144940	144940	+	P	P	MSP_004054
contig2	148868	148868	148868	+	A	A	MSP_004056
contig2	152524	152524	152524	+	P	P	MSP_004060
contig2	153203	153203	-	+	P	-	MSP_004062
contig2	156666	156666	156666	+	P	P	MSP_004066
contig2	158985	-	158985	+	-	P	MSP_004068
contig2	162681	162681	162681	-	P	P	MSP_004071
contig2	162860	162860	162860	+	P	P	MSP_004072
contig2	165070	165070	165070	+	P	P	MSP_004074
contig2	165130	-	165130	+	-	S	MSP_004074
contig2	168788	168788	168788	-	P	P	MSP_004076
contig2	171353	171353	171353	+	P	P	MSP_004079
contig2	174329	174329	174329	-	A	A	MSP_004079
contig2	179352	179352	179352	-	P	P	MSP_004085
contig2	182993	182993	182993	+	P	P	MSP_004090
contig2	185421	185421	-	+	P	-	MSP_004093
contig2	186813	-	186813	+	-	P	MSP_004096
contig2	218902	218902	218902	+	I	I	MSP_004098
contig2	234319	234319	234319	-	N	N
contig2	250342	250342	250342	-	N	N
contig2	250940	250940	250940	+	A	A	MSP_004120
contig2	253745	-	253745	-	-	P	MSP_004122
contig2	259405	259405	-	-	P	-	MSP_004127
contig2	262799	262799	-	+	P	-	MSP_004133
contig2	266579	266579	-	-	P	-	MSP_004136
contig2	267748	267748	267748	-	P	P	MSP_004137
contig2	267767	267767	267767	+	P	P	MSP_004138
contig3	2515	2515	2515	+	P	P	MSP_004142
contig3	4818	4818	4818	-	A	A	MSP_004143
contig3	9354	9354	-	+	P	-	MSP_004148
contig3	14431	14431	14431	-	P	P	MSP_004152
contig3	14587	14587	-	+	P	-	MSP_004153
contig3	15073	15073	15073	-	A	A	MSP_004153
contig3	15814	15814	15814	+	P	P	MSP_004154
contig3	20417	20417	20417	-	P	P	MSP_004155
contig3	20740	20740	20740	+	P	P	MSP_004156
contig3	34127	34127	34127	-	A	A	MSP_004163
contig3	41080	41080	41080	-	P	P	MSP_004166
contig3	51711	51711	51711	-	A	A	MSP_004176
contig3	52790	52790	52790	+	N	N
contig3	80374	80374	80374	-	P	P	MSP_004203
contig3	81095	-	81095	-	-	P	MSP_004204
contig3	88009	88009	88009	+	P	P	MSP_004211
contig3	92349	92349	92349	+	P	P	MSP_004215
contig3	92493	92493	92493	+	P	P	MSP_004216
contig3	97858	97858	97858	-	P	P	MSP_004220
contig3	100076	100076	100076	-	P	P	MSP_004221
contig3	106154	-	106154	-	-	P	MSP_004227
contig3	106350	106350	106350	+	P	P	MSP_004228
contig3	109940	109940	109940	+	P	P	MSP_004232

## Sheet: 2. TEP
Contig #	TEP position			Strand	Category		Associated gene
	Total TEP	NMS	ANMS		NMS	ANMS
contig1	13856	13856	13857	-	P	P	MSP_000007
contig1	16032	-	16032	+	-	P	MSP_000009
contig1	23175	23175	23175	-	P	P	MSP_000016
contig1	23206	23206	23206	+	P	P	MSP_000015
contig1	24547	24547	24547	-	S	S	MSP_000017
contig1	24700	24700	-	-	S	-	MSP_000017
contig1	24758	24758	24758	-	P	P	MSP_000017
contig1	29155	29155	29155	-	P	P	MSP_000023
contig1	30486	30486	-	-	P	-	MSP_000024
contig1	68855	68855	-	+	P	-	MSP_000040
contig1	69494	69494	69494	+	P	P	MSP_000041
contig1	80240	-	80240	-	-	P	MSP_000050
contig1	84473	84473	84473	-	P	P	MSP_000053
contig1	87442	87442	87442	+	P	P	MSP_000056
contig1	88752	88752	-	-	P	-	MSP_000058
contig1	91992	91992	-	+	P	-	MSP_000060
contig1	96188	96188	-	+	P	-	MSP_000066
contig1	97067	97067	-	+	P	-	MSP_000067
contig1	97216	97216	97214	+	P	P	MSP_000068
contig1	100669	100669	100670	+	P	P	MSP_000072
contig1	103607	-	103607	-	-	P	MSP_000076
contig1	106732	106732	106730	-	P	P	MSP_000078
contig1	107013	107013	107015	-	P	P	MSP_000079
contig1	116454	116454	116454	-	A	A	MSP_000086
contig1	116748	116748	-	-	P	-	MSP_000087
contig1	118618	118618	-	-	P	-	MSP_000089
contig1	118649	118649	118649	+	P	P	MSP_000088
contig1	119377	119377	119377	+	N	N
contig1	124099	-	124099	-	-	P	MSP_000093
contig1	124274	124274	-	+	P	-	MSP_000092
contig1	128377	128377	128377	+	P	P	MSP_000094
contig1	129531	129531	-	-	P	-	MSP_000097
contig1	130705	130705	-	-	P	-	MSP_000098
contig1	133354	133354	-	+	P	-	MSP_000100
contig1	133420	133420	-	+	S	-	MSP_000100
contig1	134106	134106	-	+	P	-	MSP_000101
contig1	134280	-	134280	+	-	P	MSP_000101
contig1	139170	139170	139171	-	P	P	MSP_000107
contig1	141871	141871	141870	+	P	P	MSP_000109
contig1	144754	144754	144753	+	P	P	MSP_000112
contig1	145991	145991	145991	+	P	P	MSP_000113
contig1	146099	146099	146099	+	P	P	MSP_000114
contig1	152987	152987	152987	-	N	N
contig1	153618	153618	153618	+	P	P	MSP_000122
contig1	153746	153746	153746	+	S	S	MSP_000122
contig1	157376	157376	157377	-	P	P	MSP_000128
contig1	180005	-	180005	-	-	N
contig1	182266	182266	182266	-	P	P	MSP_000147
contig1	182958	182958	182955	-	P	P	MSP_000149
contig1	183768	183768	183768	+	P	P	MSP_000150
contig1	186852	186852	186852	+	P	P	MSP_000154
contig1	188755	188755	-	+	P	-	MSP_000156
contig1	189797	189797	-	+	P	-	MSP_000158
contig1	193192	193192	-	+	P	-	MSP_000160
contig1	199286	199286	-	+	P	-	MSP_000166
contig1	199346	-	199346	+	-	P	MSP_000166
contig1	200662	200662	-	+	S	-	MSP_000167
contig1	200752	200752	200752	+	P	P	MSP_000167
contig1	203119	203119	-	-	N	-
contig1	203583	203583	-	+	P	-	MSP_000170
contig1	203927	203927	203927	+	P	P	MSP_000171
contig1	204015	-	204015	+	-	P	MSP_000172
contig1	204065	204065	-	+	P	-	MSP_000172
contig1	207556	207556	207556	-	P	P	MSP_000177
contig1	214828	214828	214828	+	P	P	MSP_000185
contig1	215956	-	215956	+	-	P	MSP_000187
contig1	220481	220481	220481	-	P	P	MSP_000192
contig1	225752	225752	225752	-	P	P	MSP_000199
contig1	226134	226134	226134	-	P	P	MSP_000200
contig1	228090	228090	228090	-	P	P	MSP_000201
contig1	229120	229120	229120	-	P	P	MSP_000202
contig1	230554	230554	230554	-	C	C	MSP_000202
contig1	231499	231499	231499	-	P	P	MSP_000205
contig1	234594	234594	234594	-	P	P	MSP_000207
contig1	236680	236680	236680	+	C	C	MSP_000209
contig1	239373	239373	239373	-	S	S	MSP_000211
contig1	239410	239410	239410	-	P	P	MSP_000211
contig1	240934	-	240934	-	-	N
contig1	241186	241186	-	-	N	-
contig1	241485	241485	-	-	P	-	MSP_000212
contig1	241573	-	241573	-	-	P	MSP_000212
contig1	242987	242987	242987	+	P	P	MSP_000213
contig1	247094	247094	247094	-	P	P	MSP_000218
contig1	248777	248777	248777	-	P	S	MSP_000219
contig1	248851	-	248851	-	-	P	MSP_000219
contig1	250935	250935	250937	-	P	P	MSP_000221
contig1	252515	252515	252515	-	P	P	MSP_000222
contig1	253886	253886	253886	+	P	P	MSP_000223
contig1	264386	264386	-	-	P	-	MSP_000234
contig1	264520	264520	264521	-	P	P	MSP_000235
contig1	266197	266197	266197	-	P	P	MSP_000237
contig1	268169	268169	268169	+	P	P	MSP_000240
contig1	272927	272927	272927	+	P	P	MSP_000243
contig1	275298	275298	275298	+	P	P	MSP_000246
contig1	276440	276440	-	+	P	-	MSP_000248
contig1	278548	-	278548	+	-	P	MSP_000250
contig1	282430	282430	282430	-	P	P	MSP_000254
contig1	282710	282710	282710	-	C	C	MSP_000253
contig1	284480	284480	284480	-	S	P	MSP_000256
contig1	284609	284609	-	-	P	-	MSP_000256
contig1	287472	287472	287472	-	P	P	MSP_000258
contig1	289313	-	289313	-	-	P	MSP_000260
contig1	289938	289938	-	-	P	-	MSP_000261
contig1	292716	292716	-	-	P	-	MSP_000264
contig1	296551	296551	296551	-	S	S	MSP_000268
contig1	296659	296659	296662	-	P	P	MSP_000268
contig1	296699	296699	296699	+	P	P	MSP_000267
contig1	297737	297737	297737	-	P	P	MSP_000269
contig1	297967	297967	-	-	C	-	MSP_000268
contig1	302041	302041	-	+	P	-	MSP_000272
contig1	302260	-	302260	-	-	P	MSP_000274
contig1	302327	302327	-	-	P	-	MSP_000274
contig1	305508	-	305508	+	-	P	MSP_000276
contig1	320235	320235	320235	+	P	P	MSP_000302
contig1	351735	351735	351735	-	N	N
contig1	351798	-	351798	-	-	N
contig1	351898	351898	-	-	N	-
contig1	352039	352039	352039	-	N	N
contig1	352129	-	352129	-	-	N
contig1	364361	364361	364361	+	P	P	MSP_000362
contig1	372774	-	372774	+	-	P	MSP_000373
contig1	374505	374505	374505	-	P	P	MSP_000375
contig1	376158	-	376158	-	-	P	MSP_000379
contig1	381371	381371	381371	+	P	P	MSP_000384
contig1	382328	382328	382328	+	P	P	MSP_000385
contig1	383973	383973	383973	+	S	P	MSP_000387
contig1	384025	384025	384025	+	P	S	MSP_000387
contig1	386501	386501	-	-	P	-	MSP_000389
contig1	386967	386967	386964	-	P	P	MSP_000390
contig1	388382	388382	388385	-	P	P	MSP_000393
contig1	388418	388418	388418	+	P	P	MSP_000392
contig1	394462	-	394462	+	-	P	MSP_000399
contig1	394519	394519	-	+	P	-	MSP_000399
contig1	404122	404122	-	-	P	-	MSP_000408
contig1	404244	-	404244	+	-	P	MSP_000407
contig1	406653	406653	406653	+	P	P	MSP_000411
contig1	408384	408384	408384	-	P	P	MSP_000413
contig1	413364	413364	413364	+	P	P	MSP_000414
contig1	413409	-	413409	+	-	S	MSP_000414
contig1	417138	417138	417138	+	P	P	MSP_000418
contig1	417843	417843	417843	-	P	P	MSP_000420
contig1	418628	418628	-	-	P	-	MSP_000421
contig1	421586	421586	-	+	P	-	MSP_000422
contig1	427928	427928	427928	-	P	P	MSP_000430
contig1	427972	427972	-	+	P	-	MSP_000429
contig1	430769	430769	-	+	A	-	MSP_000432
contig1	431436	431436	-	-	S	-	MSP_000434
contig1	431548	431548	-	-	P	-	MSP_000434
contig1	432659	432659	432659	+	P	P	MSP_000435
contig1	432924	432924	432924	+	P	P	MSP_000436
contig1	438083	-	438083	+	-	P	MSP_000441
contig1	446086	-	446086	-	-	P	MSP_000450
contig1	454875	-	454875	+	-	P	MSP_000455
contig1	458467	-	458467	+	-	P	MSP_000458
contig1	458832	458832	458832	+	P	P	MSP_000459
contig1	458869	-	458869	-	-	P	MSP_000460
contig1	459661	459661	459661	-	P	S	MSP_000461
contig1	459781	-	459781	-	-	P	MSP_000461
contig1	459902	459902	-	+	A	-	MSP_000461
contig1	460271	460271	460271	-	P	P	MSP_000462
contig1	464855	464855	464854	-	P	P	MSP_000467
contig1	467239	467239	-	+	P	-	MSP_000469
contig1	470165	-	470165	-	-	A	MSP_000472
contig1	472708	472708	472708	+	P	P	MSP_000474
contig1	473538	-	473538	+	-	P	MSP_000475
contig1	474076	474076	474076	+	P	P	MSP_000476
contig1	474139	-	474139	+	-	S	MSP_000476
contig1	478264	478264	478264	+	P	P	MSP_000480
contig1	478425	478425	478425	+	C	C	MSP_000481
contig1	481051	481051	481051	+	P	P	MSP_000481
contig1	482743	482743	-	+	P	-	MSP_000483
contig1	486224	486224	486223	-	P	P	MSP_000488
contig1	486266	486266	486266	+	P	P	MSP_000487
contig1	488967	488967	488963	-	P	P	MSP_000490
contig1	499469	499469	499469	-	P	P	MSP_000498
contig1	502353	-	502353	-	-	P	MSP_000500
contig1	506288	-	506288	+	-	P	MSP_000503
contig1	506675	506675	-	-	P	-	MSP_000505
contig1	508153	-	508153	+	-	S	MSP_000506
contig1	508251	508251	508251	+	P	P	MSP_000506
contig1	508975	508975	-	+	P	-	MSP_000507
contig1	509049	509049	509049	+	N	N
contig1	510789	510789	-	+	P	-	MSP_000508
contig1	510860	510860	510860	+	A	A	MSP_000509
contig1	512076	512076	512076	-	P	P	MSP_000510
contig1	513219	-	513219	-	-	A	MSP_000511
contig1	514518	514518	514518	+	P	P	MSP_000511
contig1	516937	516937	-	-	P	-	MSP_000514
contig1	518491	518491	518491	-	P	P	MSP_000517
contig1	518529	518529	518529	+	P	P	MSP_000516
contig1	518775	518775	-	+	A	-	MSP_000517
contig1	528949	528949	528949	-	P	P	MSP_000527
contig1	530848	530848	530848	-	P	P	MSP_000530
contig1	530881	530881	530881	+	P	P	MSP_000529
contig1	536115	536115	-	+	N	-
contig1	536233	536233	536233	-	P	P	MSP_000532
contig1	537456	-	537456	-	-	P	MSP_000533
contig1	545898	545898	-	-	P	-	MSP_000544
contig1	545948	545948	-	+	P	-	MSP_000542
contig1	548322	548322	548322	-	P	P	MSP_000547
contig1	549112	549112	549112	-	N	N
contig1	549317	549317	549317	+	N	N
contig1	549427	549427	549428	+	N	N
contig1	549490	549490	549490	-	P	P	MSP_000548
contig1	556137	556137	556138	-	P	P	MSP_000553
contig1	561450	561450	561450	-	P	P	MSP_000556
contig1	561491	561491	561491	+	P	P	MSP_000555
contig1	565590	565590	-	+	P	-	MSP_000558
contig1	566543	566543	-	-	P	-	MSP_000562
contig1	569108	569108	569113	+	A	A	MSP_000564
contig1	569702	-	569702	-	-	N
contig1	570878	570878	570878	+	P	P	MSP_000565
contig1	577300	577300	-	+	S	-	MSP_000570
contig1	577370	577370	-	+	S	-	MSP_000570
contig1	577438	577438	-	+	S	-	MSP_000570
contig1	577493	577493	577493	+	P	P	MSP_000570
contig1	577755	577755	577755	+	P	P	MSP_000571
contig1	579922	579922	-	+	S	-	MSP_000572
contig1	579954	579954	-	+	P	-	MSP_000572
contig1	580520	580520	580520	+	P	P	MSP_000573
contig1	583684	583684	583684	+	P	P	MSP_000576
contig1	585146	585146	585146	-	P	P	MSP_000579
contig1	585934	585934	585934	-	P	P	MSP_000580
contig1	586714	586714	-	+	N	-
contig1	587515	587515	-	+	P	-	MSP_000581
contig1	587637	587637	-	+	S	-	MSP_000581
contig1	595665	595665	595665	+	P	P	MSP_000589
contig1	601844	601844	601844	+	P	P	MSP_000595
contig1	602392	-	602392	-	-	N
contig1	602824	602824	602824	+	P	P	MSP_000597
contig1	602865	-	602865	+	-	S	MSP_000597
contig1	607920	607920	-	+	C	-	MSP_000602
contig1	609576	609576	609574	+	P	P	MSP_000602
contig1	609666	609666	-	+	S	-	MSP_000602
contig1	612134	612134	612134	+	P	P	MSP_000606
contig1	612178	612178	612178	-	P	P	MSP_000607
contig1	612484	612484	-	-	P	-	MSP_000608
contig1	614126	614126	-	+	P	-	MSP_000609
contig1	615425	615425	615425	+	C	P	MSP_000612
contig1	621950	621950	621950	-	P	P	MSP_000616
contig1	622340	-	622340	-	-	P	MSP_000617
contig1	627462	627462	-	+	P	-	MSP_000620
contig1	630919	630919	630919	-	P	P	MSP_000626
contig1	633008	633008	633008	-	P	P	MSP_000627
contig1	633742	633742	-	+	N	-
contig1	633907	633907	633907	-	P	P	MSP_000628
contig1	640236	640236	-	+	P	-	MSP_000633
contig1	640319	-	640319	+	-	P	MSP_000633
contig1	643953	643953	643953	+	P	P	MSP_000636
contig1	646577	646577	646577	+	P	P	MSP_000639
contig1	646660	-	646660	+	-	S	MSP_000639
contig1	648598	648598	648598	+	P	P	MSP_000641
contig1	653563	-	653563	+	-	P	MSP_000646
contig1	656397	656397	-	-	S	-	MSP_000651
contig1	656556	656556	-	-	P	-	MSP_000651
contig1	659622	659622	-	-	P	-	MSP_000653
contig1	685616	685616	-	+	P	-	MSP_000671
contig1	707612	-	707612	+	-	P	MSP_000697
contig1	709086	-	709086	+	-	P	MSP_000700
contig1	709434	709434	709434	-	P	P	MSP_000702
contig1	710872	710872	710872	-	P	P	MSP_000703
contig1	732676	732676	732676	+	C	C	MSP_000719
contig1	733196	733196	-	+	P	-	MSP_000719
contig1	735442	735442	-	-	P	-	MSP_000722
contig1	735488	735488	-	+	A	-	MSP_000722
contig1	737807	737807	-	-	P	-	MSP_000725
contig1	737932	737932	737932	-	C	P	MSP_000724
contig1	738193	-	738193	+	-	N
contig1	738495	738495	738495	+	P	P	MSP_000726
contig1	740987	740987	740987	+	P	P	MSP_000729
contig1	743015	743015	743015	+	P	P	MSP_000731
contig1	743926	-	743926	+	-	P	MSP_000733
contig1	744107	744107	-	-	P	-	MSP_000735
contig1	744168	-	744168	-	-	P	MSP_000735
contig1	744494	744494	744494	-	P	P	MSP_000736
contig1	745804	745804	745804	-	C	C	MSP_000736
contig1	747781	747781	747781	+	P	P	MSP_000739
contig1	750430	750430	750432	-	P	S	MSP_000743
contig1	750568	750568	750568	-	S	P	MSP_000743
contig1	751019	751019	-	-	P	-	MSP_000744
contig1	751220	751220	751220	-	P	P	MSP_000745
contig1	751656	751656	-	-	P	-	MSP_000746
contig1	754365	754365	-	-	P	-	MSP_000748
contig1	755331	755331	755331	-	P	P	MSP_000749
contig1	756619	756619	-	-	P	-	MSP_000750
contig1	759112	759112	-	+	P	-	MSP_000751
contig1	759127	759127	759127	-	P	P	MSP_000752
contig1	760661	760661	-	+	P	-	MSP_000753
contig1	763745	763745	-	+	P	-	MSP_000756
contig1	764138	764138	-	+	P	-	MSP_000757
contig1	766609	766609	-	-	S	-	MSP_000760
contig1	766710	766710	766710	-	P	P	MSP_000760
contig1	766768	766768	766768	-	P	S	MSP_000761
contig1	766825	-	766825	+	-	P	MSP_000759
contig1	766911	766911	766908	-	S	P	MSP_000761
contig1	771783	771783	771782	+	P	P	MSP_000763
contig1	776840	776840	776840	-	P	P	MSP_000770
contig1	783164	783164	-	+	S	-	MSP_000776
contig1	783243	783243	783243	+	P	P	MSP_000776
contig1	783333	783333	-	+	S	-	MSP_000776
contig1	785973	-	785973	+	-	P	MSP_000779
contig1	786993	786993	-	+	P	-	MSP_000780
contig1	789384	789384	789384	+	P	P	MSP_000782
contig1	794864	794864	794864	+	P	P	MSP_000787
contig1	796173	796173	796173	-	P	P	MSP_000789
contig1	796444	796444	796444	+	P	P	MSP_000788
contig1	796913	796913	796913	-	P	P	MSP_000790
contig1	799495	-	799495	+	-	P	MSP_000791
contig1	802411	802411	802411	-	P	P	MSP_000795
contig1	808104	808104	-	-	P	-	MSP_000798
contig1	812221	812221	812221	-	P	P	MSP_000801
contig1	812970	812970	812970	-	P	P	MSP_000802
contig1	816080	816080	816080	-	P	P	MSP_000805
contig1	818388	818388	818388	-	P	P	MSP_000806
contig1	818518	-	818518	-	-	P	MSP_000807
contig1	821445	821445	-	+	P	-	MSP_000810
contig1	823040	823040	823040	-	P	P	MSP_000813
contig1	823073	823073	823073	+	P	P	MSP_000812
contig1	829148	-	829148	+	-	S	MSP_000814
contig1	829201	-	829201	+	-	P	MSP_000814
contig1	830607	830607	830607	-	P	P	MSP_000817
contig1	834719	834719	834719	+	P	P	MSP_000823
contig1	857354	857354	857354	+	C	C	MSP_000842
contig1	858369	858369	858369	+	P	P	MSP_000842
contig1	858527	858527	-	+	S	-	MSP_000842
contig1	860446	-	860446	+	-	P	MSP_000844
contig1	867025	867025	867025	+	P	P	MSP_000851
contig1	870546	870546	-	-	P	-	MSP_000856
contig1	874740	874740	874740	-	P	P	MSP_000859
contig1	876270	876270	-	-	P	-	MSP_000860
contig1	876349	876349	876349	-	C	C	MSP_000859
contig1	877540	877540	-	-	P	-	MSP_000861
contig1	880031	-	880031	-	-	P	MSP_000863
contig1	888945	888945	888950	-	P	P	MSP_000872
contig1	889906	889906	889906	-	P	P	MSP_000873
contig1	894110	-	894110	-	-	P	MSP_000875
contig1	894147	894147	894147	-	P	S	MSP_000875
contig1	894174	-	894174	-	-	S	MSP_000875
contig1	896227	-	896227	-	-	A	MSP_000876
contig1	896979	896979	-	+	A	-	MSP_000877
contig1	897138	897138	-	-	P	-	MSP_000878
contig1	907291	-	907291	-	-	P	MSP_000886
contig1	912059	912059	912059	+	P	P	MSP_000891
contig1	918736	918736	918736	-	P	P	MSP_000899
contig1	919368	919368	919368	-	P	P	MSP_000900
contig1	924317	924317	924317	-	P	P	MSP_000904
contig1	924524	924524	924524	-	P	P	MSP_000905
contig1	931134	931134	-	+	N	-
contig1	935540	-	935540	-	-	P	MSP_000914
contig1	936872	936872	936872	-	P	S	MSP_000916
contig1	936909	936909	936909	+	P	P	MSP_000915
contig1	937016	937016	937016	-	S	P	MSP_000916
contig1	938393	938393	938393	-	P	P	MSP_000917
contig1	938431	938431	-	+	N	-
contig1	940887	940887	940887	-	P	P	MSP_000918
contig1	944965	944965	944965	+	P	P	MSP_000921
contig1	945569	945569	945572	-	N	N
contig1	946376	946376	946376	-	P	P	MSP_000924
contig1	948815	948815	-	-	P	-	MSP_000927
contig1	955509	955509	-	+	P	-	MSP_000931
contig1	958688	958688	958688	+	P	P	MSP_000936
contig1	959502	959502	959502	+	P	P	MSP_000937
contig1	960044	960044	960044	+	P	P	MSP_000938
contig1	962837	-	962837	-	-	A	MSP_000942
contig1	965719	965719	965719	-	S	S	MSP_000946
contig1	965842	965842	965842	-	P	P	MSP_000946
contig1	969460	969460	969460	+	P	P	MSP_000947
contig1	970208	970208	970208	+	P	P	MSP_000948
contig1	978875	978875	-	-	P	-	MSP_000954
contig1	982083	982083	982083	-	P	P	MSP_000957
contig1	982132	982132	982132	+	P	P	MSP_000956
contig1	984642	-	984642	-	-	S	MSP_000960
contig1	984717	-	984717	-	-	P	MSP_000960
contig1	984776	984776	-	-	P	-	MSP_000960
contig1	984861	984861	-	-	P	-	MSP_000961
contig1	985882	985882	985879	-	P	C	MSP_000962
contig1	986027	986027	986027	-	S	P	MSP_000962
contig1	988797	988797	988797	-	P	P	MSP_000963
contig1	989017	989017	-	-	C	-	MSP_000962
contig1	990449	990449	-	-	P	-	MSP_000964
contig1	1001012	1001012	-	+	P	-	MSP_000975
contig1	1002927	1002927	-	-	A	-	MSP_000977
contig1	1024948	1024948	-	-	P	-	MSP_001000
contig1	1028632	1028632	1028632	-	P	C	MSP_001004
contig1	1051780	1051780	1051780	-	P	P	MSP_001028
contig1	1109933	1109933	1109932	-	P	P	MSP_001083
contig1	1118953	1118953	-	+	C	-	MSP_001093
contig1	1119015	-	1119015	+	-	C	MSP_001093
contig1	1120098	1120098	1120098	+	P	P	MSP_001093
contig1	1120826	1120826	-	+	P	-	MSP_001094
contig1	1139171	1139171	1139171	-	P	P	MSP_001120
contig1	1140809	1140809	1140809	-	A	A	MSP_001121
contig1	1141044	1141044	1141044	-	P	P	MSP_001122
contig1	1143129	1143129	1143129	+	P	P	MSP_001123
contig1	1144910	-	1144910	-	-	A	MSP_001126
contig1	1207120	1207120	1207120	-	P	P	MSP_001172
contig1	1215184	1215184	-	+	P	-	MSP_001178
contig1	1222034	1222034	1222034	+	N	N
contig1	1222086	1222086	1222086	+	N	N
contig1	1222932	1222932	1222932	-	P	P	MSP_001188
contig1	1225300	1225300	1225300	-	P	P	MSP_001190
contig1	1226155	1226155	1226155	-	C	C	MSP_001190
contig1	1226339	1226339	1226339	+	N	N
contig1	1226856	1226856	1226856	+	N	N
contig1	1227924	1227924	1227924	+	P	P	MSP_001191
contig1	1232629	1232629	-	-	P	-	MSP_001196
contig1	1254082	1254082	1254082	-	P	P	MSP_001216
contig1	1256520	1256520	1256520	-	S	S	MSP_001217
contig1	1256587	1256587	1256587	-	P	P	MSP_001217
contig1	1257918	-	1257918	+	-	P	MSP_001218
contig1	1259848	1259848	-	-	P	-	MSP_001221
contig1	1260602	1260602	1260602	-	P	P	MSP_001222
contig1	1264040	-	1264040	-	-	P	MSP_001225
contig1	1271035	1271035	1271035	-	P	P	MSP_001232
contig1	1271126	-	1271126	-	-	S	MSP_001232
contig1	1276857	1276857	1276857	-	P	P	MSP_001237
contig1	1280871	1280871	1280871	-	P	P	MSP_001240
contig1	1282527	1282527	-	-	P	-	MSP_001243
contig1	1298176	1298176	1298176	-	P	P	MSP_001255
contig1	1301845	1301845	-	-	P	-	MSP_001259
contig1	1305967	1305967	-	+	N	-
contig1	1313885	1313885	1313885	-	P	P	MSP_001272
contig1	1316368	1316368	-	-	P	-	MSP_001274
contig1	1317276	-	1317276	-	-	C	MSP_001274
contig1	1319910	1319910	1319910	+	P	P	MSP_001277
contig1	1323411	-	1323411	-	-	P	MSP_001281
contig1	1323476	-	1323476	-	-	S	MSP_001281
contig1	1326497	-	1326497	+	-	P	MSP_001283
contig1	1326569	-	1326569	+	-	S	MSP_001283
contig1	1328085	1328085	-	+	P	-	MSP_001284
contig1	1328162	1328162	-	+	S	-	MSP_001284
contig1	1329531	1329531	1329531	+	P	P	MSP_001286
contig1	1342106	1342106	1342106	+	P	P	MSP_001293
contig1	1344512	1344512	1344512	+	A	A	MSP_001295
contig1	1356785	1356785	1356785	+	C	C	MSP_001305
contig1	1365997	1365997	1365997	-	P	P	MSP_001309
contig1	1371088	1371088	-	+	S	-	MSP_001314
contig1	1371182	1371182	1371182	+	P	P	MSP_001314
contig1	1374769	1374769	1374769	-	C	C	MSP_001315
contig1	1378814	1378814	1378815	+	P	P	MSP_001318
contig1	1382528	-	1382528	+	-	P	MSP_001322
contig1	1385173	1385173	-	+	C	-	MSP_001324
contig1	1385388	1385388	1385388	+	P	P	MSP_001323
contig1	1392956	1392956	1392956	-	P	P	MSP_001331
contig1	1397420	1397420	-	-	P	-	MSP_001334
contig1	1405788	1405788	-	+	P	-	MSP_001342
contig1	1408103	1408103	1408103	-	P	P	MSP_001345
contig1	1409518	1409518	1409518	+	P	P	MSP_001346
contig1	1415668	-	1415668	-	-	A	MSP_001353
contig1	1416688	1416688	-	+	P	-	MSP_001353
contig1	1417146	1417146	1417151	-	P	P	MSP_001355
contig1	1417194	1417194	1417194	+	P	P	MSP_001354
contig1	1420176	-	1420176	-	-	S	MSP_001358
contig1	1420215	1420215	1420215	-	S	S	MSP_001358
contig1	1420334	1420334	1420336	-	P	P	MSP_001358
contig1	1424897	1424897	-	-	P	-	MSP_001362
contig1	1427034	1427034	1427034	-	P	P	MSP_001365
contig1	1427080	1427080	1427080	+	P	P	MSP_001364
contig1	1428861	1428861	1428861	+	P	P	MSP_001366
contig1	1431549	1431549	1431549	-	P	P	MSP_001369
contig1	1443391	1443391	1443391	-	P	P	MSP_001376
contig1	1443934	1443934	1443934	+	N	N
contig1	1446003	1446003	-	-	S	-	MSP_001380
contig1	1446084	-	1446084	-	-	P	MSP_001380
contig1	1446166	1446166	-	-	P	-	MSP_001380
contig1	1447034	1447034	1447034	-	P	P	MSP_001381
contig1	1448438	-	1448438	-	-	P	MSP_001383
contig1	1453548	1453548	1453548	-	S	S	MSP_001387
contig1	1453782	1453782	1453782	-	P	P	MSP_001387
contig1	1455255	1455255	1455255	-	P	P	MSP_001389
contig1	1457267	-	1457267	-	-	P	MSP_001392
contig1	1457320	-	1457320	-	-	S	MSP_001392
contig1	1457539	1457539	1457539	+	P	P	MSP_001391
contig1	1458310	1458310	1458310	-	P	P	MSP_001393
contig1	1458637	1458637	-	-	S	-	MSP_001394
contig1	1458688	1458688	-	-	P	-	MSP_001394
contig1	1461627	1461627	-	+	P	-	MSP_001396
contig1	1466070	-	1466070	+	-	P	MSP_001401
contig1	1472155	1472155	1472156	-	S	S	MSP_001405
contig1	1472188	1472188	1472188	-	P	P	MSP_001405
contig1	1474954	-	1474954	-	-	C	MSP_001406
contig1	1476028	1476028	1476028	+	P	P	MSP_001407
contig1	1476126	1476126	-	+	S	-	MSP_001407
contig1	1478229	1478229	1478229	-	P	P	MSP_001411
contig1	1478268	1478268	1478268	+	P	P	MSP_001410
contig1	1484306	-	1484306	-	-	P	MSP_001417
contig1	1496558	1496558	-	-	P	-	MSP_001426
contig1	1498429	1498429	-	-	P	-	MSP_001428
contig1	1499950	-	1499950	-	-	A	MSP_001430
contig1	1505367	1505367	-	-	P	-	MSP_001434
contig1	1505443	1505443	1505443	-	S	P	MSP_001434
contig1	1506629	1506629	1506629	-	C	C	MSP_001434
contig1	1506998	-	1506998	-	-	P	MSP_001436
contig1	1509769	-	1509769	-	-	P	MSP_001438
contig1	1510271	1510271	1510271	-	P	S	MSP_001439
contig1	1510370	-	1510370	-	-	P	MSP_001439
contig1	1512222	1512222	1512222	+	P	P	MSP_001440
contig1	1513422	1513422	1513422	+	P	P	MSP_001441
contig1	1515277	1515277	1515277	-	P	P	MSP_001445
contig1	1520666	1520666	1520666	+	P	P	MSP_001449
contig1	1523415	1523415	1523415	-	P	P	MSP_001453
contig1	1524706	1524706	1524706	-	P	P	MSP_001454
contig1	1532571	1532571	-	+	P	-	MSP_001461
contig1	1532810	1532810	-	+	C	-	MSP_001462
contig1	1533687	1533687	1533687	+	P	P	MSP_001462
contig1	1535244	1535244	1535244	+	P	P	MSP_001463
contig1	1535478	1535478	-	+	P	-	MSP_001464
contig1	1535863	1535863	1535863	-	P	P	MSP_001466
contig1	1540753	1540753	-	-	A	-	MSP_001469
contig1	1540848	1540848	1540848	-	S	S	MSP_001470
contig1	1540966	1540966	-	-	S	-	MSP_001470
contig1	1541082	1541082	1541082	-	P	P	MSP_001470
contig1	1542813	-	1542813	+	-	P	MSP_001471
contig1	1542920	1542920	-	+	P	-	MSP_001471
contig1	1545712	1545712	-	-	A	-	MSP_001474
contig1	1546257	1546257	1546257	-	P	P	MSP_001475
contig1	1548201	1548201	1548200	-	S	P	MSP_001477
contig1	1548350	1548350	1548350	-	P	S	MSP_001477
contig1	1548407	1548407	-	-	C	-	MSP_001476
contig1	1565335	1565335	1565335	-	P	P	MSP_001493
contig1	1568575	1568575	1568575	-	N	N
contig1	1581324	-	1581324	+	-	P	MSP_001504
contig1	1583724	-	1583724	-	-	P	MSP_001507
contig1	1583782	1583782	-	-	P	-	MSP_001507
contig1	1587243	1587243	-	+	P	-	MSP_001510
contig1	1587724	1587724	1587724	-	P	P	MSP_001512
contig1	1594598	1594598	1594598	-	N	N
contig1	1598127	-	1598127	-	-	A	MSP_001523
contig1	1602292	1602292	1602292	+	C	C	MSP_001525
contig1	1602406	1602406	1602406	+	P	P	MSP_001524
contig1	1602874	-	1602874	+	-	P	MSP_001525
contig1	1602984	-	1602984	+	-	S	MSP_001525
contig1	1607785	1607785	1607785	+	P	P	MSP_001528
contig1	1609253	1609253	-	+	P	-	MSP_001529
contig1	1609287	-	1609287	-	-	P	MSP_001530
contig1	1616131	1616131	1616131	-	N	N
contig1	1616814	1616814	1616814	+	P	P	MSP_001535
contig1	1617084	1617084	-	+	A	-	MSP_001536
contig1	1619177	-	1619177	+	-	P	MSP_001537
contig1	1621579	1621579	-	+	P	-	MSP_001539
contig1	1633744	1633744	1633744	-	P	P	MSP_001549
contig1	1636504	-	1636504	-	-	P	MSP_001552
contig1	1643042	1643042	1643041	+	N	N
contig1	1645099	1645099	-	-	P	-	MSP_001559
contig1	1647724	1647724	1647724	-	N	N
contig1	1647830	1647830	1647830	-	N	N
contig1	1649159	1649159	-	-	S	-	MSP_001562
contig1	1649260	1649260	-	-	P	-	MSP_001562
contig1	1650519	1650519	-	-	S	-	MSP_001563
contig1	1650618	1650618	1650618	-	P	P	MSP_001563
contig1	1657299	1657299	1657296	-	P	P	MSP_001569
contig1	1660058	1660058	-	-	P	-	MSP_001571
contig1	1660168	-	1660168	+	-	P	MSP_001570
contig1	1660223	-	1660223	-	-	P	MSP_001571
contig1	1661760	1661760	1661760	-	P	P	MSP_001572
contig1	1665091	1665091	1665091	+	P	P	MSP_001574
contig1	1669027	1669027	-	-	A	-	MSP_001579
contig1	1669359	1669359	1669359	-	P	P	MSP_001580
contig1	1702685	1702685	1702685	+	P	P	MSP_001611
contig1	1707150	1707150	1707150	+	P	P	MSP_001616
contig1	1707263	-	1707263	+	-	S	MSP_001616
contig1	1711026	1711026	1711026	+	P	P	MSP_001618
contig1	1712787	-	1712787	+	-	P	MSP_001620
contig1	1713888	1713888	1713888	+	P	P	MSP_001621
contig1	1722248	1722248	1722248	-	P	P	MSP_001629
contig1	1723809	1723809	1723809	+	N	N
contig1	1724026	-	1724026	-	-	N
contig1	1724532	1724532	1724533	-	P	P	MSP_001631
contig1	1726500	-	1726500	+	-	P	MSP_001632
contig1	1728884	-	1728884	-	-	P	MSP_001635
contig1	1732257	1732257	1732256	+	P	P	MSP_001639
contig1	1743444	1743444	1743444	-	P	P	MSP_001651
contig1	1747850	1747850	-	-	P	-	MSP_001655
contig1	1747925	1747925	1747925	-	S	P	MSP_001655
contig1	1750917	-	1750917	-	-	P	MSP_001659
contig1	1750957	-	1750957	+	-	P	MSP_001658
contig1	1754724	1754724	-	-	P	-	MSP_001662
contig1	1755632	1755632	-	-	P	-	MSP_001664
contig1	1758521	1758521	-	-	P	-	MSP_001668
contig1	1760103	1760103	-	-	P	-	MSP_001669
contig1	1764064	1764064	1764065	-	P	P	MSP_001673
contig1	1767948	1767948	1767948	-	P	P	MSP_001679
contig1	1769621	1769621	-	-	A	-	MSP_001681
contig1	1772663	1772663	1772663	+	P	P	MSP_001683
contig1	1773769	1773769	1773765	+	P	P	MSP_001684
contig1	1774544	1774544	1774544	+	P	P	MSP_001685
contig1	1775915	1775915	-	+	S	-	MSP_001686
contig1	1775963	1775963	-	+	P	-	MSP_001686
contig1	1776045	1776045	1776045	+	S	P	MSP_001686
contig1	1777000	1777000	1777000	+	P	P	MSP_001688
contig1	1778144	1778144	1778144	+	P	P	MSP_001689
contig1	1778150	1778150	1778150	-	S	S	MSP_001690
contig1	1778200	1778200	1778200	-	P	P	MSP_001690
contig1	1779648	1779648	1779648	-	P	P	MSP_001693
contig1	1780115	1780115	-	-	P	-	MSP_001694
contig1	1781245	-	1781245	+	-	P	MSP_001696
contig1	1782249	1782249	1782249	-	P	P	MSP_001698
contig1	1783824	1783824	-	-	P	-	MSP_001701
contig1	1784105	1784105	-	-	P	-	MSP_001702
contig1	1784177	1784177	-	-	S	-	MSP_001702
contig1	1787157	1787157	-	-	P	-	MSP_001706
contig1	1791671	-	1791671	-	-	S	MSP_001711
contig1	1791809	1791809	1791809	-	P	P	MSP_001711
contig1	1796471	1796471	-	-	N	-
contig1	1802078	1802078	1802078	-	P	P	MSP_001719
contig1	1803322	1803322	1803322	-	P	P	MSP_001720
contig1	1806457	1806457	1806457	-	P	P	MSP_001724
contig1	1808073	1808073	1808073	+	P	P	MSP_001725
contig1	1813878	1813878	-	-	P	-	MSP_001735
contig1	1814242	1814242	-	-	P	-	MSP_001736
contig1	1816685	1816685	1816684	-	P	S	MSP_001738
contig1	1816772	-	1816772	-	-	P	MSP_001738
contig1	1819086	1819086	-	+	P	-	MSP_001739
contig1	1819188	1819188	1819188	+	P	P	MSP_001740
contig1	1819230	1819230	-	+	S	-	MSP_001740
contig1	1821586	1821586	-	+	P	-	MSP_001742
contig1	1822354	1822354	-	+	P	-	MSP_001744
contig1	1826993	1826993	-	+	P	-	MSP_001748
contig1	1830342	1830342	1830343	-	P	P	MSP_001754
contig1	1831050	-	1831050	-	-	P	MSP_001756
contig1	1831719	1831719	1831719	-	P	P	MSP_001757
contig1	1831899	1831899	1831899	-	C	C	MSP_001756
contig1	1833164	-	1833164	-	-	P	MSP_001758
contig1	1837230	1837230	1837230	-	P	P	MSP_001762
contig1	1841400	-	1841400	-	-	A	MSP_001764
contig1	1841669	-	1841669	-	-	P	MSP_001765
contig1	1841721	1841721	1841721	+	P	P	MSP_001764
contig1	1842293	1842293	1842293	-	P	P	MSP_001766
contig1	1843580	1843580	-	-	P	-	MSP_001769
contig1	1843742	-	1843742	-	-	P	MSP_001769
contig1	1844080	-	1844080	+	-	N
contig1	1844093	1844093	1844096	-	P	P	MSP_001770
contig1	1848479	1848479	1848478	-	P	P	MSP_001772
contig1	1851434	1851434	-	-	P	-	MSP_001775
contig1	1851535	-	1851535	-	-	P	MSP_001775
contig1	1854401	1854401	-	-	P	-	MSP_001778
contig1	1862986	1862986	1862986	-	P	P	MSP_001787
contig1	1863034	1863034	1863033	+	P	P	MSP_001786
contig1	1869860	1869860	1869860	-	P	P	MSP_001794
contig1	1870106	1870106	1870105	+	P	P	MSP_001793
contig1	1872303	1872303	-	-	P	-	MSP_001796
contig1	1873094	-	1873094	-	-	P	MSP_001797
contig1	1873558	-	1873558	-	-	P	MSP_001798
contig1	1875082	1875082	1875082	+	C	C	MSP_001800
contig1	1875176	-	1875176	+	-	P	MSP_001799
contig1	1875236	1875236	-	+	P	-	MSP_001799
contig1	1875637	1875637	1875638	+	P	P	MSP_001800
contig1	1879140	1879140	1879140	-	P	P	MSP_001804
contig1	1879524	1879524	-	-	C	-	MSP_001804
contig1	1886038	1886038	1886038	-	P	P	MSP_001812
contig1	1886084	1886084	1886084	+	P	P	MSP_001811
contig1	1887235	1887235	1887235	-	P	P	MSP_001813
contig1	1894649	1894649	1894649	-	P	P	MSP_001818
contig1	1896459	-	1896459	+	-	P	MSP_001820
contig1	1896867	1896867	1896867	+	P	P	MSP_001821
contig1	1896954	1896954	-	+	S	-	MSP_001821
contig1	1898880	1898880	1898880	+	P	P	MSP_001824
contig1	1898989	1898989	-	-	P	-	MSP_001825
contig1	1899028	1899028	1899028	+	S	S	MSP_001824
contig1	1902285	-	1902285	+	-	P	MSP_001827
contig1	1902991	1902991	-	-	P	-	MSP_001829
contig1	1910609	1910609	-	-	P	-	MSP_001836
contig1	1916227	1916227	-	-	N	-
contig1	1918172	1918172	1918172	-	P	P	MSP_001841
contig1	1918475	-	1918475	+	-	P	MSP_001840
contig1	1919821	1919821	1919821	-	P	S	MSP_001843
contig1	1919862	1919862	1919862	+	P	P	MSP_001842
contig1	1919890	1919890	1919890	-	S	P	MSP_001843
contig1	1920932	1920932	1920932	-	S	P	MSP_001844
contig1	1920961	1920961	-	-	P	-	MSP_001844
contig1	1924083	1924083	1924082	+	P	P	MSP_001847
contig1	1924950	-	1924950	+	-	P	MSP_001848
contig1	1928240	1928240	1928240	+	P	P	MSP_001850
contig1	1933534	-	1933534	-	-	N
contig1	1935550	1935550	1935550	+	P	P	MSP_001854
contig1	1937120	1937120	1937120	+	S	P	MSP_001855
contig1	1937258	1937258	-	+	P	-	MSP_001855
contig1	1937804	1937804	1937804	+	P	P	MSP_001856
contig1	1938017	1938017	-	+	S	-	MSP_001856
contig1	1960118	1960118	1960118	+	P	P	MSP_001878
contig1	1961089	-	1961089	+	-	S	MSP_001880
contig1	1961117	-	1961117	+	-	P	MSP_001880
contig1	1963607	1963607	1963607	+	P	P	MSP_001882
contig1	1963686	1963686	1963685	+	S	S	MSP_001882
contig1	1963796	1963796	-	+	S	-	MSP_001882
contig1	1963840	1963840	1963840	+	S	S	MSP_001882
contig1	1964494	-	1964494	+	-	P	MSP_001883
contig1	1968882	1968882	1968882	+	P	P	MSP_001887
contig1	1973618	1973618	-	+	P	-	MSP_001891
contig1	1973818	1973818	1973818	+	P	P	MSP_001892
contig1	1976098	1976098	1976098	-	P	P	MSP_001895
contig1	1977342	1977342	-	-	N	-
contig1	1979206	-	1979206	+	-	P	MSP_001897
contig1	1985609	1985609	1985609	+	P	P	MSP_001903
contig1	1987984	-	1987984	+	-	P	MSP_001905
contig1	1989670	-	1989670	-	-	P	MSP_001907
contig1	1989677	1989677	-	-	P	-	MSP_001907
contig1	1993872	1993872	-	-	P	-	MSP_001912
contig1	1995018	1995018	-	+	C	-	MSP_001914
contig1	1995260	1995260	1995260	+	P	P	MSP_001914
contig1	1995400	1995400	-	+	S	-	MSP_001914
contig1	1997528	-	1997528	-	-	A	MSP_001917
contig1	2003138	2003138	-	+	P	-	MSP_001920
contig1	2007611	2007611	2007611	-	P	P	MSP_001926
contig1	2015881	2015881	-	-	P	-	MSP_001932
contig1	2015943	-	2015943	-	-	P	MSP_001932
contig1	2017855	2017855	-	+	P	-	MSP_001933
contig1	2018050	-	2018050	-	-	P	MSP_001935
contig1	2018488	-	2018488	+	-	P	MSP_001934
contig1	2020281	2020281	-	-	P	-	MSP_001937
contig1	2020473	2020473	2020473	+	P	P	MSP_001936
contig1	2024805	2024805	-	-	P	-	MSP_001943
contig1	2050601	-	2050601	+	-	P	MSP_001972
contig1	2054256	2054256	2054256	+	P	P	MSP_001976
contig1	2057385	2057385	2057385	-	P	P	MSP_001981
contig1	2058370	2058370	-	-	P	-	MSP_001982
contig1	2094875	2094875	2094875	+	P	P	MSP_002013
contig1	2095165	2095165	-	+	P	-	MSP_002014
contig1	2100007	-	2100007	+	-	P	MSP_002018
contig1	2105743	2105743	2105743	+	P	P	MSP_002024
contig1	2106749	2106749	-	-	P	-	MSP_002027
contig1	2107180	2107180	2107182	-	P	P	MSP_002029
contig1	2107330	2107330	-	-	S	-	MSP_002029
contig1	2118875	2118875	2118875	+	P	P	MSP_002037
contig1	2120725	2120725	-	+	P	-	MSP_002039
contig1	2133114	2133114	-	-	P	-	MSP_002048
contig1	2133338	2133338	2133338	+	N	N
contig1	2133454	2133454	2133454	+	A	A	MSP_002048
contig1	2134709	2134709	2134709	-	P	P	MSP_002050
contig1	2141437	2141437	-	+	P	-	MSP_002056
contig1	2149948	2149948	2149948	+	P	P	MSP_002064
contig1	2150260	2150260	2150260	-	P	P	MSP_002066
contig1	2150277	2150277	2150277	+	P	P	MSP_002065
contig1	2161694	2161694	2161695	-	P	P	MSP_002074
contig1	2161730	2161730	2161730	+	P	P	MSP_002073
contig1	2163490	-	2163490	-	-	P	MSP_002076
contig1	2163514	2163514	-	-	P	-	MSP_002076
contig1	2164064	2164064	2164064	-	P	P	MSP_002077
contig1	2164097	2164097	2164097	-	S	S	MSP_002077
contig1	2164384	2164384	-	-	P	-	MSP_002078
contig1	2164409	-	2164409	-	-	P	MSP_002078
contig1	2167097	2167097	2167097	-	P	P	MSP_002081
contig1	2167333	2167333	-	+	P	-	MSP_002080
contig1	2169175	2169175	-	+	P	-	MSP_002082
contig1	2169464	2169464	2169464	+	P	P	MSP_002083
contig1	2169867	2169867	2169867	+	S	S	MSP_002085
contig1	2169937	2169937	2169937	+	P	P	MSP_002085
contig1	2173735	2173735	2173735	+	P	P	MSP_002089
contig1	2174138	2174138	-	-	P	-	MSP_002091
contig1	2196858	-	2196858	-	-	P	MSP_002121
contig1	2208999	-	2208999	-	-	P	MSP_002135
contig1	2214324	2214324	-	+	P	-	MSP_002142
contig1	2223792	2223792	2223789	+	P	P	MSP_002146
contig1	2232478	2232478	-	-	P	-	MSP_002156
contig1	2261977	2261977	2261977	-	P	P	MSP_002175
contig1	2262151	2262151	2262151	-	P	P	MSP_002176
contig1	2263576	2263576	-	+	S	-	MSP_002178
contig1	2263650	2263650	2263650	+	P	P	MSP_002178
contig1	2277350	2277350	2277350	+	P	P	MSP_002192
contig1	2280277	2280277	2280277	-	P	P	MSP_002194
contig1	2280323	2280323	2280324	+	P	P	MSP_002193
contig1	2282002	2282002	2282002	+	P	P	MSP_002196
contig1	2285276	2285276	2285276	-	N	N
contig1	2285562	2285562	-	-	P	-	MSP_002198
contig1	2286738	2286738	-	-	P	-	MSP_002200
contig1	2290469	2290469	-	-	P	-	MSP_002204
contig1	2292566	-	2292566	-	-	P	MSP_002206
contig1	2294250	2294250	-	+	P	-	MSP_002207
contig1	2294314	-	2294314	+	-	P	MSP_002207
contig1	2295435	-	2295435	-	-	P	MSP_002210
contig1	2295450	2295450	-	+	P	-	MSP_002209
contig1	2295465	2295465	2295465	-	P	S	MSP_002210
contig1	2295884	2295884	2295884	-	P	P	MSP_002211
contig1	2297270	2297270	2297270	-	P	P	MSP_002212
contig1	2298223	2298223	-	-	P	-	MSP_002213
contig1	2302013	2302013	-	+	P	-	MSP_002215
contig1	2302230	2302230	-	+	A	-	MSP_002216
contig1	2302504	2302504	2302504	-	P	P	MSP_002217
contig1	2304259	2304259	2304259	+	P	P	MSP_002218
contig1	2304664	-	2304664	-	-	A	MSP_002219
contig1	2305343	2305343	2305343	-	N	N
contig1	2312586	2312586	2312586	+	P	P	MSP_002225
contig1	2315010	2315010	-	+	S	-	MSP_002226
contig1	2315094	2315094	2315094	+	P	P	MSP_002226
contig1	2315942	2315942	-	+	P	-	MSP_002227
contig1	2317250	2317250	-	+	P	-	MSP_002228
contig1	2318232	2318232	2318232	-	P	P	MSP_002230
contig1	2319667	-	2319667	-	-	P	MSP_002232
contig1	2319748	2319748	-	-	P	-	MSP_002232
contig1	2322019	2322019	2322019	-	P	P	MSP_002234
contig1	2322568	2322568	2322568	-	P	P	MSP_002235
contig1	2323295	2323295	2323295	-	S	P	MSP_002236
contig1	2323374	2323374	-	-	S	-	MSP_002236
contig1	2323512	2323512	-	-	P	-	MSP_002236
contig1	2325407	2325407	2325407	-	P	P	MSP_002239
contig1	2330159	2330159	-	+	A	-	MSP_002243
contig1	2331138	-	2331138	+	-	N
contig1	2336408	-	2336408	+	-	P	MSP_002248
contig1	2336643	2336643	2336643	-	P	P	MSP_002250
contig1	2343512	-	2343512	+	-	P	MSP_002254
contig1	2347368	2347368	-	+	P	-	MSP_002259
contig1	2348751	2348751	-	+	P	-	MSP_002260
contig1	2350268	2350268	2350268	+	P	P	MSP_002262
contig1	2353557	2353557	2353558	-	P	P	MSP_002267
contig1	2353783	2353783	-	+	P	-	MSP_002266
contig1	2355780	2355780	2355780	-	P	P	MSP_002270
contig1	2355847	2355847	2355847	-	C	C	MSP_002269
contig1	2358058	2358058	-	-	P	-	MSP_002273
contig1	2358386	-	2358386	+	-	P	MSP_002272
contig1	2360238	2360238	2360238	+	P	P	MSP_002275
contig1	2362998	2362998	2362998	-	P	P	MSP_002279
contig1	2367043	-	2367043	+	-	P	MSP_002280
contig1	2371823	2371823	2371823	-	C	C	MSP_002283
contig1	2372260	2372260	2372260	+	P	P	MSP_002284
contig1	2377444	2377444	2377445	-	P	P	MSP_002290
contig1	2379780	2379780	2379779	-	P	P	MSP_002294
contig1	2382687	2382687	2382687	-	P	P	MSP_002296
contig1	2382941	2382941	2382941	+	P	P	MSP_002295
contig1	2383302	2383302	2383302	-	N	N
contig1	2383590	2383590	2383590	+	N	N
contig1	2383670	2383670	2383670	+	N	N
contig1	2387259	2387259	2387259	+	S	P	MSP_002299
contig1	2387305	2387305	-	+	P	-	MSP_002299
contig1	2387436	-	2387436	+	-	S	MSP_002299
contig1	2388155	2388155	-	+	S	-	MSP_002300
contig1	2388287	2388287	2388289	+	P	P	MSP_002300
contig1	2393486	2393486	-	+	P	-	MSP_002304
contig1	2396299	2396299	-	+	P	-	MSP_002305
contig1	2399060	2399060	2399060	+	P	P	MSP_002308
contig1	2399299	2399299	2399300	-	P	P	MSP_002310
contig1	2405848	2405848	2405848	+	P	P	MSP_002314
contig1	2406138	2406138	2406138	-	P	P	MSP_002316
contig1	2406317	2406317	-	+	P	-	MSP_002315
contig1	2413128	2413128	-	+	P	-	MSP_002325
contig1	2414672	2414672	2414672	-	P	P	MSP_002328
contig1	2415064	2415064	-	-	P	-	MSP_002329
contig1	2428125	2428125	-	-	P	-	MSP_002339
contig1	2428139	-	2428139	+	-	P	MSP_002338
contig1	2453640	2453640	-	+	P	-	MSP_002352
contig1	2463339	2463339	2463339	+	P	P	MSP_002361
contig1	2511089	2511089	2511089	-	P	P	MSP_002400
contig1	2511164	2511164	2511164	-	S	S	MSP_002400
contig1	2515402	2515402	-	+	P	-	MSP_002403
contig1	2517017	2517017	2517017	+	P	P	MSP_002404
contig1	2518661	2518661	2518661	-	P	P	MSP_002407
contig1	2523200	-	2523200	-	-	P	MSP_002409
contig1	2526214	2526214	2526213	+	P	P	MSP_002413
contig1	2527307	2527307	2527307	-	N	N
contig1	2527403	2527403	2527403	-	N	N
contig1	2528078	-	2528078	-	-	P	MSP_002416
contig1	2528148	2528148	-	-	P	-	MSP_002416
contig1	2529068	2529068	-	-	P	-	MSP_002417
contig1	2529180	-	2529180	-	-	P	MSP_002417
contig1	2530747	2530747	2530747	+	P	P	MSP_002418
contig1	2532163	2532163	2532163	+	P	P	MSP_002419
contig1	2532680	2532680	2532680	+	P	P	MSP_002420
contig1	2534145	2534145	2534145	-	P	P	MSP_002422
contig1	2534177	2534177	2534177	+	P	P	MSP_002421
contig1	2538674	2538674	-	-	P	-	MSP_002425
contig1	2540852	-	2540852	+	-	N
contig1	2541739	2541739	2541739	-	P	P	MSP_002428
contig1	2545204	2545204	2545204	+	P	P	MSP_002430
contig1	2548160	2548160	2548160	+	P	P	MSP_002435
contig1	2549019	2549019	2549019	+	P	P	MSP_002436
contig1	2549090	2549090	-	+	S	-	MSP_002436
contig1	2554326	-	2554326	+	-	P	MSP_002439
contig1	2558871	2558871	2558871	+	P	P	MSP_002445
contig1	2561788	2561788	2561788	-	P	P	MSP_002448
contig1	2561821	2561821	2561821	+	P	P	MSP_002447
contig1	2572973	2572973	-	-	P	-	MSP_002456
contig1	2573277	-	2573277	+	-	P	MSP_002455
contig1	2573666	2573666	2573667	-	P	P	MSP_002457
contig1	2573995	2573995	-	-	P	-	MSP_002458
contig1	2578546	2578546	-	-	P	-	MSP_002463
contig1	2579599	2579599	-	-	P	-	MSP_002464
contig1	2579800	2579800	2579800	-	C	P	MSP_002463
contig1	2580012	2580012	2580012	-	P	P	MSP_002465
contig1	2580273	2580273	2580273	+	A	A	MSP_002465
contig1	2580712	2580712	-	-	P	-	MSP_002466
contig1	2581641	2581641	2581638	-	P	P	MSP_002467
contig1	2581771	2581771	2581771	-	C	C	MSP_002466
contig1	2583889	2583889	2583889	+	N	N
contig1	2589867	2589867	2589867	+	P	P	MSP_002472
contig1	2602442	2602442	2602442	-	P	P	MSP_002480
contig1	2608265	2608265	2608265	-	S	S	MSP_002485
contig1	2608323	2608323	2608323	-	P	P	MSP_002485
contig1	2612806	2612806	-	+	P	-	MSP_002487
contig1	2616463	2616463	-	+	P	-	MSP_002489
contig1	2616486	2616486	2616486	-	P	P	MSP_002490
contig1	2619689	2619689	-	-	P	-	MSP_002492
contig1	2620664	2620664	2620664	+	C	C	MSP_002493
contig1	2632562	-	2632562	-	-	P	MSP_002501
contig1	2645187	2645187	2645187	-	P	P	MSP_002514
contig1	2652104	2652104	2652104	+	P	P	MSP_002520
contig1	2673112	2673112	2673112	-	P	P	MSP_002539
contig1	2676998	2676998	2676998	+	P	P	MSP_002542
contig1	2677403	2677403	2677403	-	P	P	MSP_002544
contig1	2681495	-	2681495	-	-	P	MSP_002547
contig1	2681933	2681933	2681933	-	P	S	MSP_002548
contig1	2682101	2682101	2682101	-	S	P	MSP_002548
contig1	2684033	2684033	2684033	+	P	P	MSP_002549
contig1	2690980	-	2690980	-	-	P	MSP_002555
contig1	2698069	2698069	2698069	-	P	P	MSP_002567
contig1	2705187	-	2705187	+	-	P	MSP_002573
contig1	2711562	2711562	2711562	+	P	P	MSP_002580
contig1	2713927	2713927	-	-	P	-	MSP_002585
contig1	2713994	2713994	2713996	-	S	P	MSP_002585
contig1	2716458	2716458	-	-	P	-	MSP_002586
contig1	2718116	2718116	2718116	-	P	P	MSP_002588
contig1	2718214	2718214	2718214	-	S	S	MSP_002588
contig1	2718308	2718308	2718308	-	C	C	MSP_002587
contig1	2719326	2719326	2719326	+	P	P	MSP_002589
contig1	2722682	2722682	2722682	-	P	P	MSP_002594
contig1	2722720	2722720	2722720	+	P	P	MSP_002593
contig1	2723180	2723180	-	+	A	-	MSP_002594
contig1	2723541	2723541	2723541	-	P	P	MSP_002595
contig1	2728305	-	2728305	-	-	P	MSP_002600
contig1	2729552	2729552	2729552	-	N	N
contig1	2730184	2730184	2730184	+	P	P	MSP_002601
contig1	2731017	-	2731017	-	-	P	MSP_002603
contig1	2731083	2731083	-	-	P	-	MSP_002603
contig1	2745680	2745680	2745680	+	P	P	MSP_002618
contig1	2752990	2752990	2752990	-	P	P	MSP_002622
contig1	2771744	2771744	2771744	-	P	P	MSP_002640
contig1	2774327	-	2774327	+	-	P	MSP_002642
contig1	2775061	-	2775061	+	-	A	MSP_002644
contig1	2776518	2776518	-	+	S	-	MSP_002645
contig1	2776627	2776627	2776627	+	P	P	MSP_002645
contig1	2777056	-	2777056	+	-	A	MSP_002646
contig1	2781948	2781948	2781948	-	N	N
contig1	2781988	2781988	2781988	+	P	P	MSP_002651
contig1	2782098	2782098	-	-	P	-	MSP_002652
contig1	2786395	2786395	2786395	-	P	P	MSP_002655
contig1	2788969	2788969	-	-	C	-	MSP_002656
contig1	2793288	2793288	2793288	-	P	P	MSP_002660
contig1	2795074	2795074	2795074	-	C	C	MSP_002660
contig1	2795985	-	2795985	-	-	P	MSP_002662
contig1	2798666	2798666	-	+	N	-
contig1	2804098	2804098	2804098	-	P	P	MSP_002668
contig1	2804441	2804441	-	-	P	-	MSP_002669
contig1	2807619	-	2807619	-	-	P	MSP_002672
contig1	2810100	2810100	2810100	-	N	N
contig1	2810134	2810134	2810134	+	P	P	MSP_002674
contig1	2812856	2812856	-	+	P	-	MSP_002676
contig1	2813299	-	2813299	-	-	P	MSP_002678
contig1	2814472	-	2814472	-	-	P	MSP_002679
contig1	2819680	2819680	-	-	P	-	MSP_002686
contig1	2819923	-	2819923	-	-	P	MSP_002686
contig1	2822408	2822408	2822408	+	P	P	MSP_002689
contig1	2828030	2828030	-	+	P	-	MSP_002693
contig1	2828954	2828954	2828954	-	P	P	MSP_002695
contig1	2828988	2828988	2828988	+	P	P	MSP_002694
contig1	2840884	2840884	2840884	-	P	P	MSP_002701
contig1	2847113	2847113	2847113	-	P	P	MSP_002708
contig1	2847166	2847166	-	-	S	-	MSP_002708
contig1	2848147	2848147	2848147	-	P	P	MSP_002710
contig1	2848324	2848324	-	-	S	-	MSP_002710
contig1	2850737	2850737	2850737	-	P	P	MSP_002712
contig1	2850852	-	2850852	+	-	P	MSP_002711
contig1	2853246	2853246	2853245	-	P	P	MSP_002714
contig1	2856618	2856618	2856618	-	P	P	MSP_002717
contig1	2857438	2857438	-	-	P	-	MSP_002718
contig1	2864087	2864087	-	+	P	-	MSP_002724
contig1	2868942	2868942	2868942	-	P	P	MSP_002729
contig1	2870100	2870100	2870100	+	P	P	MSP_002730
contig1	2873989	2873989	2873989	+	P	P	MSP_002734
contig1	2875226	2875226	2875226	-	P	P	MSP_002738
contig1	2875749	2875749	2875749	-	P	P	MSP_002739
contig1	2883652	2883652	2883652	+	P	P	MSP_002747
contig1	2886749	2886749	2886749	+	S	P	MSP_002749
contig1	2886811	2886811	-	+	P	-	MSP_002749
contig1	2888311	2888311	2888311	-	P	P	MSP_002752
contig1	2889702	2889702	2889702	+	P	P	MSP_002753
contig1	2889778	2889778	2889778	-	N	N
contig1	2889832	2889832	2889832	-	N	N
contig1	2892246	2892246	2892245	+	P	S	MSP_002755
contig1	2892418	2892418	2892418	+	S	P	MSP_002755
contig1	2896251	2896251	2896250	+	P	P	MSP_002760
contig1	2897752	2897752	2897752	+	P	P	MSP_002761
contig1	2903773	2903773	-	+	P	-	MSP_002766
contig1	2905202	2905202	2905202	+	P	P	MSP_002768
contig1	2907511	2907511	2907511	+	P	P	MSP_002770
contig1	2908547	2908547	2908547	+	P	P	MSP_002771
contig1	2922324	2922324	2922328	-	P	P	MSP_002782
contig1	2922903	2922903	2922903	-	P	P	MSP_002783
contig1	2923413	2923413	-	-	C	-	MSP_002783
contig1	2924904	2924904	2924902	+	P	P	MSP_002785
contig1	2925027	2925027	-	+	S	-	MSP_002785
contig1	2925525	2925525	-	-	C	-	MSP_002786
contig1	2927245	2927245	-	+	A	-	MSP_002788
contig1	2940553	2940553	2940553	-	P	P	MSP_002802
contig1	2942578	2942578	-	-	N	-
contig1	2943061	2943061	2943061	+	P	P	MSP_002804
contig1	2944657	2944657	2944657	+	P	P	MSP_002805
contig1	2947450	2947450	2947450	+	P	P	MSP_002807
contig1	2948803	2948803	2948803	+	P	P	MSP_002809
contig1	2949079	-	2949079	+	-	C	MSP_002811
contig1	2949155	2949155	2949155	+	P	P	MSP_002810
contig1	2949929	2949929	-	-	P	-	MSP_002812
contig1	2949965	2949965	2949965	+	P	P	MSP_002811
contig1	2953003	2953003	-	+	P	-	MSP_002813
contig1	2955676	2955676	-	-	P	-	MSP_002817
contig1	2960168	-	2960168	-	-	P	MSP_002820
contig1	2960890	2960890	2960890	-	P	P	MSP_002822
contig1	2961538	-	2961538	-	-	P	MSP_002823
contig1	2961613	-	2961613	-	-	S	MSP_002823
contig1	2963188	2963188	-	-	S	-	MSP_002824
contig1	2963399	2963399	2963399	-	P	P	MSP_002824
contig1	2964807	2964807	-	+	A	-	MSP_002825
contig1	2965168	-	2965168	+	-	A	MSP_002825
contig1	2969287	2969287	2969287	-	P	P	MSP_002829
contig1	2970735	2970735	2970735	-	C	C	MSP_002830
contig1	2975052	2975052	-	-	P	-	MSP_002834
contig1	2975084	2975084	2975084	+	P	P	MSP_002833
contig1	2978046	2978046	-	+	P	-	MSP_002835
contig1	2979165	2979165	2979165	+	P	P	MSP_002836
contig1	2979607	2979607	2979606	+	A	A	MSP_002838
contig1	2981218	-	2981218	+	-	P	MSP_002839
contig1	2981479	2981479	2981479	+	P	P	MSP_002840
contig1	2986966	2986966	-	+	P	-	MSP_002844
contig1	2989308	2989308	-	+	P	-	MSP_002846
contig1	2990438	2990438	-	+	P	-	MSP_002847
contig1	2993154	2993154	2993154	+	P	P	MSP_002850
contig1	2996175	2996175	2996175	+	P	P	MSP_002851
contig1	2997017	2997017	2997017	+	P	P	MSP_002852
contig1	2998952	2998952	-	+	P	-	MSP_002854
contig1	3001697	3001697	3001697	+	P	P	MSP_002858
contig1	3002439	3002439	-	+	P	-	MSP_002859
contig1	3003470	3003470	3003470	+	P	P	MSP_002860
contig1	3007276	3007276	3007276	+	P	P	MSP_002862
contig1	3007313	3007313	-	-	P	-	MSP_002863
contig1	3016936	3016936	3016936	-	P	P	MSP_002874
contig1	3016972	-	3016972	+	-	A	MSP_002873
contig1	3017504	3017504	3017504	-	P	P	MSP_002875
contig1	3018585	3018585	3018585	-	P	P	MSP_002876
contig1	3018977	3018977	-	-	P	-	MSP_002877
contig1	3019063	3019063	-	-	C	-	MSP_002876
contig1	3019623	3019623	-	-	P	-	MSP_002878
contig1	3021149	3021149	3021149	-	P	P	MSP_002880
contig1	3022532	3022532	-	-	P	-	MSP_002881
contig1	3023324	3023324	3023324	+	P	P	MSP_002882
contig1	3025865	3025865	-	-	P	-	MSP_002886
contig1	3025956	3025956	-	-	S	-	MSP_002886
contig1	3028307	3028307	-	+	N	-
contig1	3029577	3029577	3029577	-	P	P	MSP_002889
contig1	3031857	3031857	3031857	-	A	A	MSP_002890
contig1	3031920	3031920	-	-	S	-	MSP_002891
contig1	3032101	-	3032101	-	-	P	MSP_002891
contig1	3032168	3032168	-	-	P	-	MSP_002891
contig1	3038856	-	3038856	+	-	A	MSP_002894
contig1	3043795	3043795	3043795	+	A	A	MSP_002898
contig1	3055046	3055046	-	-	P	-	MSP_002907
contig1	3057427	3057427	3057426	-	S	S	MSP_002909
contig1	3057541	3057541	3057541	-	P	P	MSP_002909
contig1	3060475	3060475	3060475	+	P	P	MSP_002911
contig1	3064153	3064153	3064153	+	P	P	MSP_002914
contig1	3064283	3064283	3064283	-	P	P	MSP_002915
contig1	3064297	3064297	-	+	S	-	MSP_002914
contig1	3065812	3065812	3065812	+	P	P	MSP_002916
contig1	3065855	3065855	3065855	+	S	S	MSP_002916
contig1	3066719	3066719	3066719	-	A	A	MSP_002917
contig1	3066947	-	3066947	-	-	P	MSP_002918
contig1	3067654	3067654	-	-	P	-	MSP_002919
contig1	3068517	3068517	3068517	-	P	P	MSP_002921
contig1	3068602	3068602	3068600	+	P	P	MSP_002920
contig1	3084630	-	3084630	+	-	P	MSP_002931
contig1	3085693	3085693	3085693	+	P	P	MSP_002932
contig1	3086607	3086607	3086607	-	P	P	MSP_002935
contig1	3086647	3086647	3086647	+	P	P	MSP_002934
contig1	3087224	3087224	-	-	P	-	MSP_002936
contig1	3091719	3091719	3091719	+	P	P	MSP_002939
contig1	3094184	3094184	3094183	+	P	P	MSP_002941
contig1	3094804	3094804	-	+	P	-	MSP_002942
contig1	3095933	3095933	3095933	+	P	P	MSP_002944
contig1	3096851	3096851	-	+	P	-	MSP_002945
contig1	3097885	3097885	3097885	-	P	P	MSP_002948
contig1	3099189	3099189	3099189	-	N	N
contig1	3099250	3099250	3099250	-	N	N
contig1	3101472	3101472	3101472	+	P	P	MSP_002949
contig1	3106769	-	3106769	-	-	P	MSP_002955
contig1	3111578	3111578	-	-	P	-	MSP_002959
contig1	3112525	3112525	3112525	+	C	C	MSP_002960
contig1	3113253	3113253	3113252	+	P	P	MSP_002960
contig1	3118455	3118455	3118453	+	P	P	MSP_002965
contig1	3122596	3122596	3122596	+	P	P	MSP_002967
contig1	3126703	3126703	3126703	+	S	S	MSP_002971
contig1	3126734	3126734	3126734	+	P	P	MSP_002971
contig1	3127794	3127794	-	+	P	-	MSP_002972
contig1	3128462	3128462	3128462	+	P	P	MSP_002973
contig1	3133262	3133262	3133262	-	P	P	MSP_002979
contig1	3142101	-	3142101	+	-	P	MSP_002988
contig1	3144959	3144959	3144959	-	P	P	MSP_002992
contig1	3147545	-	3147545	+	-	A	MSP_002994
contig1	3149189	-	3149189	+	-	P	MSP_002995
contig1	3156021	3156021	3156021	+	P	P	MSP_003001
contig1	3156470	-	3156470	+	-	P	MSP_003002
contig1	3158104	3158104	3158104	-	P	P	MSP_003005
contig1	3159504	3159504	3159504	-	P	P	MSP_003006
contig1	3164523	-	3164523	-	-	P	MSP_003010
contig1	3164566	3164566	3164566	+	P	P	MSP_003009
contig1	3164881	3164881	-	+	A	-	MSP_003010
contig1	3164905	-	3164905	+	-	A	MSP_003010
contig1	3165076	3165076	-	-	P	-	MSP_003011
contig1	3167961	-	3167961	-	-	P	MSP_003015
contig1	3168182	3168182	3168182	-	C	C	MSP_003014
contig1	3168430	3168430	3168430	-	P	P	MSP_003016
contig1	3169976	3169976	3169976	-	C	P	MSP_003018
contig1	3174536	3174536	3174536	+	P	P	MSP_003024
contig1	3174835	3174835	3174835	+	P	P	MSP_003025
contig1	3175463	3175463	3175464	+	P	P	MSP_003026
contig1	3179758	3179758	3179758	-	P	P	MSP_003032
contig1	3179800	-	3179800	+	-	N
contig1	3182148	3182148	-	-	P	-	MSP_003034
contig1	3186787	3186787	3186788	-	P	P	MSP_003039
contig1	3186829	3186829	3186829	+	P	P	MSP_003038
contig1	3188707	-	3188707	+	-	P	MSP_003040
contig1	3195163	3195163	-	+	C	-	MSP_003044
contig1	3195489	3195489	3195487	+	P	P	MSP_003044
contig1	3195768	3195768	3195768	+	P	P	MSP_003045
contig1	3195879	3195879	-	+	S	-	MSP_003045
contig1	3195967	3195967	3195967	+	S	S	MSP_003045
contig1	3196232	-	3196232	+	-	A	MSP_003046
contig1	3206779	3206779	3206780	-	P	P	MSP_003055
contig1	3206817	3206817	3206817	+	P	P	MSP_003054
contig1	3214149	3214149	3214149	-	P	P	MSP_003062
contig1	3218915	3218915	3218915	+	P	P	MSP_003064
contig1	3237729	3237729	3237729	-	P	P	MSP_003083
contig1	3239986	-	3239986	-	-	P	MSP_003085
contig1	3241610	-	3241610	-	-	P	MSP_003087
contig1	3241642	3241642	3241642	+	P	P	MSP_003086
contig1	3242576	3242576	3242576	-	P	P	MSP_003088
contig1	3252923	3252923	-	-	P	-	MSP_003096
contig1	3260098	3260098	3260098	-	P	P	MSP_003104
contig1	3266977	3266977	3266977	+	P	P	MSP_003107
contig1	3277260	3277260	-	-	P	-	MSP_003118
contig1	3277466	-	3277466	-	-	P	MSP_003119
contig1	3291337	3291337	-	+	S	-	MSP_003132
contig1	3291498	3291498	-	+	P	-	MSP_003132
contig1	3292332	3292332	-	+	P	-	MSP_003133
contig1	3293292	3293292	3293292	+	P	P	MSP_003135
contig1	3298356	3298356	3298356	+	C	C	MSP_003138
contig1	3298572	3298572	3298572	-	P	P	MSP_003139
contig1	3298610	3298610	3298611	+	P	P	MSP_003138
contig1	3301367	-	3301367	+	-	P	MSP_003142
contig1	3301800	3301800	3301800	+	P	P	MSP_003143
contig1	3304662	3304662	3304662	-	P	P	MSP_003146
contig1	3316746	-	3316746	+	-	P	MSP_003158
contig1	3318220	3318220	-	-	P	-	MSP_003160
contig1	3320996	3320996	3320996	+	P	P	MSP_003162
contig1	3321461	3321461	3321461	-	P	P	MSP_003164
contig1	3321522	3321522	-	-	S	-	MSP_003164
contig1	3323828	-	3323828	-	-	P	MSP_003166
contig1	3324913	3324913	-	+	P	-	MSP_003167
contig1	3325750	3325750	3325750	+	P	P	MSP_003168
contig1	3326686	3326686	3326686	-	P	P	MSP_003170
contig1	3331699	3331699	-	-	P	-	MSP_003175
contig1	3333695	3333695	3333695	+	N	N
contig1	3338982	3338982	3338982	-	P	P	MSP_003182
contig1	3341124	3341124	3341124	+	P	P	MSP_003184
contig1	3342996	-	3342996	-	-	P	MSP_003187
contig1	3343110	3343110	-	-	S	-	MSP_003187
contig1	3343211	3343211	-	-	P	-	MSP_003187
contig1	3346181	3346181	3346182	-	P	P	MSP_003191
contig1	3346214	3346214	3346214	+	P	P	MSP_003190
contig1	3347804	3347804	3347804	-	P	P	MSP_003193
contig1	3348819	-	3348819	+	-	P	MSP_003194
contig1	3350720	-	3350720	-	-	N
contig1	3350759	3350759	3350759	-	N	N
contig1	3351360	3351360	-	-	N	-
contig1	3355173	3355173	3355173	-	P	P	MSP_003201
contig1	3356514	3356514	3356514	+	P	P	MSP_003202
contig1	3356714	3356714	-	+	S	-	MSP_003202
contig1	3357047	-	3357047	+	-	P	MSP_003203
contig1	3358029	3358029	-	+	P	-	MSP_003204
contig1	3379523	3379523	3379523	+	P	P	MSP_003219
contig1	3380612	3380612	3380612	+	P	P	MSP_003220
contig1	3383623	3383623	-	-	P	-	MSP_003226
contig1	3385707	3385707	3385707	-	P	P	MSP_003228
contig1	3385739	3385739	3385739	+	P	P	MSP_003227
contig1	3389283	3389283	3389283	-	S	S	MSP_003229
contig1	3389386	3389386	3389387	-	P	P	MSP_003229
contig1	3390230	3390230	3390230	-	P	P	MSP_003230
contig1	3402540	3402540	-	-	P	-	MSP_003239
contig1	3402573	3402573	-	-	S	-	MSP_003239
contig1	3414952	3414952	3414952	+	P	P	MSP_003245
contig1	3416710	3416710	3416710	-	P	P	MSP_003247
contig1	3420174	3420174	3420173	-	P	P	MSP_003251
contig1	3422389	3422389	3422389	-	N	N
contig1	3425502	3425502	3425502	+	P	P	MSP_003254
contig1	3426339	3426339	3426340	-	P	P	MSP_003256
contig1	3427109	3427109	3427109	-	P	P	MSP_003257
contig1	3427207	3427207	-	+	N	-
contig1	3427602	3427602	-	-	P	-	MSP_003258
contig1	3427857	-	3427857	+	-	N
contig1	3429323	-	3429323	+	-	A	MSP_003259
contig1	3429537	3429537	3429537	-	P	P	MSP_003260
contig1	3431151	-	3431151	+	-	P	MSP_003261
contig1	3434222	-	3434222	-	-	A	MSP_003264
contig1	3437400	-	3437400	-	-	P	MSP_003269
contig1	3439594	3439594	3439594	+	C	C	MSP_003271
contig1	3441499	3441499	3441499	+	P	P	MSP_003271
contig1	3442130	3442130	3442130	+	P	P	MSP_003272
contig1	3442950	-	3442950	+	-	C	MSP_003274
contig1	3446921	3446921	-	-	P	-	MSP_003278
contig1	3449157	3449157	-	-	S	-	MSP_003280
contig1	3449340	3449340	3449340	-	P	P	MSP_003280
contig1	3455390	3455390	3455390	-	P	P	MSP_003284
contig1	3457594	-	3457594	-	-	P	MSP_003285
contig1	3459619	3459619	3459619	-	P	P	MSP_003287
contig1	3459917	3459917	-	+	N	-
contig1	3460892	3460892	3460892	-	A	A	MSP_003289
contig1	3461020	3461020	-	-	S	-	MSP_003290
contig1	3461189	3461189	3461190	-	P	P	MSP_003290
contig1	3463284	3463284	-	-	S	-	MSP_003292
contig1	3463465	3463465	-	-	P	-	MSP_003292
contig1	3464762	3464762	3464762	-	P	P	MSP_003293
contig1	3466808	3466808	3466807	+	P	P	MSP_003295
contig1	3469918	3469918	3469918	+	P	P	MSP_003299
contig1	3473348	3473348	3473350	+	P	P	MSP_003301
contig1	3473807	3473807	3473807	-	P	P	MSP_003303
contig1	3475346	3475346	3475346	-	P	P	MSP_003305
contig1	3475381	-	3475381	+	-	P	MSP_003304
contig1	3478970	3478970	3478970	-	P	P	MSP_003310
contig1	3481147	3481147	3481147	+	S	S	MSP_003312
contig1	3481224	3481224	3481224	+	P	P	MSP_003312
contig1	3483765	3483765	3483765	+	C	C	MSP_003316
contig1	3488118	3488118	3488118	-	P	P	MSP_003320
contig1	3490838	-	3490838	+	-	S	MSP_003322
contig1	3490853	-	3490853	-	-	P	MSP_003323
contig1	3491033	-	3491033	+	-	P	MSP_003322
contig1	3492163	3492163	3492163	+	P	P	MSP_003324
contig1	3497038	3497038	-	-	P	-	MSP_003331
contig1	3500943	3500943	-	-	P	-	MSP_003335
contig1	3500994	-	3500994	-	-	P	MSP_003335
contig1	3501455	3501455	3501455	-	P	P	MSP_003336
contig1	3501588	3501588	-	-	S	-	MSP_003336
contig1	3505912	3505912	3505912	-	P	P	MSP_003340
contig1	3506161	-	3506161	-	-	S	MSP_003340
contig1	3506515	3506515	-	-	P	-	MSP_003341
contig1	3506980	3506980	-	-	P	-	MSP_003342
contig1	3508089	3508089	3508090	-	P	P	MSP_003345
contig1	3512427	-	3512427	+	-	P	MSP_003347
contig1	3513188	3513188	3513188	-	P	P	MSP_003349
contig1	3516815	3516815	3516815	-	P	P	MSP_003350
contig1	3531703	-	3531703	+	-	P	MSP_003361
contig1	3531811	3531811	3531811	+	P	S	MSP_003361
contig1	3534070	3534070	3534070	-	S	S	MSP_003364
contig1	3534251	3534251	3534251	-	P	P	MSP_003364
contig1	3534718	3534718	3534718	-	P	P	MSP_003365
contig1	3535261	3535261	-	-	P	-	MSP_003366
contig1	3540627	3540627	3540628	+	P	P	MSP_003370
contig1	3541227	-	3541227	+	-	P	MSP_003371
contig1	3541278	3541278	3541278	+	P	S	MSP_003371
contig1	3542105	3542105	-	-	P	-	MSP_003373
contig1	3542193	-	3542193	-	-	P	MSP_003373
contig1	3543485	3543485	3543485	-	P	P	MSP_003374
contig1	3545294	3545294	-	-	S	-	MSP_003376
contig1	3545357	3545357	3545357	-	P	P	MSP_003376
contig1	3545657	3545657	3545657	-	P	P	MSP_003377
contig1	3547234	-	3547234	-	-	P	MSP_003378
contig1	3547249	3547249	-	-	P	-	MSP_003378
contig1	3548495	3548495	-	+	S	-	MSP_003379
contig1	3548598	3548598	3548598	+	P	P	MSP_003379
contig1	3549003	-	3549003	-	-	P	MSP_003381
contig1	3549084	3549084	3549084	+	P	P	MSP_003380
contig1	3549741	3549741	3549741	-	P	P	MSP_003382
contig1	3554676	3554676	-	+	P	-	MSP_003385
contig1	3555111	3555111	3555111	+	P	P	MSP_003386
contig1	3557656	3557656	3557656	+	P	P	MSP_003392
contig1	3559210	3559210	-	+	P	-	MSP_003394
contig1	3559459	3559459	3559459	+	P	P	MSP_003395
contig1	3560753	3560753	3560754	-	P	P	MSP_003398
contig1	3562580	3562580	3562580	+	P	P	MSP_003399
contig1	3564140	3564140	-	+	P	-	MSP_003400
contig1	3565809	3565809	3565809	+	P	P	MSP_003401
contig1	3569160	3569160	-	+	P	-	MSP_003403
contig1	3569932	3569932	-	+	P	-	MSP_003405
contig1	3570128	3570128	-	+	P	-	MSP_003406
contig1	3570516	3570516	3570516	+	P	P	MSP_003407
contig1	3579849	3579849	3579849	+	P	P	MSP_003418
contig1	3580257	3580257	3580257	+	C	C	MSP_003420
contig1	3581958	-	3581958	+	-	P	MSP_003421
contig1	3582030	3582030	-	+	P	-	MSP_003421
contig1	3584972	3584972	3584972	-	N	N
contig1	3586484	3586484	-	-	P	-	MSP_003425
contig1	3587406	3587406	3587406	-	P	P	MSP_003427
contig1	3591253	3591253	-	-	P	-	MSP_003431
contig1	3594273	3594273	3594273	+	P	P	MSP_003432
contig1	3594291	3594291	3594291	-	P	P	MSP_003433
contig1	3594346	3594346	-	+	S	-	MSP_003432
contig1	3594378	3594378	-	-	S	-	MSP_003433
contig1	3594580	3594580	-	-	P	-	MSP_003434
contig1	3596308	-	3596308	+	-	C	MSP_003435
contig1	3600681	3600681	-	+	P	-	MSP_003438
contig1	3600706	3600706	3600706	+	S	P	MSP_003438
contig1	3601080	3601080	3601080	+	P	P	MSP_003439
contig1	3601950	-	3601950	+	-	P	MSP_003440
contig1	3602504	3602504	-	+	P	-	MSP_003441
contig1	3602571	3602571	-	+	S	-	MSP_003441
contig1	3602843	3602843	3602843	+	P	P	MSP_003442
contig1	3603622	-	3603622	+	-	S	MSP_003443
contig1	3603803	3603803	3603803	+	P	P	MSP_003443
contig1	3603956	3603956	3603956	+	P	P	MSP_003444
contig1	3604286	3604286	-	+	P	-	MSP_003445
contig1	3604479	3604479	-	+	S	-	MSP_003445
contig1	3605163	-	3605163	+	-	P	MSP_003446
contig1	3605193	3605193	-	+	P	-	MSP_003446
contig1	3605639	3605639	3605639	+	P	P	MSP_003447
contig1	3605775	3605775	3605775	+	P	P	MSP_003448
contig1	3605922	3605922	-	+	C	-	MSP_003450
contig1	3606074	3606074	3606074	+	P	P	MSP_003449
contig1	3607368	3607368	-	+	C	-	MSP_003453
contig1	3607418	-	3607418	+	-	P	MSP_003452
contig1	3607588	3607588	-	+	S	-	MSP_003452
contig1	3607615	3607615	-	+	P	-	MSP_003452
contig1	3607846	3607846	-	+	P	-	MSP_003453
contig1	3607940	3607940	3607940	+	S	P	MSP_003453
contig1	3608433	3608433	3608434	+	P	P	MSP_003454
contig1	3608774	-	3608774	+	-	P	MSP_003455
contig1	3609262	3609262	3609262	+	C	C	MSP_003457
contig1	3609958	3609958	-	+	P	-	MSP_003457
contig1	3610136	3610136	-	+	P	-	MSP_003458
contig1	3610647	3610647	3610647	+	P	P	MSP_003459
contig1	3612970	3612970	-	+	P	-	MSP_003461
contig1	3614630	-	3614630	-	-	P	MSP_003464
contig1	3614665	3614665	3614665	+	P	P	MSP_003463
contig1	3619024	3619024	3619024	+	P	P	MSP_003468
contig1	3627916	-	3627916	+	-	P	MSP_003477
contig1	3632055	3632055	3632055	-	P	P	MSP_003483
contig1	3634411	3634411	-	-	P	-	MSP_003485
contig1	3635471	3635471	-	-	P	-	MSP_003486
contig1	3636125	3636125	3636126	-	P	P	MSP_003488
contig1	3636269	3636269	-	-	S	-	MSP_003488
contig1	3636572	3636572	3636572	-	P	P	MSP_003489
contig1	3636805	3636805	3636805	-	S	S	MSP_003489
contig1	3639274	3639274	3639274	-	P	P	MSP_003490
contig1	3640049	3640049	-	-	P	-	MSP_003491
contig1	3647563	3647563	3647563	-	P	S	MSP_003499
contig1	3647652	-	3647652	-	-	P	MSP_003499
contig1	3649001	3649001	3649001	-	P	P	MSP_003500
contig1	3649072	3649072	-	-	S	-	MSP_003500
contig1	3650012	3650012	3650012	-	C	C	MSP_003500
contig1	3653244	3653244	-	-	P	-	MSP_003502
contig1	3653936	3653936	3653936	-	P	P	MSP_003503
contig1	3660523	3660523	3660523	-	P	P	MSP_003512
contig1	3664162	3664162	3664162	-	P	P	MSP_003516
contig1	3664200	3664200	3664200	+	P	P	MSP_003515
contig1	3665492	3665492	3665492	-	P	P	MSP_003518
contig1	3666683	3666683	3666683	+	P	P	MSP_003519
contig1	3677153	3677153	-	-	S	-	MSP_003528
contig1	3677250	3677250	3677250	-	P	P	MSP_003528
contig1	3682147	3682147	-	+	P	-	MSP_003530
contig1	3683672	3683672	3683672	+	P	P	MSP_003531
contig1	3686386	3686386	3686386	+	P	P	MSP_003532
contig1	3687009	3687009	3687009	+	P	P	MSP_003533
contig1	3687167	3687167	3687167	+	P	P	MSP_003534
contig1	3689907	3689907	3689907	+	C	C	MSP_003537
contig1	3690453	3690453	3690453	+	P	P	MSP_003537
contig1	3696491	3696491	3696491	-	P	S	MSP_003545
contig1	3696710	-	3696710	-	-	P	MSP_003545
contig1	3697213	3697213	3697212	-	P	P	MSP_003546
contig1	3705901	3705901	3705901	-	P	P	MSP_003555
contig1	3705976	3705976	3705976	-	S	S	MSP_003555
contig1	3709364	3709364	-	-	N	-
contig1	3709760	3709760	3709760	+	P	P	MSP_003560
contig1	3716439	-	3716439	-	-	P	MSP_003567
contig1	3719025	-	3719025	-	-	P	MSP_003570
contig1	3719060	3719060	3719060	+	P	P	MSP_003569
contig1	3722404	-	3722404	-	-	P	MSP_003575
contig1	3743224	3743224	-	+	P	-	MSP_003592
contig1	3743724	3743724	3743726	+	P	S	MSP_003593
contig1	3743774	-	3743774	+	-	P	MSP_003593
contig1	3744609	3744609	-	+	P	-	MSP_003595
contig1	3746737	3746737	-	+	P	-	MSP_003596
contig1	3759413	-	3759413	+	-	P	MSP_003608
contig1	3761782	3761782	3761782	-	N	N
contig1	3761952	3761952	3761952	-	N	N
contig1	3762110	3762110	-	-	P	-	MSP_003611
contig1	3762190	3762190	-	-	S	-	MSP_003611
contig1	3762696	3762696	-	-	P	-	MSP_003612
contig1	3764806	3764806	-	-	P	-	MSP_003614
contig1	3769628	3769628	-	+	P	-	MSP_003617
contig1	3771100	3771100	-	+	P	-	MSP_003619
contig1	3773968	3773968	3773968	-	P	P	MSP_003622
contig1	3779455	3779455	3779455	+	P	P	MSP_003625
contig1	3787349	3787349	3787349	+	C	C	MSP_003632
contig1	3789545	3789545	3789545	+	C	C	MSP_003634
contig1	3790915	3790915	3790914	+	P	P	MSP_003634
contig1	3793060	3793060	3793060	-	P	P	MSP_003639
contig1	3793498	3793498	-	+	N	-
contig1	3794515	-	3794515	-	-	P	MSP_003641
contig1	3797108	3797108	3797108	+	P	P	MSP_003643
contig1	3814829	3814829	3814829	-	N	N
contig1	3817516	3817516	3817516	+	P	P	MSP_003657
contig1	3817606	3817606	3817606	-	P	P	MSP_003658
contig1	3819786	3819786	-	+	P	-	MSP_003660
contig1	3821721	3821721	3821722	+	P	P	MSP_003661
contig1	3822421	-	3822421	-	-	A	MSP_003662
contig1	3822699	3822699	3822699	-	P	P	MSP_003663
contig1	3824813	3824813	3824813	-	P	P	MSP_003666
contig1	3824892	3824892	3824891	+	P	P	MSP_003665
contig1	3825152	3825152	3825152	-	P	P	MSP_003667
contig1	3826500	3826500	-	+	P	-	MSP_003668
contig1	3827790	3827790	-	-	S	-	MSP_003670
contig1	3827988	3827988	-	-	P	-	MSP_003670
contig1	3830936	3830936	3830936	+	P	P	MSP_003672
contig1	3831030	3831030	3831030	+	S	S	MSP_003672
contig1	3831173	3831173	3831173	+	S	S	MSP_003672
contig1	3834604	3834604	3834604	+	P	P	MSP_003675
contig1	3834793	3834793	3834793	+	P	P	MSP_003676
contig1	3836163	-	3836163	+	-	S	MSP_003678
contig1	3836271	-	3836271	+	-	S	MSP_003678
contig1	3836370	-	3836370	+	-	P	MSP_003678
contig1	3836675	-	3836675	+	-	P	MSP_003679
contig1	3836764	-	3836764	+	-	S	MSP_003679
contig1	3840564	3840564	3840564	+	P	P	MSP_003685
contig1	3841027	3841027	3841027	+	S	P	MSP_003686
contig1	3841188	3841188	-	+	P	-	MSP_003686
contig1	3841355	-	3841355	+	-	S	MSP_003687
contig1	3841386	3841386	3841386	+	P	P	MSP_003687
contig1	3848644	3848644	3848641	+	N	N
contig1	3852702	3852702	3852702	-	P	P	MSP_003694
contig1	3855670	3855670	3855670	-	P	P	MSP_003698
contig1	3855705	3855705	3855705	+	P	P	MSP_003697
contig1	3861204	-	3861204	-	-	P	MSP_003702
contig1	3867705	3867705	-	+	P	-	MSP_003707
contig1	3868638	3868638	-	+	P	-	MSP_003708
contig1	3890650	3890650	3890650	+	S	S	MSP_003735
contig1	3890744	3890744	3890746	+	P	P	MSP_003735
contig1	3891931	3891931	3891931	+	S	P	MSP_003737
contig1	3891985	3891985	3891985	+	P	S	MSP_003737
contig1	3893438	3893438	3893438	+	N	N
contig1	3894213	3894213	-	+	C	-	MSP_003740
contig1	3894641	3894641	3894641	+	P	P	MSP_003740
contig1	3903414	3903414	3903415	+	P	P	MSP_003742
contig1	3904397	3904397	3904397	-	P	P	MSP_003744
contig1	3904875	3904875	3904875	-	P	P	MSP_003745
contig1	3905214	-	3905214	-	-	P	MSP_003746
contig1	3907823	3907823	3907823	+	P	P	MSP_003748
contig1	3912805	3912805	3912805	+	P	P	MSP_003753
contig1	3913030	3913030	3913030	-	P	P	MSP_003755
contig1	3913344	3913344	-	-	P	-	MSP_003756
contig1	3913713	3913713	3913713	-	P	P	MSP_003757
contig1	3915364	3915364	-	+	P	-	MSP_003758
contig1	3916134	3916134	-	+	P	-	MSP_003759
contig1	3917525	3917525	3917525	-	P	P	MSP_003762
contig1	3917564	-	3917564	-	-	S	MSP_003762
contig1	3921917	3921917	3921917	+	P	P	MSP_003766
contig1	3962110	-	3962110	-	-	A	MSP_003802
contig1	3963193	3963193	3963193	-	P	P	MSP_003803
contig1	3973557	3973557	3973557	-	P	P	MSP_003811
contig1	3974194	3974194	-	+	A	-	MSP_003812
contig1	3980287	3980287	3980287	+	P	P	MSP_003817
contig1	3987606	3987606	3987606	+	P	P	MSP_003822
contig1	3991604	-	3991604	+	-	P	MSP_003826
contig1	3991682	3991682	-	+	P	-	MSP_003826
contig1	3995166	3995166	-	+	P	-	MSP_003828
contig1	3995632	3995632	3995631	+	P	S	MSP_003829
contig1	3995705	3995705	3995705	+	S	P	MSP_003829
contig1	3999185	3999185	-	-	P	-	MSP_003834
contig1	4010118	4010118	4010118	+	P	P	MSP_003843
contig1	4012120	4012120	-	-	P	-	MSP_003848
contig1	4065226	4065226	-	+	P	-	MSP_003897
contig1	4133794	4133794	4133794	-	P	P	MSP_003953
contig1	4147077	4147077	-	+	P	-	MSP_003965
contig1	4147449	4147449	4147449	+	P	P	MSP_003966
contig2	52938	-	52938	+	-	P	MSP_003996
contig2	140080	140080	140080	+	C	C	MSP_004052
contig2	140143	140143	-	+	P	-	MSP_004051
contig2	146236	146236	146236	+	P	P	MSP_004054
contig2	154150	-	154150	+	-	P	MSP_004063
contig2	159586	159586	159586	-	A	A	MSP_004068
contig2	165272	165272	165272	+	C	C	MSP_004074
contig2	227139	227139	227140	-	P	P	MSP_004103
contig2	264631	264631	-	-	P	-	MSP_004136
contig2	265262	265262	265262	+	A	A	MSP_004136
contig2	266934	266934	266934	-	P	P	MSP_004137
contig3	13840	13840	-	-	P	-	MSP_004152
contig3	15990	15990	15990	+	P	P	MSP_004153
contig3	21856	21856	21856	+	P	P	MSP_004156
contig3	95394	95394	-	-	P	-	MSP_004219
contig3	96451	-	96451	-	-	P	MSP_004220
contig3	104086	104086	104086	-	P	P	MSP_004226

## Sheet: 3. TU
TU ID	contig #	Start	End	Strand	TSS Cat.	TEP Cat.	Category	Length	Gene No.	Gene list
TU-0001	contig.1	13856	14282	-	P	P	Monocistronic	427	1	MSP_000007
TU-0002	contig.1	14403	16032	+	P	P	Polycistronic	1630	2	MSP_000008,MSP_000009
TU-0003	contig.1	15118	16032	+	P	P	Monocistronic	915	1	MSP_000009
TU-0004	contig.1	21934	23206	+	P	P	Monocistronic	1273	1	MSP_000015
TU-0005	contig.1	24547	25201	-	P	S	Monocistronic	655	1	MSP_000017
TU-0006	contig.1	24700	25201	-	P	S	Monocistronic	502	1	MSP_000017
TU-0007	contig.1	24758	25201	-	P	P	Monocistronic	444	1	MSP_000017
TU-0008	contig.1	29155	31220	-	P	P	Polycistronic	2066	2	MSP_000023,MSP_000024
TU-0009	contig.1	29155	30499	-	P	P	Monocistronic	1345	1	MSP_000023
TU-0010	contig.1	30486	31220	-	P	P	Monocistronic	735	1	MSP_000024
TU-0011	contig.1	66273	69494	+	P	P	Polycistronic	3222	2	MSP_000040,MSP_000041
TU-0012	contig.1	66273	68855	+	P	P	Monocistronic	2583	1	MSP_000040
TU-0013	contig.1	68986	69494	+	P	P	Monocistronic	509	1	MSP_000041
TU-0014	contig.1	80240	85044	-	P	P	Polycistronic	4805	4	MSP_000050,MSP_000051,MSP_000052,MSP_000053
TU-0015	contig.1	84473	85044	-	P	P	Monocistronic	572	1	MSP_000053
TU-0016	contig.1	86171	87442	+	P	P	Polycistronic	1272	2	MSP_000055,MSP_000056
TU-0017	contig.1	96729	97216	+	P	P	Monocistronic	488	1	MSP_000068
TU-0018	contig.1	99978	100669	+	P	P	Monocistronic	692	1	MSP_000072
TU-0019	contig.1	106732	107530	-	P	P	Polycistronic	799	2	MSP_000078,MSP_000079
TU-0020	contig.1	107013	107530	-	P	P	Monocistronic	518	1	MSP_000079
TU-0021	contig.1	116748	117531	-	P	P	Monocistronic	784	1	MSP_000087
TU-0022	contig.1	117760	118649	+	P	P	Monocistronic	890	1	MSP_000088
TU-0023	contig.1	118618	119094	-	P	P	Monocistronic	477	1	MSP_000089
TU-0024	contig.1	125634	128377	+	P	P	Monocistronic	2744	1	MSP_000094
TU-0025	contig.1	133094	134280	+	P	P	Monocistronic	1187	1	MSP_000101
TU-0026	contig.1	139170	139885	-	P	P	Monocistronic	716	1	MSP_000107
TU-0027	contig.1	139170	139990	-	S	P	Monocistronic	821	1	MSP_000107
TU-0028	contig.1	139924	141870	+	S	P	Polycistronic	1947	2	MSP_000108,MSP_000109
TU-0029	contig.1	139957	141871	+	P	P	Polycistronic	1915	2	MSP_000108,MSP_000109
TU-0030	contig.1	141421	141871	+	P	P	Monocistronic	451	1	MSP_000109
TU-0031	contig.1	143989	145991	+	P	P	Polycistronic	2003	2	MSP_000112,MSP_000113
TU-0032	contig.1	143989	146099	+	P	P	Polycistronic	2111	3	MSP_000112,MSP_000113,MSP_000114
TU-0033	contig.1	143989	144754	+	P	P	Monocistronic	766	1	MSP_000112
TU-0034	contig.1	144551	145991	+	P	P	Monocistronic	1441	1	MSP_000113
TU-0035	contig.1	144551	146099	+	P	P	Polycistronic	1549	2	MSP_000113,MSP_000114
TU-0036	contig.1	153196	153618	+	P	P	Monocistronic	423	1	MSP_000122
TU-0037	contig.1	153196	153746	+	P	S	Monocistronic	551	1	MSP_000122
TU-0038	contig.1	157376	157749	-	P	P	Monocistronic	374	1	MSP_000128
TU-0039	contig.1	180005	180395	-	N	N	Intergenic	391	0	.
TU-0040	contig.1	183304	183768	+	P	P	Monocistronic	465	1	MSP_000150
TU-0041	contig.1	185761	188755	+	P	P	Polycistronic	2995	4	MSP_000153,MSP_000154,MSP_000155,MSP_000156
TU-0042	contig.1	185761	189797	+	P	P	Polycistronic	4037	6	MSP_000153,MSP_000154,MSP_000155,MSP_000156,MSP_000157,MSP_000158
TU-0043	contig.1	185761	186852	+	P	P	Polycistronic	1092	2	MSP_000153,MSP_000154
TU-0044	contig.1	188924	189797	+	P	P	Monocistronic	874	1	MSP_000158
TU-0045	contig.1	195111	200752	+	P	P	Polycistronic	5642	4	MSP_000164,MSP_000165,MSP_000166,MSP_000167
TU-0046	contig.1	195111	199286	+	P	P	Polycistronic	4176	3	MSP_000164,MSP_000165,MSP_000166
TU-0047	contig.1	195111	200662	+	P	S	Polycistronic	5552	4	MSP_000164,MSP_000165,MSP_000166,MSP_000167
TU-0048	contig.1	203117	204065	+	P	P	Polycistronic	949	3	MSP_000170,MSP_000171,MSP_000172
TU-0049	contig.1	203117	203583	+	P	P	Monocistronic	467	1	MSP_000170
TU-0050	contig.1	203117	203927	+	P	P	Polycistronic	811	2	MSP_000170,MSP_000171
TU-0051	contig.1	203117	204015	+	P	P	Polycistronic	899	3	MSP_000170,MSP_000171,MSP_000172
TU-0052	contig.1	213866	214828	+	P	P	Monocistronic	963	1	MSP_000185
TU-0053	contig.1	213866	215956	+	P	P	Polycistronic	2091	3	MSP_000185,MSP_000186,MSP_000187
TU-0054	contig.1	214867	215956	+	P	P	Polycistronic	1090	2	MSP_000186,MSP_000187
TU-0055	contig.1	215277	215956	+	P	P	Monocistronic	680	1	MSP_000187
TU-0056	contig.1	220481	221416	-	P	P	Monocistronic	936	1	MSP_000192
TU-0057	contig.1	225752	226345	-	P	P	Monocistronic	594	1	MSP_000199
TU-0058	contig.1	228090	229056	-	P	P	Monocistronic	967	1	MSP_000201
TU-0059	contig.1	230554	230777	-	P	C	Cis-regulatory	224	0	.
TU-0060	contig.1	231499	233533	-	P	P	Monocistronic	2035	1	MSP_000205
TU-0061	contig.1	236467	236680	+	P	C	Cis-regulatory	214	0	.
TU-0062	contig.1	240934	241327	-	N	N	Intergenic	394	0	.
TU-0063	contig.1	241186	241327	-	N	N	Intergenic	142	0	.
TU-0064	contig.1	241485	242003	-	P	P	Monocistronic	519	1	MSP_000212
TU-0065	contig.1	241573	242003	-	P	P	Monocistronic	431	1	MSP_000212
TU-0066	contig.1	252844	253886	+	P	P	Monocistronic	1043	1	MSP_000223
TU-0067	contig.1	264386	264713	-	P	P	Monocistronic	328	1	MSP_000234
TU-0068	contig.1	272958	275298	+	P	P	Polycistronic	2341	3	MSP_000244,MSP_000245,MSP_000246
TU-0069	contig.1	272958	276440	+	P	P	Polycistronic	3483	5	MSP_000244,MSP_000245,MSP_000246,MSP_000247,MSP_000248
TU-0070	contig.1	274229	275298	+	P	P	Monocistronic	1070	1	MSP_000246
TU-0071	contig.1	274229	276440	+	P	P	Polycistronic	2212	3	MSP_000246,MSP_000247,MSP_000248
TU-0072	contig.1	274709	276440	+	I	P	Polycistronic	1732	3	MSP_000247,MSP_000248,MSP_000246
TU-0073	contig.1	274709	275298	+	I	P	Monocistronic	590	1	MSP_000246
TU-0074	contig.1	282430	284924	-	P	P	Polycistronic	2495	3	MSP_000254,MSP_000255,MSP_000256
TU-0075	contig.1	282710	282863	-	P	C	Cis-regulatory	154	0	.
TU-0076	contig.1	284480	284924	-	P	S	Monocistronic	445	1	MSP_000256
TU-0077	contig.1	284609	284924	-	P	P	Monocistronic	316	1	MSP_000256
TU-0078	contig.1	287472	288943	-	P	P	Monocistronic	1472	1	MSP_000258
TU-0079	contig.1	287472	290028	-	P	P	Polycistronic	2557	2	MSP_000258,MSP_000260
TU-0080	contig.1	287472	288908	-	S	P	Monocistronic	1437	1	MSP_000258
TU-0081	contig.1	289313	290028	-	P	P	Monocistronic	716	1	MSP_000260
TU-0082	contig.1	292716	296012	-	P	P	Polycistronic	3297	3	MSP_000264,MSP_000265,MSP_000266
TU-0083	contig.1	296551	298258	-	P	S	Polycistronic	1708	2	MSP_000268,MSP_000269
TU-0084	contig.1	296551	298086	-	P	S	Monocistronic	1536	1	MSP_000268
TU-0085	contig.1	296659	298086	-	P	P	Monocistronic	1428	1	MSP_000268
TU-0086	contig.1	296659	298258	-	P	P	Polycistronic	1600	2	MSP_000268,MSP_000269
TU-0087	contig.1	297737	298258	-	P	P	Monocistronic	522	1	MSP_000269
TU-0088	contig.1	297967	298086	-	P	C	Cis-regulatory	120	0	.
TU-0089	contig.1	302260	303650	-	P	P	Monocistronic	1391	1	MSP_000274
TU-0090	contig.1	302327	303650	-	P	P	Monocistronic	1324	1	MSP_000274
TU-0091	contig.1	319756	320235	+	P	P	Monocistronic	480	1	MSP_000302
TU-0092	contig.1	351735	351897	-	N	N	Intergenic	163	0	.
TU-0093	contig.1	371787	372774	+	P	P	Polycistronic	988	2	MSP_000372,MSP_000373
TU-0094	contig.1	376158	377875	-	P	P	Polycistronic	1718	2	MSP_000379,MSP_000380
TU-0095	contig.1	380729	382328	+	P	P	Polycistronic	1600	2	MSP_000384,MSP_000385
TU-0096	contig.1	380729	381371	+	P	P	Monocistronic	643	1	MSP_000384
TU-0097	contig.1	381379	382328	+	P	P	Monocistronic	950	1	MSP_000385
TU-0098	contig.1	381468	382328	+	P	P	Monocistronic	861	1	MSP_000385
TU-0099	contig.1	383059	383973	+	P	S	Monocistronic	915	1	MSP_000387
TU-0100	contig.1	383059	384025	+	P	P	Monocistronic	967	1	MSP_000387
TU-0101	contig.1	386501	387279	-	P	P	Polycistronic	779	2	MSP_000389,MSP_000390
TU-0102	contig.1	386967	387279	-	P	P	Monocistronic	313	1	MSP_000390
TU-0103	contig.1	388107	388418	+	P	P	Monocistronic	312	1	MSP_000392
TU-0104	contig.1	388385	388850	-	P	P	Monocistronic	466	1	MSP_000393
TU-0105	contig.1	391737	394519	+	P	P	Polycistronic	2783	3	MSP_000397,MSP_000398,MSP_000399
TU-0106	contig.1	391737	394462	+	P	P	Polycistronic	2726	3	MSP_000397,MSP_000398,MSP_000399
TU-0107	contig.1	392744	394519	+	P	P	Polycistronic	1776	2	MSP_000398,MSP_000399
TU-0108	contig.1	392744	394462	+	P	P	Polycistronic	1719	2	MSP_000398,MSP_000399
TU-0109	contig.1	394099	394462	+	P	P	Monocistronic	364	1	MSP_000399
TU-0110	contig.1	394099	394519	+	P	P	Monocistronic	421	1	MSP_000399
TU-0111	contig.1	404122	404498	-	P	P	Monocistronic	377	1	MSP_000408
TU-0112	contig.1	412615	413364	+	P	P	Monocistronic	750	1	MSP_000414
TU-0113	contig.1	412615	413409	+	P	S	Monocistronic	795	1	MSP_000414
TU-0114	contig.1	416668	417138	+	P	P	Monocistronic	471	1	MSP_000418
TU-0115	contig.1	417843	420794	-	P	P	Polycistronic	2952	2	MSP_000420,MSP_000421
TU-0116	contig.1	418628	420794	-	P	P	Monocistronic	2167	1	MSP_000421
TU-0117	contig.1	431436	432205	-	P	S	Monocistronic	770	1	MSP_000434
TU-0118	contig.1	431548	432205	-	P	P	Monocistronic	658	1	MSP_000434
TU-0119	contig.1	432336	438083	+	P	P	Polycistronic	5748	7	MSP_000435,MSP_000436,MSP_000437,MSP_000438,MSP_000439,MSP_000440,MSP_000441
TU-0120	contig.1	432336	432924	+	P	P	Polycistronic	589	2	MSP_000435,MSP_000436
TU-0121	contig.1	432336	432659	+	P	P	Monocistronic	324	1	MSP_000435
TU-0122	contig.1	432719	438083	+	P	P	Polycistronic	5365	5	MSP_000437,MSP_000438,MSP_000439,MSP_000440,MSP_000441
TU-0123	contig.1	433617	438083	+	P	P	Polycistronic	4467	4	MSP_000438,MSP_000439,MSP_000440,MSP_000441
TU-0124	contig.1	436532	438083	+	P	P	Monocistronic	1552	1	MSP_000441
TU-0125	contig.1	436601	438083	+	S	P	Monocistronic	1483	1	MSP_000441
TU-0126	contig.1	458085	458832	+	S	P	Monocistronic	748	1	MSP_000459
TU-0127	contig.1	458191	458832	+	P	P	Monocistronic	642	1	MSP_000459
TU-0128	contig.1	464855	465666	-	P	P	Monocistronic	812	1	MSP_000467
TU-0129	contig.1	466289	467239	+	P	P	Monocistronic	951	1	MSP_000469
TU-0130	contig.1	466353	467239	+	S	P	Monocistronic	887	1	MSP_000469
TU-0131	contig.1	472496	474076	+	P	P	Polycistronic	1581	2	MSP_000475,MSP_000476
TU-0132	contig.1	472496	474139	+	P	S	Polycistronic	1644	2	MSP_000475,MSP_000476
TU-0133	contig.1	472496	473538	+	P	P	Monocistronic	1043	1	MSP_000475
TU-0134	contig.1	473183	474076	+	P	P	Monocistronic	894	1	MSP_000476
TU-0135	contig.1	473184	474139	+	P	S	Monocistronic	956	1	MSP_000476
TU-0136	contig.1	476847	481051	+	P	P	Polycistronic	4205	2	MSP_000480,MSP_000481
TU-0137	contig.1	476847	478264	+	P	P	Monocistronic	1418	1	MSP_000480
TU-0138	contig.1	478231	481051	+	P	P	Monocistronic	2821	1	MSP_000481
TU-0139	contig.1	478231	478425	+	P	C	Cis-regulatory	195	0	.
TU-0140	contig.1	482193	482743	+	S	P	Monocistronic	551	1	MSP_000483
TU-0141	contig.1	482214	482743	+	P	P	Monocistronic	530	1	MSP_000483
TU-0142	contig.1	485368	486266	+	P	P	Monocistronic	899	1	MSP_000487
TU-0143	contig.1	488967	490369	-	P	P	Monocistronic	1403	1	MSP_000490
TU-0144	contig.1	499469	500190	-	P	P	Monocistronic	722	1	MSP_000498
TU-0145	contig.1	505502	506288	+	P	P	Monocistronic	787	1	MSP_000503
TU-0146	contig.1	506675	507294	-	P	P	Monocistronic	620	1	MSP_000505
TU-0147	contig.1	507408	508975	+	P	P	Polycistronic	1568	2	MSP_000506,MSP_000507
TU-0148	contig.1	507408	508251	+	P	P	Monocistronic	844	1	MSP_000506
TU-0149	contig.1	507408	508153	+	P	S	Monocistronic	746	1	MSP_000506
TU-0150	contig.1	508796	509049	+	N	N	Intergenic	254	0	.
TU-0151	contig.1	512076	512451	-	P	P	Monocistronic	376	1	MSP_000510
TU-0152	contig.1	512553	514518	+	P	P	Monocistronic	1966	1	MSP_000511
TU-0153	contig.1	518260	518529	+	P	P	Monocistronic	270	1	MSP_000516
TU-0154	contig.1	518491	519369	-	P	P	Monocistronic	879	1	MSP_000517
TU-0155	contig.1	528949	529266	-	P	P	Monocistronic	318	1	MSP_000527
TU-0156	contig.1	535887	536115	+	N	N	Intergenic	229	0	.
TU-0157	contig.1	536233	537247	-	P	P	Monocistronic	1015	1	MSP_000532
TU-0158	contig.1	545401	545948	+	P	P	Monocistronic	548	1	MSP_000542
TU-0159	contig.1	549066	549317	+	N	N	Intergenic	252	0	.
TU-0160	contig.1	549066	549427	+	N	N	Intergenic	362	0	.
TU-0161	contig.1	549110	549317	+	N	N	Intergenic	208	0	.
TU-0162	contig.1	549110	549427	+	N	N	Intergenic	318	0	.
TU-0163	contig.1	549490	551810	-	P	P	Polycistronic	2321	3	MSP_000548,MSP_000549,MSP_000550
TU-0164	contig.1	549490	549758	-	P	P	Monocistronic	269	1	MSP_000548
TU-0165	contig.1	556138	559162	-	P	P	Monocistronic	3025	1	MSP_000553
TU-0166	contig.1	559825	561491	+	I	P	Polycistronic	1667	2	MSP_000555,MSP_000554
TU-0167	contig.1	560528	561491	+	P	P	Monocistronic	964	1	MSP_000555
TU-0168	contig.1	561450	561831	-	P	P	Monocistronic	382	1	MSP_000556
TU-0169	contig.1	566543	569507	-	P	P	Polycistronic	2965	3	MSP_000562,MSP_000563,MSP_000564
TU-0170	contig.1	569700	570878	+	P	P	Monocistronic	1179	1	MSP_000565
TU-0171	contig.1	576449	579922	+	P	S	Polycistronic	3474	3	MSP_000570,MSP_000571,MSP_000572
TU-0172	contig.1	576449	577493	+	P	P	Monocistronic	1045	1	MSP_000570
TU-0173	contig.1	576449	577300	+	P	S	Monocistronic	852	1	MSP_000570
TU-0174	contig.1	576449	577438	+	P	S	Monocistronic	990	1	MSP_000570
TU-0175	contig.1	576449	579954	+	P	P	Polycistronic	3506	3	MSP_000570,MSP_000571,MSP_000572
TU-0176	contig.1	576449	577370	+	P	S	Monocistronic	922	1	MSP_000570
TU-0177	contig.1	576449	577755	+	P	P	Polycistronic	1307	2	MSP_000570,MSP_000571
TU-0178	contig.1	576449	580520	+	P	P	Polycistronic	4072	4	MSP_000570,MSP_000571,MSP_000572,MSP_000573
TU-0179	contig.1	577299	579954	+	P	P	Polycistronic	2656	2	MSP_000571,MSP_000572
TU-0180	contig.1	577299	579922	+	P	S	Polycistronic	2624	2	MSP_000571,MSP_000572
TU-0181	contig.1	577299	580520	+	P	P	Polycistronic	3222	3	MSP_000571,MSP_000572,MSP_000573
TU-0182	contig.1	577299	577755	+	P	P	Monocistronic	457	1	MSP_000571
TU-0183	contig.1	579749	580520	+	P	P	Monocistronic	772	1	MSP_000573
TU-0184	contig.1	582313	583684	+	P	P	Monocistronic	1372	1	MSP_000576
TU-0185	contig.1	585146	585834	-	P	P	Monocistronic	689	1	MSP_000579
TU-0186	contig.1	585146	586716	-	P	P	Polycistronic	1571	2	MSP_000579,MSP_000580
TU-0187	contig.1	585934	586716	-	P	P	Monocistronic	783	1	MSP_000580
TU-0188	contig.1	600260	601844	+	P	P	Monocistronic	1585	1	MSP_000595
TU-0189	contig.1	602390	602865	+	P	S	Monocistronic	476	1	MSP_000597
TU-0190	contig.1	602390	602824	+	P	P	Monocistronic	435	1	MSP_000597
TU-0191	contig.1	607812	607920	+	P	C	Cis-regulatory	109	0	.
TU-0192	contig.1	610964	612134	+	P	P	Polycistronic	1171	2	MSP_000605,MSP_000606
TU-0193	contig.1	611497	612134	+	P	P	Monocistronic	638	1	MSP_000606
TU-0194	contig.1	612178	612918	-	P	P	Polycistronic	741	2	MSP_000607,MSP_000608
TU-0195	contig.1	612484	612918	-	P	P	Monocistronic	435	1	MSP_000608
TU-0196	contig.1	614951	615425	+	P	P	Monocistronic	475	1	MSP_000611
TU-0197	contig.1	615269	615425	+	P	C	Cis-regulatory	157	0	.
TU-0198	contig.1	621950	622357	-	P	P	Monocistronic	408	1	MSP_000616
TU-0199	contig.1	622340	623027	-	P	P	Monocistronic	688	1	MSP_000617
TU-0200	contig.1	630919	633846	-	P	P	Polycistronic	2928	2	MSP_000626,MSP_000627
TU-0201	contig.1	630919	635475	-	P	P	Polycistronic	4557	3	MSP_000626,MSP_000627,MSP_000628
TU-0202	contig.1	633008	635475	-	P	P	Polycistronic	2468	2	MSP_000627,MSP_000628
TU-0203	contig.1	633008	633846	-	P	P	Monocistronic	839	1	MSP_000627
TU-0204	contig.1	633907	635475	-	P	P	Monocistronic	1569	1	MSP_000628
TU-0205	contig.1	643231	643953	+	P	P	Monocistronic	723	1	MSP_000636
TU-0206	contig.1	646018	646577	+	P	P	Monocistronic	560	1	MSP_000639
TU-0207	contig.1	646018	646660	+	P	S	Monocistronic	643	1	MSP_000639
TU-0208	contig.1	651939	653563	+	P	P	Polycistronic	1625	2	MSP_000645,MSP_000646
TU-0209	contig.1	652203	653563	+	P	P	Monocistronic	1361	1	MSP_000646
TU-0210	contig.1	656397	661070	-	P	S	Polycistronic	4674	3	MSP_000651,MSP_000652,MSP_000653
TU-0211	contig.1	656556	661070	-	P	P	Polycistronic	4515	3	MSP_000651,MSP_000652,MSP_000653
TU-0212	contig.1	659622	661070	-	P	P	Monocistronic	1449	1	MSP_000653
TU-0213	contig.1	685184	685616	+	P	P	Monocistronic	433	1	MSP_000671
TU-0214	contig.1	706852	707612	+	S	P	Monocistronic	761	1	MSP_000697
TU-0215	contig.1	706917	707612	+	P	P	Monocistronic	696	1	MSP_000697
TU-0216	contig.1	708805	709086	+	P	P	Monocistronic	282	1	MSP_000700
TU-0217	contig.1	709434	711922	-	P	P	Polycistronic	2489	2	MSP_000702,MSP_000703
TU-0218	contig.1	710872	711922	-	P	P	Monocistronic	1051	1	MSP_000703
TU-0219	contig.1	732446	732676	+	P	C	Cis-regulatory	231	0	.
TU-0220	contig.1	735197	735488	+	N	A	Intergenic	292	0	.
TU-0221	contig.1	735442	735715	-	P	P	Monocistronic	274	1	MSP_000722
TU-0222	contig.1	737807	738195	-	P	P	Monocistronic	389	1	MSP_000725
TU-0223	contig.1	737932	738195	-	P	P	Monocistronic	264	1	MSP_000725
TU-0224	contig.1	737932	738058	-	P	C	Cis-regulatory	127	0	.
TU-0225	contig.1	741239	743015	+	P	P	Monocistronic	1777	1	MSP_000731
TU-0226	contig.1	743583	743926	+	P	P	Monocistronic	344	1	MSP_000733
TU-0227	contig.1	744107	744511	-	P	P	Monocistronic	405	1	MSP_000735
TU-0228	contig.1	744107	745944	-	P	P	Polycistronic	1838	2	MSP_000735,MSP_000736
TU-0229	contig.1	744168	745944	-	P	P	Polycistronic	1777	2	MSP_000735,MSP_000736
TU-0230	contig.1	744168	744511	-	P	P	Monocistronic	344	1	MSP_000735
TU-0231	contig.1	744168	746266	-	P	P	Polycistronic	2099	3	MSP_000735,MSP_000736,MSP_000737
TU-0232	contig.1	744494	745944	-	P	P	Monocistronic	1451	1	MSP_000736
TU-0233	contig.1	744494	746266	-	P	P	Polycistronic	1773	2	MSP_000736,MSP_000737
TU-0234	contig.1	745804	745944	-	P	C	Cis-regulatory	141	0	.
TU-0235	contig.1	747233	747781	+	P	P	Monocistronic	549	1	MSP_000739
TU-0236	contig.1	750430	751986	-	P	P	Polycistronic	1557	3	MSP_000743,MSP_000744,MSP_000745
TU-0237	contig.1	750432	755271	-	P	S	Polycistronic	4840	6	MSP_000743,MSP_000744,MSP_000745,MSP_000746,MSP_000747,MSP_000748
TU-0238	contig.1	750568	751986	-	P	S	Polycistronic	1419	3	MSP_000743,MSP_000744,MSP_000745
TU-0239	contig.1	750568	755271	-	P	P	Polycistronic	4704	6	MSP_000743,MSP_000744,MSP_000745,MSP_000746,MSP_000747,MSP_000748
TU-0240	contig.1	751019	751986	-	P	P	Polycistronic	968	2	MSP_000744,MSP_000745
TU-0241	contig.1	751220	751986	-	P	P	Monocistronic	767	1	MSP_000745
TU-0242	contig.1	751220	755271	-	P	P	Polycistronic	4052	4	MSP_000745,MSP_000746,MSP_000747,MSP_000748
TU-0243	contig.1	754365	755271	-	P	P	Monocistronic	907	1	MSP_000748
TU-0244	contig.1	754365	756949	-	P	P	Polycistronic	2585	2	MSP_000748,MSP_000749
TU-0245	contig.1	755331	756949	-	P	P	Monocistronic	1619	1	MSP_000749
TU-0246	contig.1	763171	764138	+	P	P	Polycistronic	968	2	MSP_000756,MSP_000757
TU-0247	contig.1	763171	763745	+	P	P	Monocistronic	575	1	MSP_000756
TU-0248	contig.1	763611	764138	+	P	P	Monocistronic	528	1	MSP_000757
TU-0249	contig.1	766710	767310	-	P	P	Polycistronic	601	2	MSP_000760,MSP_000761
TU-0250	contig.1	766768	767310	-	P	S	Monocistronic	543	1	MSP_000761
TU-0251	contig.1	766911	767310	-	P	S	Monocistronic	400	1	MSP_000761
TU-0252	contig.1	776840	777577	-	P	P	Monocistronic	738	1	MSP_000770
TU-0253	contig.1	776840	777538	-	S	P	Monocistronic	699	1	MSP_000770
TU-0254	contig.1	782849	783164	+	P	S	Monocistronic	316	1	MSP_000776
TU-0255	contig.1	782849	783243	+	P	P	Monocistronic	395	1	MSP_000776
TU-0256	contig.1	782849	783333	+	P	S	Monocistronic	485	1	MSP_000776
TU-0257	contig.1	786092	786993	+	P	P	Monocistronic	902	1	MSP_000780
TU-0258	contig.1	792409	794864	+	P	P	Monocistronic	2456	1	MSP_000787
TU-0259	contig.1	798427	799495	+	P	P	Monocistronic	1069	1	MSP_000791
TU-0260	contig.1	802411	803046	-	P	P	Monocistronic	636	1	MSP_000795
TU-0261	contig.1	818388	819209	-	P	P	Polycistronic	822	2	MSP_000806,MSP_000807
TU-0262	contig.1	818518	819209	-	P	P	Monocistronic	692	1	MSP_000807
TU-0263	contig.1	820065	821445	+	P	P	Polycistronic	1381	2	MSP_000809,MSP_000810
TU-0264	contig.1	820691	821445	+	P	P	Monocistronic	755	1	MSP_000810
TU-0265	contig.1	822460	823073	+	P	P	Monocistronic	614	1	MSP_000812
TU-0266	contig.1	830607	832212	-	P	P	Monocistronic	1606	1	MSP_000817
TU-0267	contig.1	833968	834719	+	P	P	Polycistronic	752	4	MSP_000820,MSP_000821,MSP_000822,MSP_000823
TU-0268	contig.1	857195	857354	+	P	C	Cis-regulatory	160	0	.
TU-0269	contig.1	865988	867025	+	P	P	Monocistronic	1038	1	MSP_000851
TU-0270	contig.1	866096	867025	+	S	P	Monocistronic	930	1	MSP_000851
TU-0271	contig.1	870546	870928	-	P	P	Monocistronic	383	1	MSP_000856
TU-0272	contig.1	874740	876551	-	P	P	Monocistronic	1812	1	MSP_000859
TU-0273	contig.1	876349	876551	-	P	C	Cis-regulatory	203	0	.
TU-0274	contig.1	888945	890339	-	P	P	Polycistronic	1395	2	MSP_000872,MSP_000873
TU-0275	contig.1	888945	890052	-	P	P	Monocistronic	1108	1	MSP_000872
TU-0276	contig.1	889906	890339	-	P	P	Monocistronic	434	1	MSP_000873
TU-0277	contig.1	894110	894591	-	P	P	Monocistronic	482	1	MSP_000875
TU-0278	contig.1	894147	894591	-	P	P	Monocistronic	445	1	MSP_000875
TU-0279	contig.1	894174	894591	-	P	S	Monocistronic	418	1	MSP_000875
TU-0280	contig.1	897138	898010	-	P	P	Monocistronic	873	1	MSP_000878
TU-0281	contig.1	911613	912059	+	P	P	Monocistronic	447	1	MSP_000891
TU-0282	contig.1	918736	920180	-	P	P	Polycistronic	1445	2	MSP_000899,MSP_000900
TU-0283	contig.1	919368	920180	-	P	P	Monocistronic	813	1	MSP_000900
TU-0284	contig.1	924317	926082	-	P	P	Polycistronic	1766	2	MSP_000904,MSP_000905
TU-0285	contig.1	924317	924769	-	P	P	Monocistronic	453	1	MSP_000904
TU-0286	contig.1	924524	926082	-	P	P	Monocistronic	1559	1	MSP_000905
TU-0287	contig.1	936587	936909	+	P	P	Monocistronic	323	1	MSP_000915
TU-0288	contig.1	936872	940908	-	P	P	Polycistronic	4037	2	MSP_000916,MSP_000917
TU-0289	contig.1	936872	938324	-	P	P	Monocistronic	1453	1	MSP_000916
TU-0290	contig.1	937016	940908	-	P	S	Polycistronic	3893	2	MSP_000916,MSP_000917
TU-0291	contig.1	937016	938324	-	P	S	Monocistronic	1309	1	MSP_000916
TU-0292	contig.1	938393	940908	-	P	P	Monocistronic	2516	1	MSP_000917
TU-0293	contig.1	953455	955509	+	P	P	Polycistronic	2055	2	MSP_000930,MSP_000931
TU-0294	contig.1	957163	958688	+	P	P	Polycistronic	1526	3	MSP_000934,MSP_000935,MSP_000936
TU-0295	contig.1	957461	958688	+	P	P	Polycistronic	1228	2	MSP_000935,MSP_000936
TU-0296	contig.1	959160	959502	+	P	P	Monocistronic	343	1	MSP_000937
TU-0297	contig.1	959160	960044	+	P	P	Polycistronic	885	2	MSP_000937,MSP_000938
TU-0298	contig.1	959633	960044	+	P	P	Monocistronic	412	1	MSP_000938
TU-0299	contig.1	962837	963176	-	N	A	Intergenic	340	0	.
TU-0300	contig.1	965719	966316	-	I	S	Monocistronic	598	1	MSP_000946
TU-0301	contig.1	965842	966316	-	I	P	Monocistronic	475	1	MSP_000946
TU-0302	contig.1	968941	969460	+	P	P	Monocistronic	520	1	MSP_000947
TU-0303	contig.1	968941	970208	+	P	P	Polycistronic	1268	2	MSP_000947,MSP_000948
TU-0304	contig.1	981114	982132	+	P	P	Monocistronic	1019	1	MSP_000956
TU-0305	contig.1	982083	982683	-	P	P	Monocistronic	601	1	MSP_000957
TU-0306	contig.1	984642	985110	-	P	S	Monocistronic	469	1	MSP_000960
TU-0307	contig.1	984717	985110	-	P	P	Monocistronic	394	1	MSP_000960
TU-0308	contig.1	984776	985109	-	P	P	Monocistronic	334	1	MSP_000960
TU-0309	contig.1	984776	985319	-	S	P	Monocistronic	544	1	MSP_000960
TU-0310	contig.1	985879	986077	-	P	C	Cis-regulatory	199	0	.
TU-0311	contig.1	985882	989005	-	S	P	Monocistronic	3124	1	MSP_000962
TU-0312	contig.1	985882	989206	-	P	P	Monocistronic	3325	1	MSP_000962
TU-0313	contig.1	985882	991075	-	P	P	Polycistronic	5194	3	MSP_000962,MSP_000963,MSP_000964
TU-0314	contig.1	985882	989295	-	I	P	Polycistronic	3414	2	MSP_000962,MSP_000963
TU-0315	contig.1	986027	989206	-	P	S	Monocistronic	3180	1	MSP_000962
TU-0316	contig.1	986027	989295	-	I	S	Polycistronic	3269	2	MSP_000962,MSP_000963
TU-0317	contig.1	986027	991075	-	P	S	Polycistronic	5049	3	MSP_000962,MSP_000963,MSP_000964
TU-0318	contig.1	986027	989005	-	S	S	Monocistronic	2979	1	MSP_000962
TU-0319	contig.1	988797	991075	-	P	P	Polycistronic	2279	2	MSP_000963,MSP_000964
TU-0320	contig.1	988797	989295	-	I	P	Monocistronic	499	1	MSP_000963
TU-0321	contig.1	989017	989206	-	P	C	Cis-regulatory	190	0	.
TU-0322	contig.1	990449	991075	-	P	P	Monocistronic	627	1	MSP_000964
TU-0323	contig.1	1028632	1028850	-	P	C	Cis-regulatory	219	0	.
TU-0324	contig.1	1051780	1052866	-	P	P	Polycistronic	1087	2	MSP_001028,MSP_001029
TU-0325	contig.1	1109933	1111331	-	P	P	Monocistronic	1399	1	MSP_001083
TU-0326	contig.1	1118754	1120098	+	P	P	Monocistronic	1345	1	MSP_001093
TU-0327	contig.1	1118754	1118953	+	P	C	Cis-regulatory	200	0	.
TU-0328	contig.1	1118754	1119015	+	P	C	Cis-regulatory	262	0	.
TU-0329	contig.1	1119808	1120826	+	S	P	Monocistronic	1019	1	MSP_001094
TU-0330	contig.1	1119846	1120826	+	P	P	Monocistronic	981	1	MSP_001094
TU-0331	contig.1	1139171	1140009	-	P	P	Monocistronic	839	1	MSP_001120
TU-0332	contig.1	1139171	1142314	-	P	P	Polycistronic	3144	2	MSP_001120,MSP_001122
TU-0333	contig.1	1141044	1142314	-	P	P	Monocistronic	1271	1	MSP_001122
TU-0334	contig.1	1222932	1226341	-	P	P	Polycistronic	3410	3	MSP_001188,MSP_001189,MSP_001190
TU-0335	contig.1	1225300	1226341	-	P	P	Monocistronic	1042	1	MSP_001190
TU-0336	contig.1	1226155	1226341	-	P	C	Cis-regulatory	187	0	.
TU-0337	contig.1	1226626	1226856	+	N	N	Intergenic	231	0	.
TU-0338	contig.1	1227193	1227924	+	P	P	Monocistronic	732	1	MSP_001191
TU-0339	contig.1	1254082	1255626	-	I	P	Monocistronic	1545	1	MSP_001216
TU-0340	contig.1	1256520	1257206	-	P	S	Monocistronic	687	1	MSP_001217
TU-0341	contig.1	1256587	1257206	-	P	P	Monocistronic	620	1	MSP_001217
TU-0342	contig.1	1257506	1257918	+	P	P	Monocistronic	413	1	MSP_001218
TU-0343	contig.1	1260602	1261050	-	P	P	Monocistronic	449	1	MSP_001222
TU-0344	contig.1	1271035	1271891	-	P	P	Monocistronic	857	1	MSP_001232
TU-0345	contig.1	1271126	1271891	-	P	S	Monocistronic	766	1	MSP_001232
TU-0346	contig.1	1280871	1282847	-	P	P	Polycistronic	1977	3	MSP_001240,MSP_001241,MSP_001242
TU-0347	contig.1	1298176	1298570	-	P	P	Monocistronic	395	1	MSP_001255
TU-0348	contig.1	1317276	1317421	-	P	C	Cis-regulatory	146	0	.
TU-0349	contig.1	1318831	1319910	+	P	P	Monocistronic	1080	1	MSP_001277
TU-0350	contig.1	1328572	1329531	+	P	P	Monocistronic	960	1	MSP_001286
TU-0351	contig.1	1341730	1342106	+	P	P	Monocistronic	377	1	MSP_001293
TU-0352	contig.1	1356647	1356785	+	P	C	Cis-regulatory	139	0	.
TU-0353	contig.1	1365997	1366472	-	P	P	Monocistronic	476	1	MSP_001309
TU-0354	contig.1	1370569	1371088	+	P	S	Monocistronic	520	1	MSP_001314
TU-0355	contig.1	1370569	1371182	+	P	P	Monocistronic	614	1	MSP_001314
TU-0356	contig.1	1374769	1375017	-	P	C	Cis-regulatory	249	0	.
TU-0357	contig.1	1376954	1378814	+	P	P	Monocistronic	1861	1	MSP_001318
TU-0358	contig.1	1381976	1382528	+	P	P	Monocistronic	553	1	MSP_001322
TU-0359	contig.1	1384843	1385388	+	I	P	Monocistronic	546	1	MSP_001323
TU-0360	contig.1	1385055	1385173	+	P	C	Cis-regulatory	119	0	.
TU-0361	contig.1	1408103	1408973	-	P	P	Monocistronic	871	1	MSP_001345
TU-0362	contig.1	1409106	1409518	+	P	P	Monocistronic	413	1	MSP_001346
TU-0363	contig.1	1416525	1417194	+	P	P	Monocistronic	670	1	MSP_001354
TU-0364	contig.1	1420176	1421620	-	P	S	Monocistronic	1445	1	MSP_001358
TU-0365	contig.1	1420176	1421548	-	S	S	Monocistronic	1373	1	MSP_001358
TU-0366	contig.1	1420215	1421548	-	P	S	Monocistronic	1334	1	MSP_001358
TU-0367	contig.1	1420215	1421620	-	P	S	Monocistronic	1406	1	MSP_001358
TU-0368	contig.1	1420334	1421548	-	P	P	Monocistronic	1215	1	MSP_001358
TU-0369	contig.1	1420336	1421620	-	P	P	Monocistronic	1285	1	MSP_001358
TU-0370	contig.1	1426654	1427080	+	P	P	Monocistronic	427	1	MSP_001364
TU-0371	contig.1	1427034	1428122	-	P	P	Monocistronic	1089	1	MSP_001365
TU-0372	contig.1	1427034	1428077	-	S	P	Monocistronic	1044	1	MSP_001365
TU-0373	contig.1	1431549	1432255	-	P	P	Monocistronic	707	1	MSP_001369
TU-0374	contig.1	1443391	1443936	-	P	P	Monocistronic	546	1	MSP_001376
TU-0375	contig.1	1446003	1447435	-	P	S	Polycistronic	1433	2	MSP_001380,MSP_001381
TU-0376	contig.1	1446084	1447435	-	P	P	Polycistronic	1352	2	MSP_001380,MSP_001381
TU-0377	contig.1	1446084	1446788	-	P	P	Monocistronic	705	1	MSP_001380
TU-0378	contig.1	1446166	1447435	-	P	P	Polycistronic	1270	2	MSP_001380,MSP_001381
TU-0379	contig.1	1447034	1447435	-	P	P	Monocistronic	402	1	MSP_001381
TU-0380	contig.1	1453548	1454076	-	P	S	Monocistronic	529	1	MSP_001387
TU-0381	contig.1	1453782	1454076	-	P	P	Monocistronic	295	1	MSP_001387
TU-0382	contig.1	1458310	1459373	-	P	P	Polycistronic	1064	2	MSP_001393,MSP_001394
TU-0383	contig.1	1458310	1458944	-	P	P	Monocistronic	635	1	MSP_001393
TU-0384	contig.1	1458637	1459373	-	P	S	Monocistronic	737	1	MSP_001394
TU-0385	contig.1	1458688	1459373	-	P	P	Monocistronic	686	1	MSP_001394
TU-0386	contig.1	1460874	1461627	+	P	P	Monocistronic	754	1	MSP_001396
TU-0387	contig.1	1472155	1473103	-	P	S	Monocistronic	949	1	MSP_001405
TU-0388	contig.1	1472188	1473103	-	P	P	Monocistronic	916	1	MSP_001405
TU-0389	contig.1	1474952	1476028	+	P	P	Monocistronic	1077	1	MSP_001407
TU-0390	contig.1	1474952	1476126	+	P	S	Monocistronic	1175	1	MSP_001407
TU-0391	contig.1	1474954	1475063	-	P	C	Cis-regulatory	110	0	.
TU-0392	contig.1	1477661	1478268	+	P	P	Monocistronic	608	1	MSP_001410
TU-0393	contig.1	1478229	1479318	-	P	P	Monocistronic	1090	1	MSP_001411
TU-0394	contig.1	1496558	1497428	-	S	P	Monocistronic	871	1	MSP_001426
TU-0395	contig.1	1496558	1498658	-	P	P	Polycistronic	2101	2	MSP_001426,MSP_001427
TU-0396	contig.1	1496558	1497387	-	P	P	Monocistronic	830	1	MSP_001426
TU-0397	contig.1	1505367	1508275	-	P	P	Polycistronic	2909	3	MSP_001434,MSP_001435,MSP_001436
TU-0398	contig.1	1505367	1507154	-	P	P	Polycistronic	1788	2	MSP_001434,MSP_001435
TU-0399	contig.1	1505367	1510922	-	S	P	Polycistronic	5556	6	MSP_001434,MSP_001435,MSP_001436,MSP_001437,MSP_001438,MSP_001439
TU-0400	contig.1	1505367	1508409	-	I	P	Polycistronic	3043	4	MSP_001434,MSP_001435,MSP_001436,MSP_001437
TU-0401	contig.1	1505367	1506829	-	P	P	Monocistronic	1463	1	MSP_001434
TU-0402	contig.1	1505367	1510823	-	P	P	Polycistronic	5457	6	MSP_001434,MSP_001435,MSP_001436,MSP_001437,MSP_001438,MSP_001439
TU-0403	contig.1	1505443	1508275	-	P	S	Polycistronic	2833	3	MSP_001434,MSP_001435,MSP_001436
TU-0404	contig.1	1505443	1510823	-	P	S	Polycistronic	5381	6	MSP_001434,MSP_001435,MSP_001436,MSP_001437,MSP_001438,MSP_001439
TU-0405	contig.1	1505443	1507154	-	P	S	Polycistronic	1712	2	MSP_001434,MSP_001435
TU-0406	contig.1	1505443	1510922	-	S	S	Polycistronic	5480	6	MSP_001434,MSP_001435,MSP_001436,MSP_001437,MSP_001438,MSP_001439
TU-0407	contig.1	1505443	1508409	-	I	S	Polycistronic	2967	4	MSP_001434,MSP_001435,MSP_001436,MSP_001437
TU-0408	contig.1	1505443	1506829	-	P	S	Monocistronic	1387	1	MSP_001434
TU-0409	contig.1	1506629	1506829	-	P	C	Cis-regulatory	201	0	.
TU-0410	contig.1	1506998	1510823	-	P	P	Polycistronic	3826	4	MSP_001436,MSP_001437,MSP_001438,MSP_001439
TU-0411	contig.1	1506998	1508409	-	I	P	Polycistronic	1412	2	MSP_001436,MSP_001437
TU-0412	contig.1	1509769	1510823	-	P	P	Polycistronic	1055	2	MSP_001438,MSP_001439
TU-0413	contig.1	1510271	1510823	-	P	P	Monocistronic	553	1	MSP_001439
TU-0414	contig.1	1510271	1510922	-	S	P	Monocistronic	652	1	MSP_001439
TU-0415	contig.1	1510370	1510823	-	P	P	Monocistronic	454	1	MSP_001439
TU-0416	contig.1	1511029	1512222	+	P	P	Monocistronic	1194	1	MSP_001440
TU-0417	contig.1	1519688	1520666	+	P	P	Polycistronic	979	2	MSP_001448,MSP_001449
TU-0418	contig.1	1524706	1525303	-	P	P	Monocistronic	598	1	MSP_001454
TU-0419	contig.1	1532638	1535478	+	P	P	Polycistronic	2841	3	MSP_001462,MSP_001463,MSP_001464
TU-0420	contig.1	1532638	1533687	+	P	P	Monocistronic	1050	1	MSP_001462
TU-0421	contig.1	1532638	1532810	+	P	C	Cis-regulatory	173	0	.
TU-0422	contig.1	1532638	1535244	+	P	P	Polycistronic	2607	2	MSP_001462,MSP_001463
TU-0423	contig.1	1533467	1535478	+	P	P	Polycistronic	2012	2	MSP_001463,MSP_001464
TU-0424	contig.1	1533467	1535244	+	P	P	Monocistronic	1778	1	MSP_001463
TU-0425	contig.1	1540848	1541787	-	P	S	Monocistronic	940	1	MSP_001470
TU-0426	contig.1	1541082	1541787	-	P	P	Monocistronic	706	1	MSP_001470
TU-0427	contig.1	1546257	1549036	-	P	P	Polycistronic	2780	3	MSP_001475,MSP_001476,MSP_001477
TU-0428	contig.1	1546257	1548589	-	P	P	Polycistronic	2333	2	MSP_001475,MSP_001476
TU-0429	contig.1	1548201	1549036	-	P	S	Monocistronic	836	1	MSP_001477
TU-0430	contig.1	1548350	1549036	-	P	P	Monocistronic	687	1	MSP_001477
TU-0431	contig.1	1548407	1548589	-	P	C	Cis-regulatory	183	0	.
TU-0432	contig.1	1568575	1568853	-	N	N	Intergenic	279	0	.
TU-0433	contig.1	1576762	1581324	+	P	P	Polycistronic	4563	4	MSP_001501,MSP_001502,MSP_001503,MSP_001504
TU-0434	contig.1	1578232	1581324	+	P	P	Polycistronic	3093	3	MSP_001502,MSP_001503,MSP_001504
TU-0435	contig.1	1583724	1585770	-	S	P	Polycistronic	2047	2	MSP_001507,MSP_001508
TU-0436	contig.1	1583724	1585742	-	P	P	Polycistronic	2019	2	MSP_001507,MSP_001508
TU-0437	contig.1	1583782	1585742	-	P	P	Polycistronic	1961	2	MSP_001507,MSP_001508
TU-0438	contig.1	1583782	1585770	-	S	P	Polycistronic	1989	2	MSP_001507,MSP_001508
TU-0439	contig.1	1586730	1587243	+	P	P	Monocistronic	514	1	MSP_001510
TU-0440	contig.1	1587724	1588288	-	P	P	Monocistronic	565	1	MSP_001512
TU-0441	contig.1	1602074	1602984	+	P	S	Monocistronic	911	1	MSP_001525
TU-0442	contig.1	1602074	1602874	+	P	P	Monocistronic	801	1	MSP_001525
TU-0443	contig.1	1602074	1602292	+	P	C	Cis-regulatory	219	0	.
TU-0444	contig.1	1607260	1607785	+	I	P	Monocistronic	526	1	MSP_001528
TU-0445	contig.1	1616129	1616814	+	P	P	Monocistronic	686	1	MSP_001535
TU-0446	contig.1	1633744	1634411	-	P	P	Monocistronic	668	1	MSP_001549
TU-0447	contig.1	1642795	1643042	+	N	N	Intergenic	248	0	.
TU-0448	contig.1	1647724	1648021	-	N	N	Intergenic	298	0	.
TU-0449	contig.1	1647830	1648021	-	N	N	Intergenic	192	0	.
TU-0450	contig.1	1650618	1651115	-	P	P	Monocistronic	498	1	MSP_001563
TU-0451	contig.1	1659248	1660168	+	S	P	Monocistronic	921	1	MSP_001570
TU-0452	contig.1	1659326	1660168	+	P	P	Monocistronic	843	1	MSP_001570
TU-0453	contig.1	1664462	1665091	+	P	P	Monocistronic	630	1	MSP_001574
TU-0454	contig.1	1664511	1665091	+	P	P	Monocistronic	581	1	MSP_001574
TU-0455	contig.1	1664645	1665091	+	S	P	Monocistronic	447	1	MSP_001574
TU-0456	contig.1	1669359	1669609	-	P	P	Monocistronic	251	1	MSP_001580
TU-0457	contig.1	1702039	1702685	+	P	P	Monocistronic	647	1	MSP_001611
TU-0458	contig.1	1705756	1707150	+	P	P	Polycistronic	1395	2	MSP_001615,MSP_001616
TU-0459	contig.1	1705756	1707263	+	P	S	Polycistronic	1508	2	MSP_001615,MSP_001616
TU-0460	contig.1	1722248	1723326	-	P	P	Monocistronic	1079	1	MSP_001629
TU-0461	contig.1	1724532	1725122	-	P	P	Monocistronic	591	1	MSP_001631
TU-0462	contig.1	1731762	1732257	+	P	P	Monocistronic	496	1	MSP_001639
TU-0463	contig.1	1743444	1745810	-	P	P	Monocistronic	2367	1	MSP_001651
TU-0464	contig.1	1750436	1750957	+	P	P	Monocistronic	522	1	MSP_001658
TU-0465	contig.1	1750917	1752473	-	P	P	Monocistronic	1557	1	MSP_001659
TU-0466	contig.1	1758521	1760652	-	P	P	Polycistronic	2132	2	MSP_001668,MSP_001669
TU-0467	contig.1	1760103	1760652	-	P	P	Monocistronic	550	1	MSP_001669
TU-0468	contig.1	1764064	1764512	-	P	P	Monocistronic	449	1	MSP_001673
TU-0469	contig.1	1767948	1768279	-	P	P	Monocistronic	332	1	MSP_001679
TU-0470	contig.1	1772453	1776045	+	P	P	Polycistronic	3593	3	MSP_001684,MSP_001685,MSP_001686
TU-0471	contig.1	1772453	1774544	+	P	P	Polycistronic	2092	2	MSP_001684,MSP_001685
TU-0472	contig.1	1772453	1773769	+	P	P	Monocistronic	1317	1	MSP_001684
TU-0473	contig.1	1773445	1774544	+	P	P	Monocistronic	1100	1	MSP_001685
TU-0474	contig.1	1773445	1776045	+	P	P	Polycistronic	2601	2	MSP_001685,MSP_001686
TU-0475	contig.1	1776500	1777000	+	P	P	Monocistronic	501	1	MSP_001688
TU-0476	contig.1	1777101	1778144	+	P	P	Monocistronic	1044	1	MSP_001689
TU-0477	contig.1	1778150	1778532	-	P	S	Monocistronic	383	1	MSP_001690
TU-0478	contig.1	1778150	1779182	-	P	S	Polycistronic	1033	2	MSP_001690,MSP_001691
TU-0479	contig.1	1778200	1779182	-	P	P	Polycistronic	983	2	MSP_001690,MSP_001691
TU-0480	contig.1	1778200	1778532	-	P	P	Monocistronic	333	1	MSP_001690
TU-0481	contig.1	1779648	1780101	-	P	P	Monocistronic	454	1	MSP_001693
TU-0482	contig.1	1779648	1780520	-	P	P	Polycistronic	873	2	MSP_001693,MSP_001694
TU-0483	contig.1	1780115	1780520	-	P	P	Monocistronic	406	1	MSP_001694
TU-0484	contig.1	1783824	1784709	-	P	P	Polycistronic	886	2	MSP_001701,MSP_001702
TU-0485	contig.1	1784105	1784709	-	P	P	Monocistronic	605	1	MSP_001702
TU-0486	contig.1	1784177	1784709	-	P	S	Monocistronic	533	1	MSP_001702
TU-0487	contig.1	1791671	1792447	-	P	S	Monocistronic	777	1	MSP_001711
TU-0488	contig.1	1791809	1792447	-	P	P	Monocistronic	639	1	MSP_001711
TU-0489	contig.1	1802078	1803252	-	P	P	Monocistronic	1175	1	MSP_001719
TU-0490	contig.1	1803322	1804442	-	P	P	Monocistronic	1121	1	MSP_001720
TU-0491	contig.1	1806457	1807176	-	P	P	Monocistronic	720	1	MSP_001724
TU-0492	contig.1	1807327	1808073	+	P	P	Monocistronic	747	1	MSP_001725
TU-0493	contig.1	1813878	1818170	-	P	P	Polycistronic	4293	4	MSP_001735,MSP_001736,MSP_001737,MSP_001738
TU-0494	contig.1	1813878	1814458	-	P	P	Monocistronic	581	1	MSP_001735
TU-0495	contig.1	1814242	1818170	-	P	P	Polycistronic	3929	3	MSP_001736,MSP_001737,MSP_001738
TU-0496	contig.1	1816685	1818170	-	P	P	Monocistronic	1486	1	MSP_001738
TU-0497	contig.1	1816772	1818170	-	P	P	Monocistronic	1399	1	MSP_001738
TU-0498	contig.1	1818281	1819188	+	P	P	Polycistronic	908	2	MSP_001739,MSP_001740
TU-0499	contig.1	1818281	1819086	+	P	P	Monocistronic	806	1	MSP_001739
TU-0500	contig.1	1818281	1821586	+	P	P	Polycistronic	3306	4	MSP_001739,MSP_001740,MSP_001741,MSP_001742
TU-0501	contig.1	1818281	1822354	+	P	P	Polycistronic	4074	6	MSP_001739,MSP_001740,MSP_001741,MSP_001742,MSP_001743,MSP_001744
TU-0502	contig.1	1818281	1819230	+	P	S	Polycistronic	950	2	MSP_001739,MSP_001740
TU-0503	contig.1	1818281	1826993	+	P	P	Polycistronic	8713	10	MSP_001739,MSP_001740,MSP_001741,MSP_001742,MSP_001743,MSP_001744,MSP_001745,MSP_001746,MSP_001747,MSP_001748
TU-0504	contig.1	1818857	1821586	+	P	P	Polycistronic	2730	3	MSP_001740,MSP_001741,MSP_001742
TU-0505	contig.1	1818857	1826993	+	P	P	Polycistronic	8137	9	MSP_001740,MSP_001741,MSP_001742,MSP_001743,MSP_001744,MSP_001745,MSP_001746,MSP_001747,MSP_001748
TU-0506	contig.1	1818857	1819230	+	P	S	Monocistronic	374	1	MSP_001740
TU-0507	contig.1	1818857	1822354	+	P	P	Polycistronic	3498	5	MSP_001740,MSP_001741,MSP_001742,MSP_001743,MSP_001744
TU-0508	contig.1	1818857	1819188	+	P	P	Monocistronic	332	1	MSP_001740
TU-0509	contig.1	1819272	1826993	+	P	P	Polycistronic	7722	8	MSP_001741,MSP_001742,MSP_001743,MSP_001744,MSP_001745,MSP_001746,MSP_001747,MSP_001748
TU-0510	contig.1	1819272	1822354	+	P	P	Polycistronic	3083	4	MSP_001741,MSP_001742,MSP_001743,MSP_001744
TU-0511	contig.1	1819272	1821586	+	P	P	Polycistronic	2315	2	MSP_001741,MSP_001742
TU-0512	contig.1	1821723	1822354	+	P	P	Monocistronic	632	1	MSP_001744
TU-0513	contig.1	1821723	1826993	+	P	P	Polycistronic	5271	5	MSP_001744,MSP_001745,MSP_001746,MSP_001747,MSP_001748
TU-0514	contig.1	1826420	1826993	+	P	P	Monocistronic	574	1	MSP_001748
TU-0515	contig.1	1831050	1833365	-	P	P	Polycistronic	2316	2	MSP_001756,MSP_001757
TU-0516	contig.1	1831050	1832165	-	P	P	Monocistronic	1116	1	MSP_001756
TU-0517	contig.1	1831719	1833365	-	P	P	Monocistronic	1647	1	MSP_001757
TU-0518	contig.1	1831899	1832165	-	P	C	Cis-regulatory	267	0	.
TU-0519	contig.1	1837230	1838553	-	P	P	Monocistronic	1324	1	MSP_001762
TU-0520	contig.1	1841081	1841721	+	P	P	Monocistronic	641	1	MSP_001764
TU-0521	contig.1	1841669	1842449	-	P	P	Monocistronic	781	1	MSP_001765
TU-0522	contig.1	1842293	1844082	-	P	P	Polycistronic	1790	4	MSP_001766,MSP_001767,MSP_001768,MSP_001769
TU-0523	contig.1	1842293	1843718	-	P	P	Polycistronic	1426	3	MSP_001766,MSP_001767,MSP_001768
TU-0524	contig.1	1843580	1844082	-	P	P	Monocistronic	503	1	MSP_001769
TU-0525	contig.1	1843742	1844082	-	P	P	Monocistronic	341	1	MSP_001769
TU-0526	contig.1	1848479	1849531	-	P	P	Monocistronic	1053	1	MSP_001772
TU-0527	contig.1	1854401	1855734	-	P	P	Monocistronic	1334	1	MSP_001778
TU-0528	contig.1	1862419	1863034	+	P	P	Monocistronic	616	1	MSP_001786
TU-0529	contig.1	1862986	1863217	-	P	P	Monocistronic	232	1	MSP_001787
TU-0530	contig.1	1872303	1873287	-	P	P	Monocistronic	985	1	MSP_001796
TU-0531	contig.1	1874613	1875637	+	P	P	Polycistronic	1025	2	MSP_001799,MSP_001800
TU-0532	contig.1	1874613	1875236	+	P	P	Monocistronic	624	1	MSP_001799
TU-0533	contig.1	1874613	1875176	+	P	P	Monocistronic	564	1	MSP_001799
TU-0534	contig.1	1874896	1875082	+	S	C	Cis-regulatory	187	0	.
TU-0535	contig.1	1874896	1875637	+	S	P	Monocistronic	742	1	MSP_001800
TU-0536	contig.1	1874980	1875082	+	P	C	Cis-regulatory	103	0	.
TU-0537	contig.1	1874980	1875637	+	P	P	Monocistronic	658	1	MSP_001800
TU-0538	contig.1	1879140	1879696	-	P	P	Monocistronic	557	1	MSP_001804
TU-0539	contig.1	1879524	1879696	-	P	C	Cis-regulatory	173	0	.
TU-0540	contig.1	1884910	1886084	+	P	P	Monocistronic	1175	1	MSP_001811
TU-0541	contig.1	1894649	1895482	-	P	P	Monocistronic	834	1	MSP_001818
TU-0542	contig.1	1895535	1896954	+	P	S	Polycistronic	1420	3	MSP_001819,MSP_001820,MSP_001821
TU-0543	contig.1	1895535	1896867	+	P	P	Polycistronic	1333	3	MSP_001819,MSP_001820,MSP_001821
TU-0544	contig.1	1895535	1898880	+	P	P	Polycistronic	3346	6	MSP_001819,MSP_001820,MSP_001821,MSP_001822,MSP_001823,MSP_001824
TU-0545	contig.1	1895535	1899028	+	P	S	Polycistronic	3494	6	MSP_001819,MSP_001820,MSP_001821,MSP_001822,MSP_001823,MSP_001824
TU-0546	contig.1	1895934	1896459	+	P	P	Monocistronic	526	1	MSP_001820
TU-0547	contig.1	1895934	1898880	+	P	P	Polycistronic	2947	5	MSP_001820,MSP_001821,MSP_001822,MSP_001823,MSP_001824
TU-0548	contig.1	1895934	1896954	+	P	S	Polycistronic	1021	2	MSP_001820,MSP_001821
TU-0549	contig.1	1895934	1899028	+	P	S	Polycistronic	3095	5	MSP_001820,MSP_001821,MSP_001822,MSP_001823,MSP_001824
TU-0550	contig.1	1895934	1896867	+	P	P	Polycistronic	934	2	MSP_001820,MSP_001821
TU-0551	contig.1	1896938	1899028	+	P	S	Polycistronic	2091	3	MSP_001822,MSP_001823,MSP_001824
TU-0552	contig.1	1896938	1898880	+	P	P	Polycistronic	1943	3	MSP_001822,MSP_001823,MSP_001824
TU-0553	contig.1	1898770	1899028	+	P	S	Monocistronic	259	1	MSP_001824
TU-0554	contig.1	1898770	1898880	+	P	P	Monocistronic	111	1	MSP_001824
TU-0555	contig.1	1910609	1911425	-	P	P	Monocistronic	817	1	MSP_001836
TU-0556	contig.1	1916227	1916624	-	A	N	Intergenic	398	0	.
TU-0557	contig.1	1919065	1919862	+	P	P	Monocistronic	798	1	MSP_001842
TU-0558	contig.1	1919821	1920934	-	P	P	Monocistronic	1114	1	MSP_001843
TU-0559	contig.1	1919890	1920934	-	P	S	Monocistronic	1045	1	MSP_001843
TU-0560	contig.1	1923916	1924950	+	P	P	Monocistronic	1035	1	MSP_001848
TU-0561	contig.1	1923916	1928240	+	P	P	Polycistronic	4325	3	MSP_001848,MSP_001849,MSP_001850
TU-0562	contig.1	1927329	1928240	+	I	P	Monocistronic	912	1	MSP_001850
TU-0563	contig.1	1933532	1935550	+	P	P	Monocistronic	2019	1	MSP_001854
TU-0564	contig.1	1935868	1937120	+	P	S	Monocistronic	1253	1	MSP_001855
TU-0565	contig.1	1935887	1937804	+	P	P	Polycistronic	1918	2	MSP_001855,MSP_001856
TU-0566	contig.1	1935887	1937120	+	P	P	Monocistronic	1234	1	MSP_001855
TU-0567	contig.1	1959427	1960118	+	P	P	Monocistronic	692	1	MSP_001878
TU-0568	contig.1	1962778	1963840	+	P	S	Monocistronic	1063	1	MSP_001882
TU-0569	contig.1	1962778	1963796	+	P	S	Monocistronic	1019	1	MSP_001882
TU-0570	contig.1	1962778	1963607	+	P	P	Monocistronic	830	1	MSP_001882
TU-0571	contig.1	1962778	1963686	+	P	S	Monocistronic	909	1	MSP_001882
TU-0572	contig.1	1967484	1968882	+	P	P	Monocistronic	1399	1	MSP_001887
TU-0573	contig.1	1976098	1977202	-	P	P	Monocistronic	1105	1	MSP_001895
TU-0574	contig.1	1978752	1979206	+	P	P	Monocistronic	455	1	MSP_001897
TU-0575	contig.1	1984921	1985609	+	P	P	Monocistronic	689	1	MSP_001903
TU-0576	contig.1	1984945	1985609	+	S	P	Monocistronic	665	1	MSP_001903
TU-0577	contig.1	1989670	1990068	-	P	P	Monocistronic	399	1	MSP_001907
TU-0578	contig.1	1989677	1990068	-	P	P	Monocistronic	392	1	MSP_001907
TU-0579	contig.1	1993872	1994791	-	P	P	Polycistronic	920	2	MSP_001912,MSP_001913
TU-0580	contig.1	1994812	1995018	+	P	C	Cis-regulatory	207	0	.
TU-0581	contig.1	1994812	1995260	+	P	P	Monocistronic	449	1	MSP_001914
TU-0582	contig.1	1994812	1995400	+	P	S	Monocistronic	589	1	MSP_001914
TU-0583	contig.1	2015881	2016900	-	P	P	Monocistronic	1020	1	MSP_001932
TU-0584	contig.1	2015943	2016900	-	P	P	Monocistronic	958	1	MSP_001932
TU-0585	contig.1	2017003	2017855	+	P	P	Monocistronic	853	1	MSP_001933
TU-0586	contig.1	2018050	2018328	-	I	P	Monocistronic	279	1	MSP_001935
TU-0587	contig.1	2053784	2054256	+	P	P	Monocistronic	473	1	MSP_001976
TU-0588	contig.1	2057385	2059642	-	P	P	Polycistronic	2258	2	MSP_001981,MSP_001982
TU-0589	contig.1	2058370	2059642	-	P	P	Monocistronic	1273	1	MSP_001982
TU-0590	contig.1	2094582	2095165	+	P	P	Monocistronic	584	1	MSP_002014
TU-0591	contig.1	2107180	2107876	-	P	P	Monocistronic	697	1	MSP_002029
TU-0592	contig.1	2107330	2107876	-	P	S	Monocistronic	547	1	MSP_002029
TU-0593	contig.1	2118643	2118875	+	P	P	Monocistronic	233	1	MSP_002037
TU-0594	contig.1	2119992	2120725	+	P	P	Monocistronic	734	1	MSP_002039
TU-0595	contig.1	2133116	2133338	+	N	N	Intergenic	223	0	.
TU-0596	contig.1	2133116	2133454	+	N	A	Intergenic	339	0	.
TU-0597	contig.1	2134709	2135465	-	P	P	Monocistronic	757	1	MSP_002050
TU-0598	contig.1	2140376	2141437	+	P	P	Polycistronic	1062	2	MSP_002055,MSP_002056
TU-0599	contig.1	2149099	2150277	+	P	P	Polycistronic	1179	2	MSP_002064,MSP_002065
TU-0600	contig.1	2149099	2149948	+	P	P	Monocistronic	850	1	MSP_002064
TU-0601	contig.1	2149742	2150277	+	P	P	Monocistronic	536	1	MSP_002065
TU-0602	contig.1	2161694	2162278	-	P	P	Monocistronic	585	1	MSP_002074
TU-0603	contig.1	2163490	2164687	-	P	P	Polycistronic	1198	3	MSP_002076,MSP_002077,MSP_002078
TU-0604	contig.1	2163514	2164687	-	P	P	Polycistronic	1174	3	MSP_002076,MSP_002077,MSP_002078
TU-0605	contig.1	2164064	2164687	-	P	P	Polycistronic	624	2	MSP_002077,MSP_002078
TU-0606	contig.1	2164097	2164687	-	P	S	Polycistronic	591	2	MSP_002077,MSP_002078
TU-0607	contig.1	2164384	2164687	-	P	P	Monocistronic	304	1	MSP_002078
TU-0608	contig.1	2164409	2164687	-	P	P	Monocistronic	279	1	MSP_002078
TU-0609	contig.1	2167934	2169937	+	P	P	Polycistronic	2004	4	MSP_002082,MSP_002083,MSP_002084,MSP_002085
TU-0610	contig.1	2167934	2169867	+	P	S	Polycistronic	1934	4	MSP_002082,MSP_002083,MSP_002084,MSP_002085
TU-0611	contig.1	2167934	2169175	+	P	P	Monocistronic	1242	1	MSP_002082
TU-0612	contig.1	2167934	2169464	+	P	P	Polycistronic	1531	2	MSP_002082,MSP_002083
TU-0613	contig.1	2168932	2169464	+	P	P	Monocistronic	533	1	MSP_002083
TU-0614	contig.1	2168933	2169867	+	P	S	Polycistronic	935	3	MSP_002083,MSP_002084,MSP_002085
TU-0615	contig.1	2168933	2169937	+	P	P	Polycistronic	1005	3	MSP_002083,MSP_002084,MSP_002085
TU-0616	contig.1	2169718	2169867	+	P	S	Monocistronic	150	1	MSP_002085
TU-0617	contig.1	2169718	2169937	+	P	P	Monocistronic	220	1	MSP_002085
TU-0618	contig.1	2173220	2173735	+	P	P	Monocistronic	516	1	MSP_002089
TU-0619	contig.1	2173246	2173735	+	S	P	Monocistronic	490	1	MSP_002089
TU-0620	contig.1	2174138	2174609	-	P	P	Monocistronic	472	1	MSP_002091
TU-0621	contig.1	2196858	2197265	-	P	P	Monocistronic	408	1	MSP_002121
TU-0622	contig.1	2232478	2232862	-	S	P	Monocistronic	385	1	MSP_002156
TU-0623	contig.1	2232478	2232735	-	P	P	Monocistronic	258	1	MSP_002156
TU-0624	contig.1	2263059	2263650	+	P	P	Monocistronic	592	1	MSP_002178
TU-0625	contig.1	2263059	2263576	+	P	S	Monocistronic	518	1	MSP_002178
TU-0626	contig.1	2275944	2277350	+	P	P	Monocistronic	1407	1	MSP_002192
TU-0627	contig.1	2281707	2282002	+	P	P	Monocistronic	296	1	MSP_002196
TU-0628	contig.1	2285562	2286422	-	P	P	Polycistronic	861	2	MSP_002198,MSP_002199
TU-0629	contig.1	2285562	2286051	-	P	P	Monocistronic	490	1	MSP_002198
TU-0630	contig.1	2292566	2293134	-	P	P	Monocistronic	569	1	MSP_002206
TU-0631	contig.1	2293272	2294250	+	P	P	Monocistronic	979	1	MSP_002207
TU-0632	contig.1	2293272	2294314	+	P	P	Monocistronic	1043	1	MSP_002207
TU-0633	contig.1	2298223	2300699	-	P	P	Polycistronic	2477	2	MSP_002213,MSP_002214
TU-0634	contig.1	2302504	2303425	-	P	P	Monocistronic	922	1	MSP_002217
TU-0635	contig.1	2303419	2304259	+	S	P	Monocistronic	841	1	MSP_002218
TU-0636	contig.1	2303532	2304259	+	P	P	Monocistronic	728	1	MSP_002218
TU-0637	contig.1	2304664	2305556	-	N	A	Intergenic	893	0	.
TU-0638	contig.1	2305343	2305556	-	N	N	Intergenic	214	0	.
TU-0639	contig.1	2312115	2315094	+	P	P	Polycistronic	2980	2	MSP_002225,MSP_002226
TU-0640	contig.1	2312115	2315942	+	P	P	Polycistronic	3828	3	MSP_002225,MSP_002226,MSP_002227
TU-0641	contig.1	2312115	2312586	+	P	P	Monocistronic	472	1	MSP_002225
TU-0642	contig.1	2312115	2315010	+	P	S	Polycistronic	2896	2	MSP_002225,MSP_002226
TU-0643	contig.1	2312794	2315942	+	P	P	Polycistronic	3149	2	MSP_002226,MSP_002227
TU-0644	contig.1	2312794	2315010	+	P	S	Monocistronic	2217	1	MSP_002226
TU-0645	contig.1	2312794	2315094	+	P	P	Monocistronic	2301	1	MSP_002226
TU-0646	contig.1	2322019	2323556	-	P	P	Polycistronic	1538	2	MSP_002234,MSP_002235
TU-0647	contig.1	2322019	2322665	-	P	P	Monocistronic	647	1	MSP_002234
TU-0648	contig.1	2322568	2323556	-	P	P	Monocistronic	989	1	MSP_002235
TU-0649	contig.1	2323512	2324415	-	P	P	Polycistronic	904	2	MSP_002236,MSP_002237
TU-0650	contig.1	2325407	2328176	-	P	P	Polycistronic	2770	2	MSP_002239,MSP_002240
TU-0651	contig.1	2335347	2336408	+	I	P	Monocistronic	1062	1	MSP_002248
TU-0652	contig.1	2335427	2336408	+	I	P	Monocistronic	982	1	MSP_002248
TU-0653	contig.1	2336643	2340167	-	P	P	Polycistronic	3525	2	MSP_002250,MSP_002251
TU-0654	contig.1	2342876	2343512	+	P	P	Monocistronic	637	1	MSP_002254
TU-0655	contig.1	2353557	2353868	-	P	P	Monocistronic	312	1	MSP_002267
TU-0656	contig.1	2355847	2355968	-	P	C	Cis-regulatory	122	0	.
TU-0657	contig.1	2359759	2360238	+	P	P	Monocistronic	480	1	MSP_002275
TU-0658	contig.1	2362998	2364956	-	P	P	Monocistronic	1959	1	MSP_002279
TU-0659	contig.1	2365288	2367043	+	P	P	Monocistronic	1756	1	MSP_002280
TU-0660	contig.1	2371823	2372013	-	P	C	Cis-regulatory	191	0	.
TU-0661	contig.1	2377444	2377825	-	P	P	Monocistronic	382	1	MSP_002290
TU-0662	contig.1	2382687	2383201	-	P	P	Monocistronic	515	1	MSP_002296
TU-0663	contig.1	2383300	2383590	+	N	N	Intergenic	291	0	.
TU-0664	contig.1	2383300	2383670	+	N	N	Intergenic	371	0	.
TU-0665	contig.1	2385653	2387259	+	P	S	Monocistronic	1607	1	MSP_002299
TU-0666	contig.1	2388056	2393486	+	P	P	Polycistronic	5431	4	MSP_002301,MSP_002302,MSP_002303,MSP_002304
TU-0667	contig.1	2398613	2399060	+	P	P	Monocistronic	448	1	MSP_002308
TU-0668	contig.1	2399299	2399959	-	P	P	Monocistronic	661	1	MSP_002310
TU-0669	contig.1	2405558	2405848	+	P	P	Monocistronic	291	1	MSP_002314
TU-0670	contig.1	2405558	2406317	+	P	P	Polycistronic	760	2	MSP_002314,MSP_002315
TU-0671	contig.1	2405831	2406317	+	P	P	Monocistronic	487	1	MSP_002315
TU-0672	contig.1	2414672	2415219	-	P	P	Monocistronic	548	1	MSP_002328
TU-0673	contig.1	2451021	2453640	+	P	P	Polycistronic	2620	2	MSP_002351,MSP_002352
TU-0674	contig.1	2462881	2463339	+	P	P	Monocistronic	459	1	MSP_002361
TU-0675	contig.1	2513516	2517017	+	P	P	Polycistronic	3502	3	MSP_002402,MSP_002403,MSP_002404
TU-0676	contig.1	2513516	2515402	+	P	P	Polycistronic	1887	2	MSP_002402,MSP_002403
TU-0677	contig.1	2514331	2517017	+	P	P	Monocistronic	2687	1	MSP_002404
TU-0678	contig.1	2523200	2523767	-	P	P	Monocistronic	568	1	MSP_002409
TU-0679	contig.1	2527307	2527724	-	N	N	Intergenic	418	0	.
TU-0680	contig.1	2527307	2527610	-	N	N	Intergenic	304	0	.
TU-0681	contig.1	2527403	2527610	-	N	N	Intergenic	208	0	.
TU-0682	contig.1	2527403	2527724	-	N	N	Intergenic	322	0	.
TU-0683	contig.1	2528078	2529705	-	P	P	Polycistronic	1628	2	MSP_002416,MSP_002417
TU-0684	contig.1	2528148	2529705	-	P	P	Polycistronic	1558	2	MSP_002416,MSP_002417
TU-0685	contig.1	2529068	2529705	-	P	P	Monocistronic	638	1	MSP_002417
TU-0686	contig.1	2529180	2529705	-	P	P	Monocistronic	526	1	MSP_002417
TU-0687	contig.1	2530923	2534177	+	P	P	Polycistronic	3255	3	MSP_002419,MSP_002420,MSP_002421
TU-0688	contig.1	2530923	2532680	+	P	P	Polycistronic	1758	2	MSP_002419,MSP_002420
TU-0689	contig.1	2530923	2532163	+	P	P	Monocistronic	1241	1	MSP_002419
TU-0690	contig.1	2532211	2534177	+	P	P	Polycistronic	1967	2	MSP_002420,MSP_002421
TU-0691	contig.1	2532211	2532680	+	P	P	Monocistronic	470	1	MSP_002420
TU-0692	contig.1	2532666	2534177	+	P	P	Monocistronic	1512	1	MSP_002421
TU-0693	contig.1	2534145	2535402	-	P	P	Monocistronic	1258	1	MSP_002422
TU-0694	contig.1	2544510	2545204	+	P	P	Monocistronic	695	1	MSP_002430
TU-0695	contig.1	2547139	2548160	+	P	P	Monocistronic	1022	1	MSP_002435
TU-0696	contig.1	2551240	2554326	+	P	P	Polycistronic	3087	2	MSP_002438,MSP_002439
TU-0697	contig.1	2558034	2558871	+	P	P	Polycistronic	838	2	MSP_002444,MSP_002445
TU-0698	contig.1	2558635	2558871	+	P	P	Monocistronic	237	1	MSP_002445
TU-0699	contig.1	2560689	2561821	+	P	P	Monocistronic	1133	1	MSP_002447
TU-0700	contig.1	2561788	2562276	-	P	P	Monocistronic	489	1	MSP_002448
TU-0701	contig.1	2573666	2574294	-	P	P	Monocistronic	629	1	MSP_002457
TU-0702	contig.1	2579599	2582009	-	P	P	Polycistronic	2411	3	MSP_002464,MSP_002465,MSP_002466
TU-0703	contig.1	2579599	2580943	-	P	P	Polycistronic	1345	2	MSP_002464,MSP_002465
TU-0704	contig.1	2579599	2580209	-	P	P	Monocistronic	611	1	MSP_002464
TU-0705	contig.1	2579800	2582009	-	P	P	Polycistronic	2210	3	MSP_002464,MSP_002465,MSP_002466
TU-0706	contig.1	2579800	2580209	-	P	P	Monocistronic	410	1	MSP_002464
TU-0707	contig.1	2579800	2580830	-	P	P	Polycistronic	1031	2	MSP_002464,MSP_002465
TU-0708	contig.1	2579800	2579979	-	P	C	Cis-regulatory	180	0	.
TU-0709	contig.1	2580012	2582009	-	P	P	Polycistronic	1998	2	MSP_002465,MSP_002466
TU-0710	contig.1	2580012	2580943	-	P	P	Monocistronic	932	1	MSP_002465
TU-0711	contig.1	2580012	2580830	-	P	P	Monocistronic	819	1	MSP_002465
TU-0712	contig.1	2580712	2582009	-	P	P	Monocistronic	1298	1	MSP_002466
TU-0713	contig.1	2581641	2583891	-	P	P	Monocistronic	2251	1	MSP_002467
TU-0714	contig.1	2581771	2582009	-	P	C	Cis-regulatory	239	0	.
TU-0715	contig.1	2608265	2610536	-	P	S	Monocistronic	2272	1	MSP_002485
TU-0716	contig.1	2608265	2610580	-	S	S	Monocistronic	2316	1	MSP_002485
TU-0717	contig.1	2608323	2610536	-	P	P	Monocistronic	2214	1	MSP_002485
TU-0718	contig.1	2608323	2610580	-	S	P	Monocistronic	2258	1	MSP_002485
TU-0719	contig.1	2611287	2612806	+	P	P	Monocistronic	1520	1	MSP_002487
TU-0720	contig.1	2620507	2620664	+	P	C	Cis-regulatory	158	0	.
TU-0721	contig.1	2632562	2633733	-	P	P	Monocistronic	1172	1	MSP_002501
TU-0722	contig.1	2645187	2645691	-	P	P	Monocistronic	505	1	MSP_002514
TU-0723	contig.1	2645187	2645747	-	S	P	Monocistronic	561	1	MSP_002514
TU-0724	contig.1	2673112	2674876	-	P	P	Monocistronic	1765	1	MSP_002539
TU-0725	contig.1	2676251	2676998	+	P	P	Monocistronic	748	1	MSP_002542
TU-0726	contig.1	2681495	2682728	-	P	P	Polycistronic	1234	2	MSP_002547,MSP_002548
TU-0727	contig.1	2681933	2682728	-	P	P	Monocistronic	796	1	MSP_002548
TU-0728	contig.1	2682101	2682728	-	P	S	Monocistronic	628	1	MSP_002548
TU-0729	contig.1	2710206	2711562	+	I	P	Polycistronic	1357	2	MSP_002580,MSP_002579
TU-0730	contig.1	2718116	2718722	-	P	P	Monocistronic	607	1	MSP_002588
TU-0731	contig.1	2718214	2718722	-	P	S	Monocistronic	509	1	MSP_002588
TU-0732	contig.1	2718308	2718453	-	P	C	Cis-regulatory	146	0	.
TU-0733	contig.1	2722228	2722720	+	P	P	Monocistronic	493	1	MSP_002593
TU-0734	contig.1	2722682	2723349	-	S	P	Monocistronic	668	1	MSP_002594
TU-0735	contig.1	2722682	2723413	-	P	P	Monocistronic	732	1	MSP_002594
TU-0736	contig.1	2723541	2724075	-	P	P	Monocistronic	535	1	MSP_002595
TU-0737	contig.1	2729550	2730184	+	P	P	Monocistronic	635	1	MSP_002601
TU-0738	contig.1	2731017	2732302	-	P	P	Polycistronic	1286	2	MSP_002603,MSP_002604
TU-0739	contig.1	2731083	2731582	-	P	P	Monocistronic	500	1	MSP_002603
TU-0740	contig.1	2752990	2753600	-	P	P	Monocistronic	611	1	MSP_002622
TU-0741	contig.1	2773690	2774327	+	P	P	Monocistronic	638	1	MSP_002642
TU-0742	contig.1	2775813	2776518	+	P	S	Monocistronic	706	1	MSP_002645
TU-0743	contig.1	2775813	2776627	+	P	P	Monocistronic	815	1	MSP_002645
TU-0744	contig.1	2782098	2782701	-	P	P	Monocistronic	604	1	MSP_002652
TU-0745	contig.1	2786395	2787186	-	P	P	Monocistronic	792	1	MSP_002655
TU-0746	contig.1	2786395	2789788	-	P	P	Polycistronic	3394	3	MSP_002655,MSP_002656,MSP_002657
TU-0747	contig.1	2786395	2787241	-	P	P	Monocistronic	847	1	MSP_002655
TU-0748	contig.1	2786395	2789148	-	P	P	Polycistronic	2754	2	MSP_002655,MSP_002656
TU-0749	contig.1	2788969	2789148	-	P	C	Cis-regulatory	180	0	.
TU-0750	contig.1	2793288	2795273	-	P	P	Monocistronic	1986	1	MSP_002660
TU-0751	contig.1	2795074	2795273	-	P	C	Cis-regulatory	200	0	.
TU-0752	contig.1	2795985	2796951	-	P	P	Monocistronic	967	1	MSP_002662
TU-0753	contig.1	2798448	2798666	+	N	N	Intergenic	219	0	.
TU-0754	contig.1	2804098	2804471	-	P	P	Monocistronic	374	1	MSP_002668
TU-0755	contig.1	2804098	2804887	-	P	P	Polycistronic	790	2	MSP_002668,MSP_002669
TU-0756	contig.1	2804441	2804887	-	P	P	Monocistronic	447	1	MSP_002669
TU-0757	contig.1	2807619	2808180	-	P	P	Monocistronic	562	1	MSP_002672
TU-0758	contig.1	2814472	2815108	-	P	P	Monocistronic	637	1	MSP_002679
TU-0759	contig.1	2819680	2820239	-	P	P	Monocistronic	560	1	MSP_002686
TU-0760	contig.1	2819923	2820239	-	P	P	Monocistronic	317	1	MSP_002686
TU-0761	contig.1	2821871	2822408	+	P	P	Monocistronic	538	1	MSP_002689
TU-0762	contig.1	2828954	2830046	-	P	P	Monocistronic	1093	1	MSP_002695
TU-0763	contig.1	2847113	2847814	-	P	P	Monocistronic	702	1	MSP_002708
TU-0764	contig.1	2847113	2848351	-	P	P	Polycistronic	1239	2	MSP_002708,MSP_002709
TU-0765	contig.1	2847113	2852232	-	P	P	Polycistronic	5120	4	MSP_002708,MSP_002709,MSP_002710,MSP_002712
TU-0766	contig.1	2847166	2848351	-	P	S	Polycistronic	1186	2	MSP_002708,MSP_002709
TU-0767	contig.1	2847166	2847814	-	P	S	Monocistronic	649	1	MSP_002708
TU-0768	contig.1	2848147	2849586	-	S	P	Monocistronic	1440	1	MSP_002710
TU-0769	contig.1	2848147	2852232	-	P	P	Polycistronic	4086	2	MSP_002710,MSP_002712
TU-0770	contig.1	2848147	2849501	-	P	P	Monocistronic	1355	1	MSP_002710
TU-0771	contig.1	2848324	2849586	-	S	S	Monocistronic	1263	1	MSP_002710
TU-0772	contig.1	2848324	2849501	-	P	S	Monocistronic	1178	1	MSP_002710
TU-0773	contig.1	2849443	2850852	+	P	P	Monocistronic	1410	1	MSP_002711
TU-0774	contig.1	2850737	2852232	-	P	P	Monocistronic	1496	1	MSP_002712
TU-0775	contig.1	2853246	2853898	-	P	P	Monocistronic	653	1	MSP_002714
TU-0776	contig.1	2857438	2858356	-	P	P	Monocistronic	919	1	MSP_002718
TU-0777	contig.1	2863032	2864087	+	P	P	Polycistronic	1056	2	MSP_002723,MSP_002724
TU-0778	contig.1	2869169	2870100	+	P	P	Monocistronic	932	1	MSP_002730
TU-0779	contig.1	2873589	2873989	+	P	P	Monocistronic	401	1	MSP_002734
TU-0780	contig.1	2875749	2876872	-	P	P	Monocistronic	1124	1	MSP_002739
TU-0781	contig.1	2888311	2889094	-	P	P	Monocistronic	784	1	MSP_002752
TU-0782	contig.1	2889125	2889702	+	P	P	Monocistronic	578	1	MSP_002753
TU-0783	contig.1	2890378	2892418	+	P	S	Polycistronic	2041	2	MSP_002754,MSP_002755
TU-0784	contig.1	2890378	2892246	+	P	P	Polycistronic	1869	2	MSP_002754,MSP_002755
TU-0785	contig.1	2891669	2892418	+	P	S	Monocistronic	750	1	MSP_002755
TU-0786	contig.1	2891669	2892246	+	P	P	Monocistronic	578	1	MSP_002755
TU-0787	contig.1	2894650	2896250	+	P	P	Polycistronic	1601	2	MSP_002759,MSP_002760
TU-0788	contig.1	2894650	2897752	+	P	P	Polycistronic	3103	3	MSP_002759,MSP_002760,MSP_002761
TU-0789	contig.1	2895668	2897752	+	P	P	Polycistronic	2085	2	MSP_002760,MSP_002761
TU-0790	contig.1	2895668	2896251	+	P	P	Monocistronic	584	1	MSP_002760
TU-0791	contig.1	2896265	2897752	+	P	P	Monocistronic	1488	1	MSP_002761
TU-0792	contig.1	2904689	2908547	+	P	P	Polycistronic	3859	4	MSP_002768,MSP_002769,MSP_002770,MSP_002771
TU-0793	contig.1	2904689	2907511	+	P	P	Polycistronic	2823	3	MSP_002768,MSP_002769,MSP_002770
TU-0794	contig.1	2904689	2905202	+	P	P	Monocistronic	514	1	MSP_002768
TU-0795	contig.1	2905230	2907511	+	P	P	Polycistronic	2282	2	MSP_002769,MSP_002770
TU-0796	contig.1	2905230	2908547	+	P	P	Polycistronic	3318	3	MSP_002769,MSP_002770,MSP_002771
TU-0797	contig.1	2905994	2907511	+	P	P	Monocistronic	1518	1	MSP_002770
TU-0798	contig.1	2905994	2908547	+	P	P	Polycistronic	2554	2	MSP_002770,MSP_002771
TU-0799	contig.1	2907781	2908547	+	P	P	Monocistronic	767	1	MSP_002771
TU-0800	contig.1	2922324	2923633	-	P	P	Polycistronic	1310	2	MSP_002782,MSP_002783
TU-0801	contig.1	2922324	2923136	-	P	P	Monocistronic	813	1	MSP_002782
TU-0802	contig.1	2922903	2923633	-	P	P	Monocistronic	731	1	MSP_002783
TU-0803	contig.1	2923413	2923633	-	P	C	Cis-regulatory	221	0	.
TU-0804	contig.1	2924570	2925027	+	P	S	Monocistronic	458	1	MSP_002785
TU-0805	contig.1	2924570	2924904	+	P	P	Monocistronic	335	1	MSP_002785
TU-0806	contig.1	2925525	2925610	-	P	C	Cis-regulatory	86	0	.
TU-0807	contig.1	2925525	2925663	-	S	C	Cis-regulatory	139	0	.
TU-0808	contig.1	2926908	2927245	+	A	A	Intergenic	338	0	.
TU-0809	contig.1	2942576	2943061	+	P	P	Monocistronic	486	1	MSP_002804
TU-0810	contig.1	2942578	2943244	-	A	N	Intergenic	667	0	.
TU-0811	contig.1	2948609	2949155	+	P	P	Monocistronic	547	1	MSP_002810
TU-0812	contig.1	2948895	2949079	+	P	C	Cis-regulatory	185	0	.
TU-0813	contig.1	2960168	2961109	-	P	P	Polycistronic	942	2	MSP_002820,MSP_002821
TU-0814	contig.1	2960168	2960607	-	P	P	Monocistronic	440	1	MSP_002820
TU-0815	contig.1	2963188	2964307	-	S	S	Monocistronic	1120	1	MSP_002824
TU-0816	contig.1	2963188	2964405	-	P	S	Monocistronic	1218	1	MSP_002824
TU-0817	contig.1	2963399	2964307	-	S	P	Monocistronic	909	1	MSP_002824
TU-0818	contig.1	2963399	2964405	-	P	P	Monocistronic	1007	1	MSP_002824
TU-0819	contig.1	2969287	2969582	-	P	P	Monocistronic	296	1	MSP_002829
TU-0820	contig.1	2969287	2970865	-	P	P	Polycistronic	1579	2	MSP_002829,MSP_002830
TU-0821	contig.1	2970735	2970865	-	P	C	Cis-regulatory	131	0	.
TU-0822	contig.1	2974552	2975084	+	P	P	Monocistronic	533	1	MSP_002833
TU-0823	contig.1	2977862	2979165	+	P	P	Monocistronic	1304	1	MSP_002836
TU-0824	contig.1	2981047	2981479	+	P	P	Monocistronic	433	1	MSP_002840
TU-0825	contig.1	2984011	2986966	+	P	P	Polycistronic	2956	2	MSP_002843,MSP_002844
TU-0826	contig.1	2984011	2989308	+	P	P	Polycistronic	5298	4	MSP_002843,MSP_002844,MSP_002845,MSP_002846
TU-0827	contig.1	2984978	2986966	+	P	P	Monocistronic	1989	1	MSP_002844
TU-0828	contig.1	2984978	2989308	+	P	P	Polycistronic	4331	3	MSP_002844,MSP_002845,MSP_002846
TU-0829	contig.1	2986969	2989308	+	P	P	Polycistronic	2340	2	MSP_002845,MSP_002846
TU-0830	contig.1	2990864	2993154	+	P	P	Polycistronic	2291	2	MSP_002849,MSP_002850
TU-0831	contig.1	2995801	2997017	+	S	P	Monocistronic	1217	1	MSP_002852
TU-0832	contig.1	2995843	2997017	+	P	P	Monocistronic	1175	1	MSP_002852
TU-0833	contig.1	3000934	3001697	+	I	P	Monocistronic	764	1	MSP_002858
TU-0834	contig.1	3000934	3003470	+	I	P	Polycistronic	2537	3	MSP_002859,MSP_002860,MSP_002858
TU-0835	contig.1	3001665	3002439	+	P	P	Monocistronic	775	1	MSP_002859
TU-0836	contig.1	3001665	3003470	+	P	P	Polycistronic	1806	2	MSP_002859,MSP_002860
TU-0837	contig.1	3002200	3003470	+	P	P	Monocistronic	1271	1	MSP_002860
TU-0838	contig.1	3005702	3007276	+	P	P	Monocistronic	1575	1	MSP_002862
TU-0839	contig.1	3016936	3018630	-	P	P	Polycistronic	1695	2	MSP_002874,MSP_002875
TU-0840	contig.1	3016936	3017537	-	P	P	Monocistronic	602	1	MSP_002874
TU-0841	contig.1	3017504	3019155	-	S	P	Polycistronic	1652	2	MSP_002875,MSP_002876
TU-0842	contig.1	3017504	3019086	-	P	P	Polycistronic	1583	2	MSP_002875,MSP_002876
TU-0843	contig.1	3017504	3018630	-	P	P	Monocistronic	1127	1	MSP_002875
TU-0844	contig.1	3017504	3019220	-	S	P	Polycistronic	1717	2	MSP_002875,MSP_002876
TU-0845	contig.1	3018585	3021038	-	P	P	Polycistronic	2454	4	MSP_002876,MSP_002877,MSP_002878,MSP_002879
TU-0846	contig.1	3018585	3019155	-	S	P	Monocistronic	571	1	MSP_002876
TU-0847	contig.1	3018585	3019617	-	S	P	Polycistronic	1033	2	MSP_002876,MSP_002877
TU-0848	contig.1	3018585	3019220	-	S	P	Monocistronic	636	1	MSP_002876
TU-0849	contig.1	3018585	3020079	-	P	P	Polycistronic	1495	3	MSP_002876,MSP_002877,MSP_002878
TU-0850	contig.1	3018585	3019677	-	P	P	Polycistronic	1093	2	MSP_002876,MSP_002877
TU-0851	contig.1	3018585	3023057	-	P	P	Polycistronic	4473	6	MSP_002876,MSP_002877,MSP_002878,MSP_002879,MSP_002880,MSP_002881
TU-0852	contig.1	3018585	3019086	-	P	P	Monocistronic	502	1	MSP_002876
TU-0853	contig.1	3018977	3019677	-	P	P	Monocistronic	701	1	MSP_002877
TU-0854	contig.1	3018977	3020079	-	P	P	Polycistronic	1103	2	MSP_002877,MSP_002878
TU-0855	contig.1	3018977	3019617	-	S	P	Monocistronic	641	1	MSP_002877
TU-0856	contig.1	3019063	3019155	-	S	C	Cis-regulatory	93	0	.
TU-0857	contig.1	3019063	3019220	-	S	C	Cis-regulatory	158	0	.
TU-0858	contig.1	3019063	3019086	-	P	C	Cis-regulatory	24	0	.
TU-0859	contig.1	3019623	3020079	-	P	P	Monocistronic	457	1	MSP_002878
TU-0860	contig.1	3019623	3021038	-	P	P	Polycistronic	1416	2	MSP_002878,MSP_002879
TU-0861	contig.1	3021149	3023057	-	P	P	Polycistronic	1909	2	MSP_002880,MSP_002881
TU-0862	contig.1	3022532	3023057	-	P	P	Monocistronic	526	1	MSP_002881
TU-0863	contig.1	3025865	3026420	-	P	P	Monocistronic	556	1	MSP_002886
TU-0864	contig.1	3025956	3026420	-	P	S	Monocistronic	465	1	MSP_002886
TU-0865	contig.1	3029577	3031259	-	P	P	Monocistronic	1683	1	MSP_002889
TU-0866	contig.1	3031920	3033557	-	P	S	Polycistronic	1638	2	MSP_002891,MSP_002892
TU-0867	contig.1	3031920	3032861	-	P	S	Monocistronic	942	1	MSP_002891
TU-0868	contig.1	3032101	3033557	-	P	P	Polycistronic	1457	2	MSP_002891,MSP_002892
TU-0869	contig.1	3032101	3032861	-	P	P	Monocistronic	761	1	MSP_002891
TU-0870	contig.1	3032168	3032861	-	P	P	Monocistronic	694	1	MSP_002891
TU-0871	contig.1	3032168	3033557	-	P	P	Polycistronic	1390	2	MSP_002891,MSP_002892
TU-0872	contig.1	3057427	3058070	-	P	S	Monocistronic	644	1	MSP_002909
TU-0873	contig.1	3057541	3058070	-	P	P	Monocistronic	530	1	MSP_002909
TU-0874	contig.1	3059622	3060475	+	P	P	Monocistronic	854	1	MSP_002911
TU-0875	contig.1	3062712	3064297	+	P	S	Monocistronic	1586	1	MSP_002914
TU-0876	contig.1	3062712	3064153	+	P	P	Monocistronic	1442	1	MSP_002914
TU-0877	contig.1	3064283	3065279	-	P	P	Monocistronic	997	1	MSP_002915
TU-0878	contig.1	3065385	3065855	+	P	S	Monocistronic	471	1	MSP_002916
TU-0879	contig.1	3065385	3065812	+	P	P	Monocistronic	428	1	MSP_002916
TU-0880	contig.1	3066947	3068069	-	P	P	Polycistronic	1123	2	MSP_002918,MSP_002919
TU-0881	contig.1	3066947	3067900	-	P	P	Monocistronic	954	1	MSP_002918
TU-0882	contig.1	3067654	3068069	-	P	P	Monocistronic	416	1	MSP_002919
TU-0883	contig.1	3068201	3068602	+	P	P	Monocistronic	402	1	MSP_002920
TU-0884	contig.1	3084810	3085693	+	P	P	Monocistronic	884	1	MSP_002932
TU-0885	contig.1	3086097	3086647	+	P	P	Monocistronic	551	1	MSP_002934
TU-0886	contig.1	3086607	3087220	-	P	P	Monocistronic	614	1	MSP_002935
TU-0887	contig.1	3086607	3087745	-	P	P	Polycistronic	1139	2	MSP_002935,MSP_002936
TU-0888	contig.1	3087224	3087745	-	P	P	Monocistronic	522	1	MSP_002936
TU-0889	contig.1	3089992	3091719	+	P	P	Monocistronic	1728	1	MSP_002939
TU-0890	contig.1	3093306	3094184	+	P	P	Monocistronic	879	1	MSP_002941
TU-0891	contig.1	3094332	3096851	+	S	P	Polycistronic	2520	4	MSP_002942,MSP_002943,MSP_002944,MSP_002945
TU-0892	contig.1	3094332	3095933	+	S	P	Polycistronic	1602	3	MSP_002942,MSP_002943,MSP_002944
TU-0893	contig.1	3094332	3094804	+	S	P	Monocistronic	473	1	MSP_002942
TU-0894	contig.1	3094429	3096851	+	P	P	Polycistronic	2423	4	MSP_002942,MSP_002943,MSP_002944,MSP_002945
TU-0895	contig.1	3094429	3094804	+	P	P	Monocistronic	376	1	MSP_002942
TU-0896	contig.1	3094429	3095933	+	P	P	Polycistronic	1505	3	MSP_002942,MSP_002943,MSP_002944
TU-0897	contig.1	3094764	3095933	+	P	P	Polycistronic	1170	2	MSP_002943,MSP_002944
TU-0898	contig.1	3094764	3096851	+	P	P	Polycistronic	2088	3	MSP_002943,MSP_002944,MSP_002945
TU-0899	contig.1	3095496	3096851	+	P	P	Polycistronic	1356	2	MSP_002944,MSP_002945
TU-0900	contig.1	3095496	3095933	+	P	P	Monocistronic	438	1	MSP_002944
TU-0901	contig.1	3095570	3095933	+	S	P	Monocistronic	364	1	MSP_002944
TU-0902	contig.1	3095570	3096851	+	S	P	Polycistronic	1282	2	MSP_002944,MSP_002945
TU-0903	contig.1	3099189	3099617	-	N	N	Intergenic	429	0	.
TU-0904	contig.1	3099250	3099617	-	N	N	Intergenic	368	0	.
TU-0905	contig.1	3106769	3107726	-	P	P	Monocistronic	958	1	MSP_002955
TU-0906	contig.1	3111578	3112190	-	P	P	Monocistronic	613	1	MSP_002959
TU-0907	contig.1	3112351	3112525	+	P	C	Cis-regulatory	175	0	.
TU-0908	contig.1	3112351	3113253	+	P	P	Monocistronic	903	1	MSP_002960
TU-0909	contig.1	3117899	3118455	+	P	P	Monocistronic	557	1	MSP_002965
TU-0910	contig.1	3126826	3127794	+	P	P	Monocistronic	969	1	MSP_002972
TU-0911	contig.1	3127921	3128462	+	P	P	Monocistronic	542	1	MSP_002973
TU-0912	contig.1	3133262	3134304	-	P	P	Monocistronic	1043	1	MSP_002979
TU-0913	contig.1	3154238	3156470	+	P	P	Polycistronic	2233	2	MSP_003001,MSP_003002
TU-0914	contig.1	3154238	3156021	+	P	P	Monocistronic	1784	1	MSP_003001
TU-0915	contig.1	3156139	3156470	+	P	P	Monocistronic	332	1	MSP_003002
TU-0916	contig.1	3158104	3161332	-	P	P	Polycistronic	3229	2	MSP_003005,MSP_003006
TU-0917	contig.1	3158104	3159445	-	P	P	Monocistronic	1342	1	MSP_003005
TU-0918	contig.1	3159504	3161332	-	P	P	Monocistronic	1829	1	MSP_003006
TU-0919	contig.1	3163778	3164566	+	P	P	Polycistronic	789	2	MSP_003008,MSP_003009
TU-0920	contig.1	3164111	3164566	+	P	P	Monocistronic	456	1	MSP_003009
TU-0921	contig.1	3164523	3166031	-	S	P	Polycistronic	1509	2	MSP_003010,MSP_003011
TU-0922	contig.1	3164523	3165856	-	P	P	Polycistronic	1334	2	MSP_003010,MSP_003011
TU-0923	contig.1	3165076	3166031	-	P	P	Monocistronic	956	1	MSP_003011
TU-0924	contig.1	3165076	3165856	-	S	P	Monocistronic	781	1	MSP_003011
TU-0925	contig.1	3168182	3168390	-	P	C	Cis-regulatory	209	0	.
TU-0926	contig.1	3168430	3169050	-	P	P	Monocistronic	621	1	MSP_003016
TU-0927	contig.1	3169976	3170220	-	P	C	Cis-regulatory	245	0	.
TU-0928	contig.1	3169976	3170735	-	P	P	Monocistronic	760	1	MSP_003019
TU-0929	contig.1	3174336	3175463	+	P	P	Polycistronic	1128	2	MSP_003025,MSP_003026
TU-0930	contig.1	3174336	3174835	+	P	P	Monocistronic	500	1	MSP_003025
TU-0931	contig.1	3179758	3180931	-	P	P	Monocistronic	1174	1	MSP_003032
TU-0932	contig.1	3186008	3186829	+	P	P	Polycistronic	822	2	MSP_003037,MSP_003038
TU-0933	contig.1	3186787	3187114	-	P	P	Monocistronic	328	1	MSP_003039
TU-0934	contig.1	3187262	3188707	+	P	P	Monocistronic	1446	1	MSP_003040
TU-0935	contig.1	3195027	3195879	+	P	S	Polycistronic	853	2	MSP_003044,MSP_003045
TU-0936	contig.1	3195027	3195768	+	P	P	Polycistronic	742	2	MSP_003044,MSP_003045
TU-0937	contig.1	3195027	3195163	+	P	C	Cis-regulatory	137	0	.
TU-0938	contig.1	3195027	3195489	+	P	P	Monocistronic	463	1	MSP_003044
TU-0939	contig.1	3195027	3195967	+	P	S	Polycistronic	941	2	MSP_003044,MSP_003045
TU-0940	contig.1	3217558	3218915	+	P	P	Monocistronic	1358	1	MSP_003064
TU-0941	contig.1	3237729	3239808	-	P	P	Monocistronic	2080	1	MSP_003083
TU-0942	contig.1	3240640	3241642	+	S	P	Monocistronic	1003	1	MSP_003086
TU-0943	contig.1	3240776	3241642	+	P	P	Monocistronic	867	1	MSP_003086
TU-0944	contig.1	3241610	3243265	-	P	P	Polycistronic	1656	2	MSP_003087,MSP_003088
TU-0945	contig.1	3242576	3243265	-	P	P	Monocistronic	690	1	MSP_003088
TU-0946	contig.1	3252923	3253974	-	P	P	Monocistronic	1052	1	MSP_003096
TU-0947	contig.1	3260098	3260922	-	P	P	Monocistronic	825	1	MSP_003104
TU-0948	contig.1	3260942	3266977	+	P	P	Polycistronic	6036	3	MSP_003105,MSP_003106,MSP_003107
TU-0949	contig.1	3262516	3266977	+	P	P	Polycistronic	4462	2	MSP_003106,MSP_003107
TU-0950	contig.1	3262555	3266977	+	P	P	Polycistronic	4423	2	MSP_003106,MSP_003107
TU-0951	contig.1	3263751	3266977	+	P	P	Monocistronic	3227	1	MSP_003107
TU-0952	contig.1	3289713	3292332	+	P	P	Polycistronic	2620	2	MSP_003132,MSP_003133
TU-0953	contig.1	3289713	3291498	+	P	P	Monocistronic	1786	1	MSP_003132
TU-0954	contig.1	3289713	3291337	+	P	S	Monocistronic	1625	1	MSP_003132
TU-0955	contig.1	3291147	3292332	+	P	P	Monocistronic	1186	1	MSP_003133
TU-0956	contig.1	3293143	3293292	+	S	P	Monocistronic	150	1	MSP_003135
TU-0957	contig.1	3298194	3298356	+	P	C	Cis-regulatory	163	0	.
TU-0958	contig.1	3298194	3298610	+	P	P	Monocistronic	417	1	MSP_003138
TU-0959	contig.1	3298572	3299085	-	P	P	Monocistronic	514	1	MSP_003139
TU-0960	contig.1	3298572	3299590	-	P	P	Polycistronic	1019	2	MSP_003139,MSP_003140
TU-0961	contig.1	3301191	3301800	+	P	P	Monocistronic	610	1	MSP_003143
TU-0962	contig.1	3304662	3305368	-	P	P	Monocistronic	707	1	MSP_003146
TU-0963	contig.1	3315288	3316746	+	P	P	Polycistronic	1459	2	MSP_003157,MSP_003158
TU-0964	contig.1	3315668	3316746	+	P	P	Monocistronic	1079	1	MSP_003158
TU-0965	contig.1	3319642	3320996	+	S	P	Monocistronic	1355	1	MSP_003162
TU-0966	contig.1	3319699	3320996	+	P	P	Monocistronic	1298	1	MSP_003162
TU-0967	contig.1	3323828	3324355	-	P	P	Monocistronic	528	1	MSP_003166
TU-0968	contig.1	3324434	3324913	+	P	P	Monocistronic	480	1	MSP_003167
TU-0969	contig.1	3324434	3325750	+	P	P	Polycistronic	1317	2	MSP_003167,MSP_003168
TU-0970	contig.1	3326686	3327565	-	P	P	Monocistronic	880	1	MSP_003170
TU-0971	contig.1	3331699	3333204	-	P	P	Monocistronic	1506	1	MSP_003175
TU-0972	contig.1	3338982	3340184	-	P	P	Monocistronic	1203	1	MSP_003182
TU-0973	contig.1	3338982	3340685	-	P	P	Polycistronic	1704	2	MSP_003182,MSP_003183
TU-0974	contig.1	3340512	3341124	+	S	P	Monocistronic	613	1	MSP_003184
TU-0975	contig.1	3340713	3341124	+	S	P	Monocistronic	412	1	MSP_003184
TU-0976	contig.1	3340773	3341124	+	P	P	Monocistronic	352	1	MSP_003184
TU-0977	contig.1	3342996	3343876	-	P	P	Monocistronic	881	1	MSP_003187
TU-0978	contig.1	3343110	3343876	-	P	S	Monocistronic	767	1	MSP_003187
TU-0979	contig.1	3343211	3343876	-	P	P	Monocistronic	666	1	MSP_003187
TU-0980	contig.1	3345295	3346214	+	P	P	Polycistronic	920	2	MSP_003189,MSP_003190
TU-0981	contig.1	3345887	3346214	+	P	P	Monocistronic	328	1	MSP_003190
TU-0982	contig.1	3347804	3348192	-	P	P	Monocistronic	389	1	MSP_003193
TU-0983	contig.1	3348350	3348819	+	S	P	Monocistronic	470	1	MSP_003194
TU-0984	contig.1	3348381	3348819	+	P	P	Monocistronic	439	1	MSP_003194
TU-0985	contig.1	3355173	3355711	-	P	P	Monocistronic	539	1	MSP_003201
TU-0986	contig.1	3355731	3356714	+	P	S	Monocistronic	984	1	MSP_003202
TU-0987	contig.1	3355731	3357047	+	P	P	Polycistronic	1317	2	MSP_003202,MSP_003203
TU-0988	contig.1	3355731	3356514	+	P	P	Monocistronic	784	1	MSP_003202
TU-0989	contig.1	3375818	3379523	+	P	P	Polycistronic	3706	2	MSP_003218,MSP_003219
TU-0990	contig.1	3375818	3380612	+	P	P	Polycistronic	4795	3	MSP_003218,MSP_003219,MSP_003220
TU-0991	contig.1	3377206	3379523	+	P	P	Monocistronic	2318	1	MSP_003219
TU-0992	contig.1	3377206	3380612	+	P	P	Polycistronic	3407	2	MSP_003219,MSP_003220
TU-0993	contig.1	3385124	3385739	+	P	P	Monocistronic	616	1	MSP_003227
TU-0994	contig.1	3385707	3389514	-	P	P	Monocistronic	3808	1	MSP_003228
TU-0995	contig.1	3385707	3389543	-	S	P	Monocistronic	3837	1	MSP_003228
TU-0996	contig.1	3385707	3390468	-	P	P	Polycistronic	4762	2	MSP_003228,MSP_003229
TU-0997	contig.1	3389283	3390468	-	P	S	Monocistronic	1186	1	MSP_003229
TU-0998	contig.1	3389386	3390468	-	P	P	Monocistronic	1083	1	MSP_003229
TU-0999	contig.1	3389387	3391440	-	P	P	Polycistronic	2054	2	MSP_003229,MSP_003230
TU-1000	contig.1	3390230	3391440	-	P	P	Monocistronic	1211	1	MSP_003230
TU-1001	contig.1	3414353	3414952	+	P	P	Monocistronic	600	1	MSP_003245
TU-1002	contig.1	3416710	3417382	-	P	P	Monocistronic	673	1	MSP_003247
TU-1003	contig.1	3424631	3425502	+	P	P	Monocistronic	872	1	MSP_003254
TU-1004	contig.1	3426339	3427859	-	P	P	Polycistronic	1521	2	MSP_003256,MSP_003257
TU-1005	contig.1	3426339	3427033	-	P	P	Monocistronic	695	1	MSP_003256
TU-1006	contig.1	3426340	3427089	-	S	P	Monocistronic	750	1	MSP_003256
TU-1007	contig.1	3427109	3427859	-	P	P	Monocistronic	751	1	MSP_003257
TU-1008	contig.1	3429537	3431897	-	P	P	Polycistronic	2361	2	MSP_003260,MSP_003262
TU-1009	contig.1	3429537	3430676	-	P	P	Monocistronic	1140	1	MSP_003260
TU-1010	contig.1	3439396	3441499	+	P	P	Monocistronic	2104	1	MSP_003271
TU-1011	contig.1	3439396	3439594	+	P	C	Cis-regulatory	199	0	.
TU-1012	contig.1	3439396	3442130	+	P	P	Polycistronic	2735	2	MSP_003271,MSP_003272
TU-1013	contig.1	3442729	3442950	+	P	C	Cis-regulatory	222	0	.
TU-1014	contig.1	3449157	3451794	-	I	S	Polycistronic	2638	2	MSP_003280,MSP_003281
TU-1015	contig.1	3449157	3451557	-	P	S	Monocistronic	2401	1	MSP_003280
TU-1016	contig.1	3449157	3451484	-	S	S	Monocistronic	2328	1	MSP_003280
TU-1017	contig.1	3449340	3451557	-	P	P	Monocistronic	2218	1	MSP_003280
TU-1018	contig.1	3449340	3451794	-	I	P	Polycistronic	2455	2	MSP_003280,MSP_003281
TU-1019	contig.1	3449340	3451484	-	S	P	Monocistronic	2145	1	MSP_003280
TU-1020	contig.1	3455390	3458362	-	P	P	Polycistronic	2973	2	MSP_003284,MSP_003285
TU-1021	contig.1	3455390	3457767	-	P	P	Monocistronic	2378	1	MSP_003284
TU-1022	contig.1	3457594	3458362	-	P	P	Monocistronic	769	1	MSP_003285
TU-1023	contig.1	3459619	3459915	-	P	P	Monocistronic	297	1	MSP_003287
TU-1024	contig.1	3461189	3461766	-	P	P	Monocistronic	578	1	MSP_003290
TU-1025	contig.1	3464762	3465539	-	P	P	Monocistronic	778	1	MSP_003293
TU-1026	contig.1	3464762	3465489	-	S	P	Monocistronic	728	1	MSP_003293
TU-1027	contig.1	3466221	3466808	+	P	P	Monocistronic	588	1	MSP_003295
TU-1028	contig.1	3468524	3469918	+	P	P	Monocistronic	1395	1	MSP_003299
TU-1029	contig.1	3472862	3473348	+	P	P	Monocistronic	487	1	MSP_003301
TU-1030	contig.1	3473807	3474361	-	P	P	Monocistronic	555	1	MSP_003303
TU-1031	contig.1	3483534	3483765	+	P	C	Cis-regulatory	232	0	.
TU-1032	contig.1	3488118	3489026	-	P	P	Monocistronic	909	1	MSP_003320
TU-1033	contig.1	3488118	3490000	-	P	P	Polycistronic	1883	2	MSP_003320,MSP_003321
TU-1034	contig.1	3490132	3491033	+	P	P	Monocistronic	902	1	MSP_003322
TU-1035	contig.1	3490132	3490838	+	P	S	Monocistronic	707	1	MSP_003322
TU-1036	contig.1	3500943	3502849	-	P	P	Polycistronic	1907	2	MSP_003335,MSP_003336
TU-1037	contig.1	3500943	3505502	-	P	P	Polycistronic	4560	4	MSP_003335,MSP_003336,MSP_003337,MSP_003338
TU-1038	contig.1	3500994	3502849	-	P	P	Polycistronic	1856	2	MSP_003335,MSP_003336
TU-1039	contig.1	3501455	3505502	-	P	P	Polycistronic	4048	3	MSP_003336,MSP_003337,MSP_003338
TU-1040	contig.1	3501455	3502849	-	P	P	Monocistronic	1395	1	MSP_003336
TU-1041	contig.1	3501588	3502849	-	P	S	Monocistronic	1262	1	MSP_003336
TU-1042	contig.1	3501588	3505502	-	P	S	Polycistronic	3915	3	MSP_003336,MSP_003337,MSP_003338
TU-1043	contig.1	3505912	3506537	-	P	P	Monocistronic	626	1	MSP_003340
TU-1044	contig.1	3505912	3507292	-	P	P	Polycistronic	1381	3	MSP_003340,MSP_003341,MSP_003342
TU-1045	contig.1	3506161	3506537	-	P	S	Monocistronic	377	1	MSP_003340
TU-1046	contig.1	3506515	3507292	-	P	P	Polycistronic	778	2	MSP_003341,MSP_003342
TU-1047	contig.1	3506980	3507292	-	P	P	Monocistronic	313	1	MSP_003342
TU-1048	contig.1	3508089	3509693	-	P	P	Monocistronic	1605	1	MSP_003345
TU-1049	contig.1	3516815	3518372	-	P	P	Monocistronic	1558	1	MSP_003350
TU-1050	contig.1	3529865	3531703	+	P	P	Polycistronic	1839	2	MSP_003360,MSP_003361
TU-1051	contig.1	3529865	3531811	+	P	P	Polycistronic	1947	2	MSP_003360,MSP_003361
TU-1052	contig.1	3531108	3531703	+	P	P	Monocistronic	596	1	MSP_003361
TU-1053	contig.1	3531108	3531811	+	P	P	Monocistronic	704	1	MSP_003361
TU-1054	contig.1	3534070	3534914	-	P	S	Monocistronic	845	1	MSP_003364
TU-1055	contig.1	3534251	3534914	-	P	P	Monocistronic	664	1	MSP_003364
TU-1056	contig.1	3540265	3541278	+	I	P	Polycistronic	1014	2	MSP_003371,MSP_003370
TU-1057	contig.1	3540265	3541227	+	I	P	Polycistronic	963	2	MSP_003371,MSP_003370
TU-1058	contig.1	3540265	3540627	+	I	P	Monocistronic	363	1	MSP_003370
TU-1059	contig.1	3542105	3545584	-	P	P	Polycistronic	3480	4	MSP_003373,MSP_003374,MSP_003375,MSP_003376
TU-1060	contig.1	3542193	3545584	-	P	P	Polycistronic	3392	4	MSP_003373,MSP_003374,MSP_003375,MSP_003376
TU-1061	contig.1	3542193	3544271	-	P	P	Polycistronic	2079	2	MSP_003373,MSP_003374
TU-1062	contig.1	3543485	3544271	-	P	P	Monocistronic	787	1	MSP_003374
TU-1063	contig.1	3543485	3545584	-	P	P	Polycistronic	2100	3	MSP_003374,MSP_003375,MSP_003376
TU-1064	contig.1	3545294	3545584	-	P	S	Monocistronic	291	1	MSP_003376
TU-1065	contig.1	3545357	3545584	-	P	P	Monocistronic	228	1	MSP_003376
TU-1066	contig.1	3547234	3547776	-	P	P	Monocistronic	543	1	MSP_003378
TU-1067	contig.1	3547249	3547776	-	P	P	Monocistronic	528	1	MSP_003378
TU-1068	contig.1	3548021	3549084	+	P	P	Polycistronic	1064	2	MSP_003379,MSP_003380
TU-1069	contig.1	3548021	3548495	+	P	S	Monocistronic	475	1	MSP_003379
TU-1070	contig.1	3548021	3548598	+	P	P	Monocistronic	578	1	MSP_003379
TU-1071	contig.1	3548312	3549084	+	P	P	Monocistronic	773	1	MSP_003380
TU-1072	contig.1	3549003	3552301	-	P	P	Polycistronic	3299	3	MSP_003381,MSP_003382,MSP_003383
TU-1073	contig.1	3549741	3552301	-	P	P	Polycistronic	2561	2	MSP_003382,MSP_003383
TU-1074	contig.1	3552586	3555111	+	P	P	Polycistronic	2526	3	MSP_003384,MSP_003385,MSP_003386
TU-1075	contig.1	3552586	3554676	+	P	P	Polycistronic	2091	2	MSP_003384,MSP_003385
TU-1076	contig.1	3556504	3559459	+	P	P	Polycistronic	2956	6	MSP_003390,MSP_003391,MSP_003392,MSP_003393,MSP_003394,MSP_003395
TU-1077	contig.1	3556504	3559210	+	P	P	Polycistronic	2707	5	MSP_003390,MSP_003391,MSP_003392,MSP_003393,MSP_003394
TU-1078	contig.1	3556504	3557656	+	P	P	Polycistronic	1153	3	MSP_003390,MSP_003391,MSP_003392
TU-1079	contig.1	3556901	3557656	+	P	P	Polycistronic	756	2	MSP_003391,MSP_003392
TU-1080	contig.1	3556901	3559459	+	P	P	Polycistronic	2559	5	MSP_003391,MSP_003392,MSP_003393,MSP_003394,MSP_003395
TU-1081	contig.1	3556901	3559210	+	P	P	Polycistronic	2310	4	MSP_003391,MSP_003392,MSP_003393,MSP_003394
TU-1082	contig.1	3558777	3559210	+	P	P	Monocistronic	434	1	MSP_003394
TU-1083	contig.1	3558777	3559459	+	P	P	Polycistronic	683	2	MSP_003394,MSP_003395
TU-1084	contig.1	3560753	3561316	-	S	P	Monocistronic	564	1	MSP_003398
TU-1085	contig.1	3560753	3561259	-	P	P	Monocistronic	507	1	MSP_003398
TU-1086	contig.1	3561500	3565809	+	P	P	Polycistronic	4310	3	MSP_003399,MSP_003400,MSP_003401
TU-1087	contig.1	3561500	3564140	+	P	P	Polycistronic	2641	2	MSP_003399,MSP_003400
TU-1088	contig.1	3561500	3562580	+	P	P	Monocistronic	1081	1	MSP_003399
TU-1089	contig.1	3567562	3570128	+	P	P	Polycistronic	2567	4	MSP_003403,MSP_003404,MSP_003405,MSP_003406
TU-1090	contig.1	3567562	3569160	+	P	P	Monocistronic	1599	1	MSP_003403
TU-1091	contig.1	3567562	3570516	+	P	P	Polycistronic	2955	5	MSP_003403,MSP_003404,MSP_003405,MSP_003406,MSP_003407
TU-1092	contig.1	3567562	3569932	+	P	P	Polycistronic	2371	3	MSP_003403,MSP_003404,MSP_003405
TU-1093	contig.1	3568921	3570128	+	P	P	Polycistronic	1208	3	MSP_003404,MSP_003405,MSP_003406
TU-1094	contig.1	3568921	3569932	+	P	P	Polycistronic	1012	2	MSP_003404,MSP_003405
TU-1095	contig.1	3568921	3570516	+	P	P	Polycistronic	1596	4	MSP_003404,MSP_003405,MSP_003406,MSP_003407
TU-1096	contig.1	3569340	3569932	+	P	P	Monocistronic	593	1	MSP_003405
TU-1097	contig.1	3569340	3570128	+	P	P	Polycistronic	789	2	MSP_003405,MSP_003406
TU-1098	contig.1	3569340	3570516	+	P	P	Polycistronic	1177	3	MSP_003405,MSP_003406,MSP_003407
TU-1099	contig.1	3569363	3569932	+	S	P	Monocistronic	570	1	MSP_003405
TU-1100	contig.1	3569363	3570128	+	S	P	Polycistronic	766	2	MSP_003405,MSP_003406
TU-1101	contig.1	3569363	3570516	+	S	P	Polycistronic	1154	3	MSP_003405,MSP_003406,MSP_003407
TU-1102	contig.1	3569835	3570516	+	P	P	Polycistronic	682	2	MSP_003406,MSP_003407
TU-1103	contig.1	3569835	3570128	+	P	P	Monocistronic	294	1	MSP_003406
TU-1104	contig.1	3580124	3580257	+	P	C	Cis-regulatory	134	0	.
TU-1105	contig.1	3581472	3581958	+	P	P	Monocistronic	487	1	MSP_003421
TU-1106	contig.1	3581472	3582030	+	P	P	Monocistronic	559	1	MSP_003421
TU-1107	contig.1	3584972	3585301	-	N	N	Intergenic	330	0	.
TU-1108	contig.1	3586484	3586888	-	P	P	Monocistronic	405	1	MSP_003425
TU-1109	contig.1	3593358	3594346	+	P	S	Monocistronic	989	1	MSP_003432
TU-1110	contig.1	3593358	3594273	+	P	P	Monocistronic	916	1	MSP_003432
TU-1111	contig.1	3594291	3594780	-	P	P	Monocistronic	490	1	MSP_003433
TU-1112	contig.1	3594378	3594780	-	P	S	Monocistronic	403	1	MSP_003433
TU-1113	contig.1	3596107	3604479	+	P	S	Polycistronic	8373	11	MSP_003435,MSP_003436,MSP_003437,MSP_003438,MSP_003439,MSP_003440,MSP_003441,MSP_003442,MSP_003443,MSP_003444,MSP_003445
TU-1114	contig.1	3596107	3607940	+	P	S	Polycistronic	11834	19	MSP_003435,MSP_003436,MSP_003437,MSP_003438,MSP_003439,MSP_003440,MSP_003441,MSP_003442,MSP_003443,MSP_003444,MSP_003445,MSP_003446,MSP_003447,MSP_003448,MSP_003449,MSP_003450,MSP_003451,MSP_003452,MSP_003453
TU-1115	contig.1	3596107	3607588	+	P	S	Polycistronic	11482	18	MSP_003435,MSP_003436,MSP_003437,MSP_003438,MSP_003439,MSP_003440,MSP_003441,MSP_003442,MSP_003443,MSP_003444,MSP_003445,MSP_003446,MSP_003447,MSP_003448,MSP_003449,MSP_003450,MSP_003451,MSP_003452
TU-1116	contig.1	3596107	3604286	+	P	P	Polycistronic	8180	11	MSP_003435,MSP_003436,MSP_003437,MSP_003438,MSP_003439,MSP_003440,MSP_003441,MSP_003442,MSP_003443,MSP_003444,MSP_003445
TU-1117	contig.1	3596107	3601080	+	P	P	Polycistronic	4974	5	MSP_003435,MSP_003436,MSP_003437,MSP_003438,MSP_003439
TU-1118	contig.1	3596107	3607418	+	P	P	Polycistronic	11312	18	MSP_003435,MSP_003436,MSP_003437,MSP_003438,MSP_003439,MSP_003440,MSP_003441,MSP_003442,MSP_003443,MSP_003444,MSP_003445,MSP_003446,MSP_003447,MSP_003448,MSP_003449,MSP_003450,MSP_003451,MSP_003452
TU-1119	contig.1	3596107	3600681	+	P	P	Polycistronic	4575	4	MSP_003435,MSP_003436,MSP_003437,MSP_003438
TU-1120	contig.1	3596107	3602504	+	P	P	Polycistronic	6398	7	MSP_003435,MSP_003436,MSP_003437,MSP_003438,MSP_003439,MSP_003440,MSP_003441
TU-1121	contig.1	3596107	3605163	+	P	P	Polycistronic	9057	12	MSP_003435,MSP_003436,MSP_003437,MSP_003438,MSP_003439,MSP_003440,MSP_003441,MSP_003442,MSP_003443,MSP_003444,MSP_003445,MSP_003446
TU-1122	contig.1	3596107	3601950	+	P	P	Polycistronic	5844	6	MSP_003435,MSP_003436,MSP_003437,MSP_003438,MSP_003439,MSP_003440
TU-1123	contig.1	3596107	3603622	+	P	S	Polycistronic	7516	9	MSP_003435,MSP_003436,MSP_003437,MSP_003438,MSP_003439,MSP_003440,MSP_003441,MSP_003442,MSP_003443
TU-1124	contig.1	3596107	3608774	+	P	P	Polycistronic	12668	21	MSP_003435,MSP_003436,MSP_003437,MSP_003438,MSP_003439,MSP_003440,MSP_003441,MSP_003442,MSP_003443,MSP_003444,MSP_003445,MSP_003446,MSP_003447,MSP_003448,MSP_003449,MSP_003450,MSP_003451,MSP_003452,MSP_003453,MSP_003454,MSP_003455
TU-1125	contig.1	3596107	3607846	+	P	P	Polycistronic	11740	19	MSP_003435,MSP_003436,MSP_003437,MSP_003438,MSP_003439,MSP_003440,MSP_003441,MSP_003442,MSP_003443,MSP_003444,MSP_003445,MSP_003446,MSP_003447,MSP_003448,MSP_003449,MSP_003450,MSP_003451,MSP_003452,MSP_003453
TU-1126	contig.1	3596107	3603956	+	P	P	Polycistronic	7850	10	MSP_003435,MSP_003436,MSP_003437,MSP_003438,MSP_003439,MSP_003440,MSP_003441,MSP_003442,MSP_003443,MSP_003444
TU-1127	contig.1	3596107	3608433	+	P	P	Polycistronic	12327	20	MSP_003435,MSP_003436,MSP_003437,MSP_003438,MSP_003439,MSP_003440,MSP_003441,MSP_003442,MSP_003443,MSP_003444,MSP_003445,MSP_003446,MSP_003447,MSP_003448,MSP_003449,MSP_003450,MSP_003451,MSP_003452,MSP_003453,MSP_003454
TU-1128	contig.1	3596107	3596308	+	P	C	Cis-regulatory	202	0	.
TU-1129	contig.1	3596107	3606074	+	P	P	Polycistronic	9968	15	MSP_003435,MSP_003436,MSP_003437,MSP_003438,MSP_003439,MSP_003440,MSP_003441,MSP_003442,MSP_003443,MSP_003444,MSP_003445,MSP_003446,MSP_003447,MSP_003448,MSP_003449
TU-1130	contig.1	3596107	3605193	+	P	P	Polycistronic	9087	12	MSP_003435,MSP_003436,MSP_003437,MSP_003438,MSP_003439,MSP_003440,MSP_003441,MSP_003442,MSP_003443,MSP_003444,MSP_003445,MSP_003446
TU-1131	contig.1	3596107	3602571	+	P	S	Polycistronic	6465	7	MSP_003435,MSP_003436,MSP_003437,MSP_003438,MSP_003439,MSP_003440,MSP_003441
TU-1132	contig.1	3596107	3603803	+	P	P	Polycistronic	7697	9	MSP_003435,MSP_003436,MSP_003437,MSP_003438,MSP_003439,MSP_003440,MSP_003441,MSP_003442,MSP_003443
TU-1133	contig.1	3596107	3605775	+	P	P	Polycistronic	9669	14	MSP_003435,MSP_003436,MSP_003437,MSP_003438,MSP_003439,MSP_003440,MSP_003441,MSP_003442,MSP_003443,MSP_003444,MSP_003445,MSP_003446,MSP_003447,MSP_003448
TU-1134	contig.1	3596107	3602843	+	P	P	Polycistronic	6737	8	MSP_003435,MSP_003436,MSP_003437,MSP_003438,MSP_003439,MSP_003440,MSP_003441,MSP_003442
TU-1135	contig.1	3596107	3600706	+	P	S	Polycistronic	4600	4	MSP_003435,MSP_003436,MSP_003437,MSP_003438
TU-1136	contig.1	3596107	3605639	+	P	P	Polycistronic	9533	13	MSP_003435,MSP_003436,MSP_003437,MSP_003438,MSP_003439,MSP_003440,MSP_003441,MSP_003442,MSP_003443,MSP_003444,MSP_003445,MSP_003446,MSP_003447
TU-1137	contig.1	3596107	3607615	+	P	P	Polycistronic	11509	18	MSP_003435,MSP_003436,MSP_003437,MSP_003438,MSP_003439,MSP_003440,MSP_003441,MSP_003442,MSP_003443,MSP_003444,MSP_003445,MSP_003446,MSP_003447,MSP_003448,MSP_003449,MSP_003450,MSP_003451,MSP_003452
TU-1138	contig.1	3597264	3608433	+	P	P	Polycistronic	11170	18	MSP_003437,MSP_003438,MSP_003439,MSP_003440,MSP_003441,MSP_003442,MSP_003443,MSP_003444,MSP_003445,MSP_003446,MSP_003447,MSP_003448,MSP_003449,MSP_003450,MSP_003451,MSP_003452,MSP_003453,MSP_003454
TU-1139	contig.1	3597264	3606074	+	P	P	Polycistronic	8811	13	MSP_003437,MSP_003438,MSP_003439,MSP_003440,MSP_003441,MSP_003442,MSP_003443,MSP_003444,MSP_003445,MSP_003446,MSP_003447,MSP_003448,MSP_003449
TU-1140	contig.1	3597264	3604479	+	P	S	Polycistronic	7216	9	MSP_003437,MSP_003438,MSP_003439,MSP_003440,MSP_003441,MSP_003442,MSP_003443,MSP_003444,MSP_003445
TU-1141	contig.1	3597264	3605163	+	P	P	Polycistronic	7900	10	MSP_003437,MSP_003438,MSP_003439,MSP_003440,MSP_003441,MSP_003442,MSP_003443,MSP_003444,MSP_003445,MSP_003446
TU-1142	contig.1	3597264	3602504	+	P	P	Polycistronic	5241	5	MSP_003437,MSP_003438,MSP_003439,MSP_003440,MSP_003441
TU-1143	contig.1	3597264	3605193	+	P	P	Polycistronic	7930	10	MSP_003437,MSP_003438,MSP_003439,MSP_003440,MSP_003441,MSP_003442,MSP_003443,MSP_003444,MSP_003445,MSP_003446
TU-1144	contig.1	3597264	3600706	+	P	S	Polycistronic	3443	2	MSP_003437,MSP_003438
TU-1145	contig.1	3597264	3601950	+	P	P	Polycistronic	4687	4	MSP_003437,MSP_003438,MSP_003439,MSP_003440
TU-1146	contig.1	3597264	3605775	+	P	P	Polycistronic	8512	12	MSP_003437,MSP_003438,MSP_003439,MSP_003440,MSP_003441,MSP_003442,MSP_003443,MSP_003444,MSP_003445,MSP_003446,MSP_003447,MSP_003448
TU-1147	contig.1	3597264	3605639	+	P	P	Polycistronic	8376	11	MSP_003437,MSP_003438,MSP_003439,MSP_003440,MSP_003441,MSP_003442,MSP_003443,MSP_003444,MSP_003445,MSP_003446,MSP_003447
TU-1148	contig.1	3597264	3607615	+	P	P	Polycistronic	10352	16	MSP_003437,MSP_003438,MSP_003439,MSP_003440,MSP_003441,MSP_003442,MSP_003443,MSP_003444,MSP_003445,MSP_003446,MSP_003447,MSP_003448,MSP_003449,MSP_003450,MSP_003451,MSP_003452
TU-1149	contig.1	3597264	3602571	+	P	S	Polycistronic	5308	5	MSP_003437,MSP_003438,MSP_003439,MSP_003440,MSP_003441
TU-1150	contig.1	3597264	3603956	+	P	P	Polycistronic	6693	8	MSP_003437,MSP_003438,MSP_003439,MSP_003440,MSP_003441,MSP_003442,MSP_003443,MSP_003444
TU-1151	contig.1	3597264	3603803	+	P	P	Polycistronic	6540	7	MSP_003437,MSP_003438,MSP_003439,MSP_003440,MSP_003441,MSP_003442,MSP_003443
TU-1152	contig.1	3597264	3602843	+	P	P	Polycistronic	5580	6	MSP_003437,MSP_003438,MSP_003439,MSP_003440,MSP_003441,MSP_003442
TU-1153	contig.1	3597264	3600681	+	P	P	Polycistronic	3418	2	MSP_003437,MSP_003438
TU-1154	contig.1	3597264	3607846	+	P	P	Polycistronic	10583	17	MSP_003437,MSP_003438,MSP_003439,MSP_003440,MSP_003441,MSP_003442,MSP_003443,MSP_003444,MSP_003445,MSP_003446,MSP_003447,MSP_003448,MSP_003449,MSP_003450,MSP_003451,MSP_003452,MSP_003453
TU-1155	contig.1	3597264	3601080	+	P	P	Polycistronic	3817	3	MSP_003437,MSP_003438,MSP_003439
TU-1156	contig.1	3597264	3607588	+	P	S	Polycistronic	10325	16	MSP_003437,MSP_003438,MSP_003439,MSP_003440,MSP_003441,MSP_003442,MSP_003443,MSP_003444,MSP_003445,MSP_003446,MSP_003447,MSP_003448,MSP_003449,MSP_003450,MSP_003451,MSP_003452
TU-1157	contig.1	3597264	3608774	+	P	P	Polycistronic	11511	19	MSP_003437,MSP_003438,MSP_003439,MSP_003440,MSP_003441,MSP_003442,MSP_003443,MSP_003444,MSP_003445,MSP_003446,MSP_003447,MSP_003448,MSP_003449,MSP_003450,MSP_003451,MSP_003452,MSP_003453,MSP_003454,MSP_003455
TU-1158	contig.1	3597264	3607418	+	P	P	Polycistronic	10155	16	MSP_003437,MSP_003438,MSP_003439,MSP_003440,MSP_003441,MSP_003442,MSP_003443,MSP_003444,MSP_003445,MSP_003446,MSP_003447,MSP_003448,MSP_003449,MSP_003450,MSP_003451,MSP_003452
TU-1159	contig.1	3597264	3604286	+	P	P	Polycistronic	7023	9	MSP_003437,MSP_003438,MSP_003439,MSP_003440,MSP_003441,MSP_003442,MSP_003443,MSP_003444,MSP_003445
TU-1160	contig.1	3597264	3603622	+	P	S	Polycistronic	6359	7	MSP_003437,MSP_003438,MSP_003439,MSP_003440,MSP_003441,MSP_003442,MSP_003443
TU-1161	contig.1	3597264	3607940	+	P	S	Polycistronic	10677	17	MSP_003437,MSP_003438,MSP_003439,MSP_003440,MSP_003441,MSP_003442,MSP_003443,MSP_003444,MSP_003445,MSP_003446,MSP_003447,MSP_003448,MSP_003449,MSP_003450,MSP_003451,MSP_003452,MSP_003453
TU-1162	contig.1	3597296	3605639	+	S	P	Polycistronic	8344	10	MSP_003438,MSP_003439,MSP_003440,MSP_003441,MSP_003442,MSP_003443,MSP_003444,MSP_003445,MSP_003446,MSP_003447
TU-1163	contig.1	3597296	3608774	+	S	P	Polycistronic	11479	18	MSP_003438,MSP_003439,MSP_003440,MSP_003441,MSP_003442,MSP_003443,MSP_003444,MSP_003445,MSP_003446,MSP_003447,MSP_003448,MSP_003449,MSP_003450,MSP_003451,MSP_003452,MSP_003453,MSP_003454,MSP_003455
TU-1164	contig.1	3597296	3601080	+	S	P	Polycistronic	3785	2	MSP_003438,MSP_003439
TU-1165	contig.1	3597296	3602843	+	S	P	Polycistronic	5548	5	MSP_003438,MSP_003439,MSP_003440,MSP_003441,MSP_003442
TU-1166	contig.1	3597296	3603956	+	S	P	Polycistronic	6661	7	MSP_003438,MSP_003439,MSP_003440,MSP_003441,MSP_003442,MSP_003443,MSP_003444
TU-1167	contig.1	3597296	3606074	+	S	P	Polycistronic	8779	12	MSP_003438,MSP_003439,MSP_003440,MSP_003441,MSP_003442,MSP_003443,MSP_003444,MSP_003445,MSP_003446,MSP_003447,MSP_003448,MSP_003449
TU-1168	contig.1	3597296	3607940	+	S	P	Polycistronic	10645	16	MSP_003438,MSP_003439,MSP_003440,MSP_003441,MSP_003442,MSP_003443,MSP_003444,MSP_003445,MSP_003446,MSP_003447,MSP_003448,MSP_003449,MSP_003450,MSP_003451,MSP_003452,MSP_003453
TU-1169	contig.1	3597296	3600706	+	S	P	Monocistronic	3411	1	MSP_003438
TU-1170	contig.1	3597296	3608434	+	S	P	Polycistronic	11139	17	MSP_003438,MSP_003439,MSP_003440,MSP_003441,MSP_003442,MSP_003443,MSP_003444,MSP_003445,MSP_003446,MSP_003447,MSP_003448,MSP_003449,MSP_003450,MSP_003451,MSP_003452,MSP_003453,MSP_003454
TU-1171	contig.1	3597296	3605775	+	S	P	Polycistronic	8480	11	MSP_003438,MSP_003439,MSP_003440,MSP_003441,MSP_003442,MSP_003443,MSP_003444,MSP_003445,MSP_003446,MSP_003447,MSP_003448
TU-1172	contig.1	3597296	3607418	+	S	P	Polycistronic	10123	15	MSP_003438,MSP_003439,MSP_003440,MSP_003441,MSP_003442,MSP_003443,MSP_003444,MSP_003445,MSP_003446,MSP_003447,MSP_003448,MSP_003449,MSP_003450,MSP_003451,MSP_003452
TU-1173	contig.1	3597296	3601950	+	S	P	Polycistronic	4655	3	MSP_003438,MSP_003439,MSP_003440
TU-1174	contig.1	3597296	3605163	+	S	P	Polycistronic	7868	9	MSP_003438,MSP_003439,MSP_003440,MSP_003441,MSP_003442,MSP_003443,MSP_003444,MSP_003445,MSP_003446
TU-1175	contig.1	3597296	3603622	+	S	S	Polycistronic	6327	6	MSP_003438,MSP_003439,MSP_003440,MSP_003441,MSP_003442,MSP_003443
TU-1176	contig.1	3597296	3603803	+	S	P	Polycistronic	6508	6	MSP_003438,MSP_003439,MSP_003440,MSP_003441,MSP_003442,MSP_003443
TU-1177	contig.1	3599395	3603956	+	P	P	Polycistronic	4562	7	MSP_003438,MSP_003439,MSP_003440,MSP_003441,MSP_003442,MSP_003443,MSP_003444
TU-1178	contig.1	3599395	3605639	+	P	P	Polycistronic	6245	10	MSP_003438,MSP_003439,MSP_003440,MSP_003441,MSP_003442,MSP_003443,MSP_003444,MSP_003445,MSP_003446,MSP_003447
TU-1179	contig.1	3599395	3608774	+	P	P	Polycistronic	9380	18	MSP_003438,MSP_003439,MSP_003440,MSP_003441,MSP_003442,MSP_003443,MSP_003444,MSP_003445,MSP_003446,MSP_003447,MSP_003448,MSP_003449,MSP_003450,MSP_003451,MSP_003452,MSP_003453,MSP_003454,MSP_003455
TU-1180	contig.1	3599395	3602504	+	P	P	Polycistronic	3110	4	MSP_003438,MSP_003439,MSP_003440,MSP_003441
TU-1181	contig.1	3599395	3606074	+	P	P	Polycistronic	6680	12	MSP_003438,MSP_003439,MSP_003440,MSP_003441,MSP_003442,MSP_003443,MSP_003444,MSP_003445,MSP_003446,MSP_003447,MSP_003448,MSP_003449
TU-1182	contig.1	3599395	3605193	+	P	P	Polycistronic	5799	9	MSP_003438,MSP_003439,MSP_003440,MSP_003441,MSP_003442,MSP_003443,MSP_003444,MSP_003445,MSP_003446
TU-1183	contig.1	3599395	3607615	+	P	P	Polycistronic	8221	15	MSP_003438,MSP_003439,MSP_003440,MSP_003441,MSP_003442,MSP_003443,MSP_003444,MSP_003445,MSP_003446,MSP_003447,MSP_003448,MSP_003449,MSP_003450,MSP_003451,MSP_003452
TU-1184	contig.1	3599395	3607418	+	P	P	Polycistronic	8024	15	MSP_003438,MSP_003439,MSP_003440,MSP_003441,MSP_003442,MSP_003443,MSP_003444,MSP_003445,MSP_003446,MSP_003447,MSP_003448,MSP_003449,MSP_003450,MSP_003451,MSP_003452
TU-1185	contig.1	3599395	3607846	+	P	P	Polycistronic	8452	16	MSP_003438,MSP_003439,MSP_003440,MSP_003441,MSP_003442,MSP_003443,MSP_003444,MSP_003445,MSP_003446,MSP_003447,MSP_003448,MSP_003449,MSP_003450,MSP_003451,MSP_003452,MSP_003453
TU-1186	contig.1	3599395	3600706	+	P	S	Monocistronic	1312	1	MSP_003438
TU-1187	contig.1	3599395	3608433	+	P	P	Polycistronic	9039	17	MSP_003438,MSP_003439,MSP_003440,MSP_003441,MSP_003442,MSP_003443,MSP_003444,MSP_003445,MSP_003446,MSP_003447,MSP_003448,MSP_003449,MSP_003450,MSP_003451,MSP_003452,MSP_003453,MSP_003454
TU-1188	contig.1	3599395	3605775	+	P	P	Polycistronic	6381	11	MSP_003438,MSP_003439,MSP_003440,MSP_003441,MSP_003442,MSP_003443,MSP_003444,MSP_003445,MSP_003446,MSP_003447,MSP_003448
TU-1189	contig.1	3599395	3600681	+	P	P	Monocistronic	1287	1	MSP_003438
TU-1190	contig.1	3599395	3605163	+	P	P	Polycistronic	5769	9	MSP_003438,MSP_003439,MSP_003440,MSP_003441,MSP_003442,MSP_003443,MSP_003444,MSP_003445,MSP_003446
TU-1191	contig.1	3599395	3604479	+	P	S	Polycistronic	5085	8	MSP_003438,MSP_003439,MSP_003440,MSP_003441,MSP_003442,MSP_003443,MSP_003444,MSP_003445
TU-1192	contig.1	3599395	3601080	+	P	P	Polycistronic	1686	2	MSP_003438,MSP_003439
TU-1193	contig.1	3599395	3603622	+	P	S	Polycistronic	4228	6	MSP_003438,MSP_003439,MSP_003440,MSP_003441,MSP_003442,MSP_003443
TU-1194	contig.1	3599395	3603803	+	P	P	Polycistronic	4409	6	MSP_003438,MSP_003439,MSP_003440,MSP_003441,MSP_003442,MSP_003443
TU-1195	contig.1	3599395	3607940	+	P	S	Polycistronic	8546	16	MSP_003438,MSP_003439,MSP_003440,MSP_003441,MSP_003442,MSP_003443,MSP_003444,MSP_003445,MSP_003446,MSP_003447,MSP_003448,MSP_003449,MSP_003450,MSP_003451,MSP_003452,MSP_003453
TU-1196	contig.1	3599395	3604286	+	P	P	Polycistronic	4892	8	MSP_003438,MSP_003439,MSP_003440,MSP_003441,MSP_003442,MSP_003443,MSP_003444,MSP_003445
TU-1197	contig.1	3599395	3602843	+	P	P	Polycistronic	3449	5	MSP_003438,MSP_003439,MSP_003440,MSP_003441,MSP_003442
TU-1198	contig.1	3599395	3602571	+	P	S	Polycistronic	3177	4	MSP_003438,MSP_003439,MSP_003440,MSP_003441
TU-1199	contig.1	3599395	3601950	+	P	P	Polycistronic	2556	3	MSP_003438,MSP_003439,MSP_003440
TU-1200	contig.1	3599395	3607588	+	P	S	Polycistronic	8194	15	MSP_003438,MSP_003439,MSP_003440,MSP_003441,MSP_003442,MSP_003443,MSP_003444,MSP_003445,MSP_003446,MSP_003447,MSP_003448,MSP_003449,MSP_003450,MSP_003451,MSP_003452
TU-1201	contig.1	3600609	3602571	+	P	S	Polycistronic	1963	3	MSP_003439,MSP_003440,MSP_003441
TU-1202	contig.1	3600609	3608433	+	P	P	Polycistronic	7825	16	MSP_003439,MSP_003440,MSP_003441,MSP_003442,MSP_003443,MSP_003444,MSP_003445,MSP_003446,MSP_003447,MSP_003448,MSP_003449,MSP_003450,MSP_003451,MSP_003452,MSP_003453,MSP_003454
TU-1203	contig.1	3600609	3606074	+	P	P	Polycistronic	5466	11	MSP_003439,MSP_003440,MSP_003441,MSP_003442,MSP_003443,MSP_003444,MSP_003445,MSP_003446,MSP_003447,MSP_003448,MSP_003449
TU-1204	contig.1	3600609	3603956	+	P	P	Polycistronic	3348	6	MSP_003439,MSP_003440,MSP_003441,MSP_003442,MSP_003443,MSP_003444
TU-1205	contig.1	3600609	3607846	+	P	P	Polycistronic	7238	15	MSP_003439,MSP_003440,MSP_003441,MSP_003442,MSP_003443,MSP_003444,MSP_003445,MSP_003446,MSP_003447,MSP_003448,MSP_003449,MSP_003450,MSP_003451,MSP_003452,MSP_003453
TU-1206	contig.1	3600609	3604479	+	P	S	Polycistronic	3871	7	MSP_003439,MSP_003440,MSP_003441,MSP_003442,MSP_003443,MSP_003444,MSP_003445
TU-1207	contig.1	3600609	3607588	+	P	S	Polycistronic	6980	14	MSP_003439,MSP_003440,MSP_003441,MSP_003442,MSP_003443,MSP_003444,MSP_003445,MSP_003446,MSP_003447,MSP_003448,MSP_003449,MSP_003450,MSP_003451,MSP_003452
TU-1208	contig.1	3600609	3603803	+	P	P	Polycistronic	3195	5	MSP_003439,MSP_003440,MSP_003441,MSP_003442,MSP_003443
TU-1209	contig.1	3600609	3607940	+	P	S	Polycistronic	7332	15	MSP_003439,MSP_003440,MSP_003441,MSP_003442,MSP_003443,MSP_003444,MSP_003445,MSP_003446,MSP_003447,MSP_003448,MSP_003449,MSP_003450,MSP_003451,MSP_003452,MSP_003453
TU-1210	contig.1	3600609	3604286	+	P	P	Polycistronic	3678	7	MSP_003439,MSP_003440,MSP_003441,MSP_003442,MSP_003443,MSP_003444,MSP_003445
TU-1211	contig.1	3600609	3602504	+	P	P	Polycistronic	1896	3	MSP_003439,MSP_003440,MSP_003441
TU-1212	contig.1	3600609	3602843	+	P	P	Polycistronic	2235	4	MSP_003439,MSP_003440,MSP_003441,MSP_003442
TU-1213	contig.1	3600609	3607615	+	P	P	Polycistronic	7007	14	MSP_003439,MSP_003440,MSP_003441,MSP_003442,MSP_003443,MSP_003444,MSP_003445,MSP_003446,MSP_003447,MSP_003448,MSP_003449,MSP_003450,MSP_003451,MSP_003452
TU-1214	contig.1	3600609	3605775	+	P	P	Polycistronic	5167	10	MSP_003439,MSP_003440,MSP_003441,MSP_003442,MSP_003443,MSP_003444,MSP_003445,MSP_003446,MSP_003447,MSP_003448
TU-1215	contig.1	3600609	3605639	+	P	P	Polycistronic	5031	9	MSP_003439,MSP_003440,MSP_003441,MSP_003442,MSP_003443,MSP_003444,MSP_003445,MSP_003446,MSP_003447
TU-1216	contig.1	3600609	3601080	+	P	P	Monocistronic	472	1	MSP_003439
TU-1217	contig.1	3600609	3605193	+	P	P	Polycistronic	4585	8	MSP_003439,MSP_003440,MSP_003441,MSP_003442,MSP_003443,MSP_003444,MSP_003445,MSP_003446
TU-1218	contig.1	3600709	3607418	+	P	P	Polycistronic	6710	14	MSP_003439,MSP_003440,MSP_003441,MSP_003442,MSP_003443,MSP_003444,MSP_003445,MSP_003446,MSP_003447,MSP_003448,MSP_003449,MSP_003450,MSP_003451,MSP_003452
TU-1219	contig.1	3600709	3605639	+	S	P	Polycistronic	4931	9	MSP_003439,MSP_003440,MSP_003441,MSP_003442,MSP_003443,MSP_003444,MSP_003445,MSP_003446,MSP_003447
TU-1220	contig.1	3600709	3607846	+	S	P	Polycistronic	7138	15	MSP_003439,MSP_003440,MSP_003441,MSP_003442,MSP_003443,MSP_003444,MSP_003445,MSP_003446,MSP_003447,MSP_003448,MSP_003449,MSP_003450,MSP_003451,MSP_003452,MSP_003453
TU-1221	contig.1	3600709	3605193	+	S	P	Polycistronic	4485	8	MSP_003439,MSP_003440,MSP_003441,MSP_003442,MSP_003443,MSP_003444,MSP_003445,MSP_003446
TU-1222	contig.1	3600709	3606074	+	S	P	Polycistronic	5366	11	MSP_003439,MSP_003440,MSP_003441,MSP_003442,MSP_003443,MSP_003444,MSP_003445,MSP_003446,MSP_003447,MSP_003448,MSP_003449
TU-1223	contig.1	3600709	3604286	+	S	P	Polycistronic	3578	7	MSP_003439,MSP_003440,MSP_003441,MSP_003442,MSP_003443,MSP_003444,MSP_003445
TU-1224	contig.1	3600709	3604479	+	S	S	Polycistronic	3771	7	MSP_003439,MSP_003440,MSP_003441,MSP_003442,MSP_003443,MSP_003444,MSP_003445
TU-1225	contig.1	3600709	3603622	+	P	S	Polycistronic	2914	5	MSP_003439,MSP_003440,MSP_003441,MSP_003442,MSP_003443
TU-1226	contig.1	3600709	3605775	+	S	P	Polycistronic	5067	10	MSP_003439,MSP_003440,MSP_003441,MSP_003442,MSP_003443,MSP_003444,MSP_003445,MSP_003446,MSP_003447,MSP_003448
TU-1227	contig.1	3600709	3607940	+	S	S	Polycistronic	7232	15	MSP_003439,MSP_003440,MSP_003441,MSP_003442,MSP_003443,MSP_003444,MSP_003445,MSP_003446,MSP_003447,MSP_003448,MSP_003449,MSP_003450,MSP_003451,MSP_003452,MSP_003453
TU-1228	contig.1	3600709	3603803	+	S	P	Polycistronic	3095	5	MSP_003439,MSP_003440,MSP_003441,MSP_003442,MSP_003443
TU-1229	contig.1	3600709	3607588	+	S	S	Polycistronic	6880	14	MSP_003439,MSP_003440,MSP_003441,MSP_003442,MSP_003443,MSP_003444,MSP_003445,MSP_003446,MSP_003447,MSP_003448,MSP_003449,MSP_003450,MSP_003451,MSP_003452
TU-1230	contig.1	3600709	3602504	+	S	P	Polycistronic	1796	3	MSP_003439,MSP_003440,MSP_003441
TU-1231	contig.1	3600709	3605163	+	P	P	Polycistronic	4455	8	MSP_003439,MSP_003440,MSP_003441,MSP_003442,MSP_003443,MSP_003444,MSP_003445,MSP_003446
TU-1232	contig.1	3600709	3608433	+	S	P	Polycistronic	7725	16	MSP_003439,MSP_003440,MSP_003441,MSP_003442,MSP_003443,MSP_003444,MSP_003445,MSP_003446,MSP_003447,MSP_003448,MSP_003449,MSP_003450,MSP_003451,MSP_003452,MSP_003453,MSP_003454
TU-1233	contig.1	3600709	3602843	+	S	P	Polycistronic	2135	4	MSP_003439,MSP_003440,MSP_003441,MSP_003442
TU-1234	contig.1	3600709	3601080	+	S	P	Monocistronic	372	1	MSP_003439
TU-1235	contig.1	3600709	3608774	+	P	P	Polycistronic	8066	17	MSP_003439,MSP_003440,MSP_003441,MSP_003442,MSP_003443,MSP_003444,MSP_003445,MSP_003446,MSP_003447,MSP_003448,MSP_003449,MSP_003450,MSP_003451,MSP_003452,MSP_003453,MSP_003454,MSP_003455
TU-1236	contig.1	3600709	3603956	+	S	P	Polycistronic	3248	6	MSP_003439,MSP_003440,MSP_003441,MSP_003442,MSP_003443,MSP_003444
TU-1237	contig.1	3600709	3607615	+	S	P	Polycistronic	6907	14	MSP_003439,MSP_003440,MSP_003441,MSP_003442,MSP_003443,MSP_003444,MSP_003445,MSP_003446,MSP_003447,MSP_003448,MSP_003449,MSP_003450,MSP_003451,MSP_003452
TU-1238	contig.1	3600709	3601950	+	P	P	Polycistronic	1242	2	MSP_003439,MSP_003440
TU-1239	contig.1	3600709	3602571	+	S	S	Polycistronic	1863	3	MSP_003439,MSP_003440,MSP_003441
TU-1240	contig.1	3603759	3604286	+	P	P	Monocistronic	528	1	MSP_003445
TU-1241	contig.1	3603759	3604479	+	P	S	Monocistronic	721	1	MSP_003445
TU-1242	contig.1	3604241	3608434	+	P	P	Polycistronic	4194	9	MSP_003446,MSP_003447,MSP_003448,MSP_003449,MSP_003450,MSP_003451,MSP_003452,MSP_003453,MSP_003454
TU-1243	contig.1	3604241	3608774	+	P	P	Polycistronic	4534	10	MSP_003446,MSP_003447,MSP_003448,MSP_003449,MSP_003450,MSP_003451,MSP_003452,MSP_003453,MSP_003454,MSP_003455
TU-1244	contig.1	3604241	3606074	+	P	P	Polycistronic	1834	4	MSP_003446,MSP_003447,MSP_003448,MSP_003449
TU-1245	contig.1	3604241	3605193	+	P	P	Monocistronic	953	1	MSP_003446
TU-1246	contig.1	3604241	3607418	+	P	P	Polycistronic	3178	7	MSP_003446,MSP_003447,MSP_003448,MSP_003449,MSP_003450,MSP_003451,MSP_003452
TU-1247	contig.1	3604241	3605163	+	P	P	Monocistronic	923	1	MSP_003446
TU-1248	contig.1	3604241	3605639	+	P	P	Polycistronic	1399	2	MSP_003446,MSP_003447
TU-1249	contig.1	3604241	3605775	+	P	P	Polycistronic	1535	3	MSP_003446,MSP_003447,MSP_003448
TU-1250	contig.1	3604241	3607940	+	P	P	Polycistronic	3700	8	MSP_003446,MSP_003447,MSP_003448,MSP_003449,MSP_003450,MSP_003451,MSP_003452,MSP_003453
TU-1251	contig.1	3605490	3607418	+	P	P	Polycistronic	1929	4	MSP_003449,MSP_003450,MSP_003451,MSP_003452
TU-1252	contig.1	3605490	3608774	+	P	P	Polycistronic	3285	7	MSP_003449,MSP_003450,MSP_003451,MSP_003452,MSP_003453,MSP_003454,MSP_003455
TU-1253	contig.1	3605490	3607940	+	P	S	Polycistronic	2451	5	MSP_003449,MSP_003450,MSP_003451,MSP_003452,MSP_003453
TU-1254	contig.1	3605490	3607846	+	P	P	Polycistronic	2357	5	MSP_003449,MSP_003450,MSP_003451,MSP_003452,MSP_003453
TU-1255	contig.1	3605490	3607588	+	P	S	Polycistronic	2099	4	MSP_003449,MSP_003450,MSP_003451,MSP_003452
TU-1256	contig.1	3605490	3608433	+	P	P	Polycistronic	2944	6	MSP_003449,MSP_003450,MSP_003451,MSP_003452,MSP_003453,MSP_003454
TU-1257	contig.1	3605490	3606074	+	P	P	Monocistronic	585	1	MSP_003449
TU-1258	contig.1	3605490	3607615	+	P	P	Polycistronic	2126	4	MSP_003449,MSP_003450,MSP_003451,MSP_003452
TU-1259	contig.1	3605638	3607588	+	P	S	Polycistronic	1951	4	MSP_003449,MSP_003450,MSP_003451,MSP_003452
TU-1260	contig.1	3605638	3607418	+	P	P	Polycistronic	1781	4	MSP_003449,MSP_003450,MSP_003451,MSP_003452
TU-1261	contig.1	3605638	3607615	+	P	P	Polycistronic	1978	4	MSP_003449,MSP_003450,MSP_003451,MSP_003452
TU-1262	contig.1	3605638	3607940	+	P	S	Polycistronic	2303	5	MSP_003449,MSP_003450,MSP_003451,MSP_003452,MSP_003453
TU-1263	contig.1	3605638	3607846	+	P	P	Polycistronic	2209	5	MSP_003449,MSP_003450,MSP_003451,MSP_003452,MSP_003453
TU-1264	contig.1	3605638	3608433	+	P	P	Polycistronic	2796	6	MSP_003449,MSP_003450,MSP_003451,MSP_003452,MSP_003453,MSP_003454
TU-1265	contig.1	3605638	3608774	+	P	P	Polycistronic	3137	7	MSP_003449,MSP_003450,MSP_003451,MSP_003452,MSP_003453,MSP_003454,MSP_003455
TU-1266	contig.1	3605638	3606074	+	P	P	Monocistronic	437	1	MSP_003449
TU-1267	contig.1	3605790	3607615	+	S	P	Polycistronic	1826	3	MSP_003450,MSP_003451,MSP_003452
TU-1268	contig.1	3605790	3607846	+	S	P	Polycistronic	2057	4	MSP_003450,MSP_003451,MSP_003452,MSP_003453
TU-1269	contig.1	3605790	3605922	+	S	C	Cis-regulatory	133	0	.
TU-1270	contig.1	3605790	3607940	+	S	S	Polycistronic	2151	4	MSP_003450,MSP_003451,MSP_003452,MSP_003453
TU-1271	contig.1	3605790	3607588	+	S	S	Polycistronic	1799	3	MSP_003450,MSP_003451,MSP_003452
TU-1272	contig.1	3605790	3608433	+	S	P	Polycistronic	2644	5	MSP_003450,MSP_003451,MSP_003452,MSP_003453,MSP_003454
TU-1273	contig.1	3605833	3607940	+	S	P	Polycistronic	2108	4	MSP_003450,MSP_003451,MSP_003452,MSP_003453
TU-1274	contig.1	3605833	3608434	+	S	P	Polycistronic	2602	5	MSP_003450,MSP_003451,MSP_003452,MSP_003453,MSP_003454
TU-1275	contig.1	3605833	3608774	+	S	P	Polycistronic	2942	6	MSP_003450,MSP_003451,MSP_003452,MSP_003453,MSP_003454,MSP_003455
TU-1276	contig.1	3605833	3607418	+	S	P	Polycistronic	1586	3	MSP_003450,MSP_003451,MSP_003452
TU-1277	contig.1	3605938	3607588	+	P	S	Polycistronic	1651	3	MSP_003450,MSP_003451,MSP_003452
TU-1278	contig.1	3605938	3608774	+	P	P	Polycistronic	2837	6	MSP_003450,MSP_003451,MSP_003452,MSP_003453,MSP_003454,MSP_003455
TU-1279	contig.1	3605938	3607846	+	P	P	Polycistronic	1909	4	MSP_003450,MSP_003451,MSP_003452,MSP_003453
TU-1280	contig.1	3605938	3607615	+	P	P	Polycistronic	1678	3	MSP_003450,MSP_003451,MSP_003452
TU-1281	contig.1	3605938	3607418	+	P	P	Polycistronic	1481	3	MSP_003450,MSP_003451,MSP_003452
TU-1282	contig.1	3605938	3607940	+	P	S	Polycistronic	2003	4	MSP_003450,MSP_003451,MSP_003452,MSP_003453
TU-1283	contig.1	3605938	3608433	+	P	P	Polycistronic	2496	5	MSP_003450,MSP_003451,MSP_003452,MSP_003453,MSP_003454
TU-1284	contig.1	3607203	3607846	+	P	P	Monocistronic	644	1	MSP_003453
TU-1285	contig.1	3607203	3607368	+	P	C	Cis-regulatory	166	0	.
TU-1286	contig.1	3607203	3607940	+	P	S	Monocistronic	738	1	MSP_003453
TU-1287	contig.1	3607203	3608433	+	P	P	Polycistronic	1231	2	MSP_003453,MSP_003454
TU-1288	contig.1	3607717	3608433	+	P	P	Monocistronic	717	1	MSP_003454
TU-1289	contig.1	3609079	3609262	+	P	C	Cis-regulatory	184	0	.
TU-1290	contig.1	3609117	3609262	+	S	C	Cis-regulatory	146	0	.
TU-1291	contig.1	3609750	3610647	+	P	P	Polycistronic	898	2	MSP_003458,MSP_003459
TU-1292	contig.1	3609750	3610136	+	P	P	Monocistronic	387	1	MSP_003458
TU-1293	contig.1	3609750	3612970	+	P	P	Polycistronic	3221	4	MSP_003458,MSP_003459,MSP_003460,MSP_003461
TU-1294	contig.1	3610014	3610647	+	S	P	Monocistronic	634	1	MSP_003459
TU-1295	contig.1	3610047	3610647	+	P	P	Monocistronic	601	1	MSP_003459
TU-1296	contig.1	3614248	3614665	+	P	P	Monocistronic	418	1	MSP_003463
TU-1297	contig.1	3614630	3615463	-	P	P	Monocistronic	834	1	MSP_003464
TU-1298	contig.1	3618441	3619024	+	P	P	Monocistronic	584	1	MSP_003468
TU-1299	contig.1	3635471	3637170	-	I	P	Polycistronic	1700	4	MSP_003486,MSP_003487,MSP_003488,MSP_003489
TU-1300	contig.1	3636125	3637170	-	I	P	Polycistronic	1046	2	MSP_003488,MSP_003489
TU-1301	contig.1	3636269	3637170	-	I	S	Polycistronic	902	2	MSP_003488,MSP_003489
TU-1302	contig.1	3636572	3637170	-	I	P	Monocistronic	599	1	MSP_003489
TU-1303	contig.1	3636805	3637170	-	I	S	Monocistronic	366	1	MSP_003489
TU-1304	contig.1	3649001	3650131	-	P	P	Monocistronic	1131	1	MSP_003500
TU-1305	contig.1	3649001	3650046	-	S	P	Monocistronic	1046	1	MSP_003500
TU-1306	contig.1	3649072	3650131	-	P	S	Monocistronic	1060	1	MSP_003500
TU-1307	contig.1	3649072	3650046	-	S	S	Monocistronic	975	1	MSP_003500
TU-1308	contig.1	3650012	3650046	-	S	C	Cis-regulatory	35	0	.
TU-1309	contig.1	3650012	3650131	-	P	C	Cis-regulatory	120	0	.
TU-1310	contig.1	3660523	3662129	-	P	P	Polycistronic	1607	2	MSP_003512,MSP_003513
TU-1311	contig.1	3665492	3666194	-	P	P	Monocistronic	703	1	MSP_003518
TU-1312	contig.1	3666305	3666683	+	P	P	Monocistronic	379	1	MSP_003519
TU-1313	contig.1	3680691	3683672	+	P	P	Polycistronic	2982	2	MSP_003530,MSP_003531
TU-1314	contig.1	3680691	3682147	+	P	P	Monocistronic	1457	1	MSP_003530
TU-1315	contig.1	3682170	3683672	+	P	P	Monocistronic	1503	1	MSP_003531
TU-1316	contig.1	3682170	3687167	+	P	P	Polycistronic	4998	4	MSP_003531,MSP_003532,MSP_003533,MSP_003534
TU-1317	contig.1	3682170	3687009	+	P	P	Polycistronic	4840	3	MSP_003531,MSP_003532,MSP_003533
TU-1318	contig.1	3682170	3686386	+	P	P	Polycistronic	4217	2	MSP_003531,MSP_003532
TU-1319	contig.1	3682194	3686386	+	S	P	Polycistronic	4193	2	MSP_003531,MSP_003532
TU-1320	contig.1	3682194	3687167	+	S	P	Polycistronic	4974	4	MSP_003531,MSP_003532,MSP_003533,MSP_003534
TU-1321	contig.1	3682194	3687009	+	S	P	Polycistronic	4816	3	MSP_003531,MSP_003532,MSP_003533
TU-1322	contig.1	3682194	3683672	+	S	P	Monocistronic	1479	1	MSP_003531
TU-1323	contig.1	3682218	3683672	+	P	P	Monocistronic	1455	1	MSP_003531
TU-1324	contig.1	3682218	3687009	+	P	P	Polycistronic	4792	3	MSP_003531,MSP_003532,MSP_003533
TU-1325	contig.1	3682218	3686386	+	P	P	Polycistronic	4169	2	MSP_003531,MSP_003532
TU-1326	contig.1	3682218	3687167	+	P	P	Polycistronic	4950	4	MSP_003531,MSP_003532,MSP_003533,MSP_003534
TU-1327	contig.1	3683734	3687167	+	P	P	Polycistronic	3434	3	MSP_003532,MSP_003533,MSP_003534
TU-1328	contig.1	3683734	3686386	+	P	P	Monocistronic	2653	1	MSP_003532
TU-1329	contig.1	3683734	3687009	+	P	P	Polycistronic	3276	2	MSP_003532,MSP_003533
TU-1330	contig.1	3686529	3687009	+	P	P	Monocistronic	481	1	MSP_003533
TU-1331	contig.1	3686529	3687167	+	P	P	Polycistronic	639	2	MSP_003533,MSP_003534
TU-1332	contig.1	3689754	3689907	+	P	C	Cis-regulatory	154	0	.
TU-1333	contig.1	3689754	3690453	+	P	P	Monocistronic	700	1	MSP_003537
TU-1334	contig.1	3696491	3697521	-	P	P	Polycistronic	1031	2	MSP_003545,MSP_003546
TU-1335	contig.1	3696491	3697265	-	P	P	Monocistronic	775	1	MSP_003545
TU-1336	contig.1	3696710	3697521	-	P	P	Polycistronic	812	2	MSP_003545,MSP_003546
TU-1337	contig.1	3697213	3697521	-	P	P	Monocistronic	309	1	MSP_003546
TU-1338	contig.1	3709364	3710441	-	N	N	Intergenic	1078	0	.
TU-1339	contig.1	3716439	3717640	-	P	P	Monocistronic	1202	1	MSP_003567
TU-1340	contig.1	3718716	3719060	+	P	P	Monocistronic	345	1	MSP_003569
TU-1341	contig.1	3741223	3743224	+	P	P	Monocistronic	2002	1	MSP_003592
TU-1342	contig.1	3741402	3743224	+	S	P	Monocistronic	1823	1	MSP_003592
TU-1343	contig.1	3743056	3743774	+	P	P	Monocistronic	719	1	MSP_003593
TU-1344	contig.1	3743056	3743724	+	P	P	Monocistronic	669	1	MSP_003593
TU-1345	contig.1	3744703	3746737	+	P	P	Monocistronic	2035	1	MSP_003596
TU-1346	contig.1	3762110	3762664	-	P	P	Monocistronic	555	1	MSP_003611
TU-1347	contig.1	3762190	3762664	-	P	S	Monocistronic	475	1	MSP_003611
TU-1348	contig.1	3764806	3765174	-	P	P	Monocistronic	369	1	MSP_003614
TU-1349	contig.1	3777236	3779455	+	P	P	Monocistronic	2220	1	MSP_003625
TU-1350	contig.1	3787229	3787349	+	P	C	Cis-regulatory	121	0	.
TU-1351	contig.1	3789424	3789545	+	P	C	Cis-regulatory	122	0	.
TU-1352	contig.1	3793060	3793500	-	P	P	Monocistronic	441	1	MSP_003639
TU-1353	contig.1	3796177	3797108	+	P	P	Monocistronic	932	1	MSP_003643
TU-1354	contig.1	3815669	3817516	+	P	P	Polycistronic	1848	2	MSP_003656,MSP_003657
TU-1355	contig.1	3817606	3818527	-	P	P	Polycistronic	922	2	MSP_003658,MSP_003659
TU-1356	contig.1	3818768	3819786	+	P	P	Monocistronic	1019	1	MSP_003660
TU-1357	contig.1	3822699	3823138	-	P	P	Monocistronic	440	1	MSP_003663
TU-1358	contig.1	3823287	3824892	+	P	P	Polycistronic	1606	2	MSP_003664,MSP_003665
TU-1359	contig.1	3824022	3824892	+	P	P	Monocistronic	871	1	MSP_003665
TU-1360	contig.1	3824813	3826309	-	P	P	Polycistronic	1497	2	MSP_003666,MSP_003667
TU-1361	contig.1	3824813	3825337	-	P	P	Monocistronic	525	1	MSP_003666
TU-1362	contig.1	3825152	3826309	-	P	P	Monocistronic	1158	1	MSP_003667
TU-1363	contig.1	3829107	3830936	+	P	P	Polycistronic	1830	2	MSP_003671,MSP_003672
TU-1364	contig.1	3829107	3831173	+	P	S	Polycistronic	2067	2	MSP_003671,MSP_003672
TU-1365	contig.1	3829107	3831030	+	P	S	Polycistronic	1924	2	MSP_003671,MSP_003672
TU-1366	contig.1	3830642	3831030	+	P	S	Monocistronic	389	1	MSP_003672
TU-1367	contig.1	3830642	3831173	+	P	S	Monocistronic	532	1	MSP_003672
TU-1368	contig.1	3830642	3830936	+	P	P	Monocistronic	295	1	MSP_003672
TU-1369	contig.1	3835551	3836764	+	P	S	Polycistronic	1214	2	MSP_003678,MSP_003679
TU-1370	contig.1	3835551	3836370	+	P	P	Monocistronic	820	1	MSP_003678
TU-1371	contig.1	3835551	3836675	+	P	P	Polycistronic	1125	2	MSP_003678,MSP_003679
TU-1372	contig.1	3835551	3836271	+	P	S	Monocistronic	721	1	MSP_003678
TU-1373	contig.1	3835551	3836163	+	P	S	Monocistronic	613	1	MSP_003678
TU-1374	contig.1	3839619	3841355	+	P	S	Polycistronic	1737	4	MSP_003684,MSP_003685,MSP_003686,MSP_003687
TU-1375	contig.1	3839619	3840564	+	P	P	Polycistronic	946	2	MSP_003684,MSP_003685
TU-1376	contig.1	3839619	3841188	+	P	P	Polycistronic	1570	3	MSP_003684,MSP_003685,MSP_003686
TU-1377	contig.1	3839619	3841386	+	P	P	Polycistronic	1768	4	MSP_003684,MSP_003685,MSP_003686,MSP_003687
TU-1378	contig.1	3839619	3841027	+	P	S	Polycistronic	1409	3	MSP_003684,MSP_003685,MSP_003686
TU-1379	contig.1	3839779	3841386	+	P	P	Polycistronic	1608	3	MSP_003685,MSP_003686,MSP_003687
TU-1380	contig.1	3839779	3841188	+	P	P	Polycistronic	1410	2	MSP_003685,MSP_003686
TU-1381	contig.1	3839779	3841355	+	P	S	Polycistronic	1577	3	MSP_003685,MSP_003686,MSP_003687
TU-1382	contig.1	3839779	3840564	+	P	P	Monocistronic	786	1	MSP_003685
TU-1383	contig.1	3839779	3841027	+	P	S	Polycistronic	1249	2	MSP_003685,MSP_003686
TU-1384	contig.1	3840909	3841386	+	P	P	Monocistronic	478	1	MSP_003687
TU-1385	contig.1	3840909	3841355	+	P	S	Monocistronic	447	1	MSP_003687
TU-1386	contig.1	3855670	3856876	-	P	P	Monocistronic	1207	1	MSP_003698
TU-1387	contig.1	3855670	3856820	-	P	P	Monocistronic	1151	1	MSP_003698
TU-1388	contig.1	3867516	3868638	+	P	P	Monocistronic	1123	1	MSP_003708
TU-1389	contig.1	3889354	3891931	+	P	S	Polycistronic	2578	5	MSP_003733,MSP_003734,MSP_003735,MSP_003736,MSP_003737
TU-1390	contig.1	3889354	3890744	+	P	P	Polycistronic	1391	3	MSP_003733,MSP_003734,MSP_003735
TU-1391	contig.1	3889354	3890650	+	P	S	Polycistronic	1297	3	MSP_003733,MSP_003734,MSP_003735
TU-1392	contig.1	3889354	3891985	+	P	P	Polycistronic	2632	5	MSP_003733,MSP_003734,MSP_003735,MSP_003736,MSP_003737
TU-1393	contig.1	3892864	3893438	+	N	N	Intergenic	575	0	.
TU-1394	contig.1	3893188	3893438	+	N	N	Intergenic	251	0	.
TU-1395	contig.1	3893231	3893438	+	N	N	Intergenic	208	0	.
TU-1396	contig.1	3894054	3894641	+	P	P	Monocistronic	588	1	MSP_003740
TU-1397	contig.1	3894054	3894213	+	P	C	Cis-regulatory	160	0	.
TU-1398	contig.1	3899029	3903414	+	S	P	Monocistronic	4386	1	MSP_003742
TU-1399	contig.1	3899069	3903414	+	P	P	Monocistronic	4346	1	MSP_003742
TU-1400	contig.1	3904397	3905093	-	P	P	Monocistronic	697	1	MSP_003744
TU-1401	contig.1	3907458	3907823	+	P	P	Monocistronic	366	1	MSP_003748
TU-1402	contig.1	3913030	3913520	-	P	P	Monocistronic	491	1	MSP_003755
TU-1403	contig.1	3913030	3913822	-	P	P	Polycistronic	793	2	MSP_003755,MSP_003756
TU-1404	contig.1	3913030	3914381	-	P	P	Polycistronic	1352	3	MSP_003755,MSP_003756,MSP_003757
TU-1405	contig.1	3913344	3914381	-	P	P	Polycistronic	1038	2	MSP_003756,MSP_003757
TU-1406	contig.1	3913344	3913822	-	P	P	Monocistronic	479	1	MSP_003756
TU-1407	contig.1	3913713	3914381	-	P	P	Monocistronic	669	1	MSP_003757
TU-1408	contig.1	3917525	3918058	-	P	P	Monocistronic	534	1	MSP_003762
TU-1409	contig.1	3917564	3918058	-	P	S	Monocistronic	495	1	MSP_003762
TU-1410	contig.1	3918218	3921917	+	P	P	Polycistronic	3700	4	MSP_003763,MSP_003764,MSP_003765,MSP_003766
TU-1411	contig.1	3919245	3921917	+	P	P	Polycistronic	2673	3	MSP_003764,MSP_003765,MSP_003766
TU-1412	contig.1	3919860	3921917	+	P	P	Monocistronic	2058	1	MSP_003766
TU-1413	contig.1	3973557	3974062	-	P	P	Monocistronic	506	1	MSP_003811
TU-1414	contig.1	3987032	3987606	+	P	P	Monocistronic	575	1	MSP_003822
TU-1415	contig.1	3994857	3995705	+	P	S	Monocistronic	849	1	MSP_003829
TU-1416	contig.1	3994857	3995632	+	P	P	Monocistronic	776	1	MSP_003829
TU-1417	contig.1	3999185	4000206	-	P	P	Monocistronic	1022	1	MSP_003834
TU-1418	contig.1	4009431	4010118	+	P	P	Monocistronic	688	1	MSP_003843
TU-1419	contig.1	4064075	4065226	+	P	P	Monocistronic	1152	1	MSP_003897
TU-1420	contig.2	139679	140143	+	P	P	Monocistronic	465	1	MSP_004051
TU-1421	contig.2	139887	140080	+	P	C	Cis-regulatory	194	0	.
TU-1422	contig.2	144940	146236	+	P	P	Monocistronic	1297	1	MSP_004054
TU-1423	contig.2	152524	154150	+	P	P	Polycistronic	1627	4	MSP_004060,MSP_004061,MSP_004062,MSP_004063
TU-1424	contig.2	165070	165272	+	P	C	Cis-regulatory	203	0	.
TU-1425	contig.2	165130	165272	+	S	C	Cis-regulatory	143	0	.
TU-1426	contig.2	264631	266579	-	P	P	Monocistronic	1949	1	MSP_004136
TU-1427	contig.2	266934	267748	-	P	P	Monocistronic	815	1	MSP_004137
TU-1428	contig.3	13840	14431	-	P	P	Monocistronic	592	1	MSP_004152
TU-1429	contig.3	20740	21856	+	P	P	Monocistronic	1117	1	MSP_004156
TU-1430	contig.3	95394	97858	-	P	P	Polycistronic	2465	2	MSP_004219,MSP_004220
TU-1431	contig.3	96451	97858	-	P	P	Monocistronic	1408	1	MSP_004220
