# Supplementary material for: Determination of the transcription unit landscape and associated regulatory elements in Methylosinus sporium 5
Source: Microbiol Spectr. 2025 Aug 6;13(9):e01281-25. doi: 10.1128/spectrum.01281-25 (PMC12403871; doi:10.1128/spectrum.01281-25)
Supplement: Data S3 — Promoter motifs identified in M. sporium 5. [file spectrum.01281-25-s0003.xlsx]

## Sheet: Description
Data S3. Promoter motifs identified in M. sporium 5
Sheet name	Motif (5' to 3')	Number of sites	E-value
Motif-1	TTAACSVHNYRTTAACCHYNNYBNSNBAWWHTBSVS	77	2.9e-55
Motif-2	GYCRHAWTTTCGCCGCRWTBBNSBNSHWDWNTS	65	1.1e-24
Motif-3	GYCAGYYTCRCGCAAGSBKSDVSSGNYARHTT	20	2.0e-5
Motif-4	GSSSNVVSNYGGCRCGRHHYTTGCTTSNC	52	5.9e-20
Motif-5	SSBCTTGMSNNNSSSSSSSNNNBSBSCTATWHT	1050	2.4e-738

## Sheet: Motif-1
TSS position	Locus tag	P-value	Sequence	Annotation	COG
1697077	MSP_001606	1.86e-09	TTAACGCGCCGTTAACCATGGGCGCGGACACTCGGG	hypothetical protein
2824444	MSP_002691	4.25e-09	TTAAGCGGGCATTTACCATAAGTCGCGATTCTCGAC	DUF2336 domain-containing protein	S
943009	MSP_000919	5.85e-09	TTCACCGCCTATTAACCATATCGGCGGTTAATCGAC	DUF3426 domain-containing protein	S
3373812	MSP_003216	1.09e-08	TTAACCCTTTATTTACCTTCTTCGAACGAAATTCCC	SEL1-like repeat protein	M
3741402	MSP_003592	2.31e-08	TTAACGGCGCCTTTACCCTGATCTCCGAGCATGGCC	sigma-54 dependent transcriptional regulator	T
894712	MSP_000876	4.74e-08	TTAACCAGGGGGTAACCTCGCATCGGTAAGATTGTA	D-alanyl-D-alanine carboxypeptidase	M
3975274	MSP_003812	4.74e-08	TTAATGTTGCGTCAATGTCCGCACGCTAATATCGCC	DUF2336 domain-containing protein	S
3240776	MSP_003086	9.48e-08	GTCAGGGTTTGTTAACCATTACCGCTTAGCGTTTCG	response regulator transcription factor	T
3789424	MSP_003634	1.08e-07	TAAACCCGGCTTTTACCGCGATCGGGCATTGTTCGC	modification methylase	L
1985646	MSP_001904	1.08e-07	TTAAGCAAGCATTAAGCATAATCACTTACGCATTGG	outer membrane beta-barrel protein	M
1474952	MSP_001407	1.24e-07	TTAACCGGCGGTTAACCATTCGGGGAGTATTACGAT	AAA family ATPase	D
229056	MSP_000201	2.1e-07	TTAACTCCACTTTAAGCGTTCTCCCTCAATCTTCCT	outer membrane beta-barrel protein	M
500319	MSP_000499	2.72e-07	TTAACCCCGCGGAAACCATAATCTCTGTACATGGTC	exopolysaccharide transport family protein	M
1257506	MSP_001218	2.72e-07	TAAACACGTCCTTTACTCCCACCCCCTAAAATCGAG	hypothetical protein
433617	MSP_000438	3.97e-07	TTAACCATAATTTGACGTTTTTCCGCTTTCATTCTG	Flp pilus assembly protein CpaB	U
2796951	MSP_002662	3.97e-07	TTAACATTGCGTCAACACTCTCTGGCGCAGAATGGC	DUF1217 domain-containing protein	S
1889931	MSP_001813	3.97e-07	TTAATCGCCCCTTAACCCCGCCTGCCTACCCTCGGC	DNA translocase FtsK 4TM domain-containing protein	D
1313955	MSP_001271	3.97e-07	TTAACGGCGCTTATACAATGTTCGCGCAAAGTGGCG	septum formation initiator family protein	D
129184	MSP_004043	4.49e-07	TTAACGAAATGCTAACCAATCTCTCGACATATCGTG	glycosyltransferase family 2 protein	M
787704	MSP_000782	5.75e-07	TAAACGCTCCCTTAACCGGCCTGTGGCTAGATGAAC	peptidoglycan DD-metalloendopeptidase family protein	D
2646348	MSP_002516	6.49e-07	TTAGCAGTCACTTAACACCGATTTGTCACATTGGGC	PAS domain-containing sensor histidine kinase	T
951595	MSP_000928	7.32e-07	ATTACGCTTTGTTAATGCAGATGATAGAAATTCGAC	SPOR domain-containing protein	D
2915227	MSP_002776	7.32e-07	GTAACAGCGCATTAACCAAAGCGCGTCCATAGTGCC	NAD(P)/FAD-dependent oxidoreductase	H
1406325	MSP_001344	7.32e-07	TAAACGACCCGTTTACTTTTGGGCCCCAATACTCGG	bifunctional diguanylate cyclase/phosphodiesterase	T
432205	MSP_000434	8.26e-07	TTCAGCAATGATTCACTATTACGTGGTTTTCTCGAG	pilus assembly protein N-terminal domain-containing protein	U
2698333	MSP_002568	9.3e-07	TTTGCCGATCGTTAACCTTAATGAGGTCTAACGGAT	M23 family metallopeptidase	M
602390	MSP_000597	1.18e-06	TGAACGACTATTTAACCACGTTACGCTATTGCCGCC	histone
2876872	MSP_002739	1.18e-06	TTAACGCTTCGTTACCGGCTTGCGGGATATTTTCGC	glycoside hydrolase family 25 protein	M
936587	MSP_000915	1.32e-06	TTTACGAATAGTTTACCGGGGTAAGGGAGACTTTAA	hypothetical protein
3451557	MSP_003280	1.48e-06	TTAGGCGGACGTTAAGCCCTGGCCGCGACTGTGGGC	RNA polymerase sigma factor RpoD	K
3348381	MSP_003194	1.48e-06	TTAGCGTCGGATTCACGATCATAGCGTCGAATTGTC	acyl carrier protein	I
3975339	MSP_003813	1.67e-06	TTGACGCAACATTAACCCTCGGCGTCCCCTAATCGC	hypothetical protein
1818281	MSP_001739	1.67e-06	TTAACCTTGAAATAATCTCGTTCTCATATCTTGCGA	hypothetical protein
2674876	MSP_002539	1.87e-06	TGAGTCCCCCGTTAACGTTTCCGTCCCATTATCGGC	sensor histidine kinase	T
1281234	MSP_001239	2.09e-06	TAAACAAAATATTTACCAAGAGGTCCAACAGTTGGC	cell division protein FtsQ/DivIB	M
1776500	MSP_001688	2.62e-06	GTAACACTCGAGCAACCTCCTTGCGCCATATTTCCG	flagellar export protein FliJ	S
3511056	MSP_003347	2.92e-06	TTACCGAAATGTTTACTATATTGATGCGTAATTCCC	DUF2778 domain-containing protein	S
1947730	MSP_001868	2.92e-06	TTCATGATTTGTTTATGAACCCGCGCCATCATGCGA	transcriptional repressor LexA	K
10439	-	3.26e-06	TTAGATGTTTGTTAAGACCTCCATGTGATTATCCAC	-
843556	MSP_000833	4.52e-06	TTGGCGGGTCTGTAACGACGGTCATGTTTTATCCGC	hypothetical protein
519369	MSP_000517	5.59e-06	GCAAGGTTCCGTTAACGTGAACGATTTTAATTCGAC	outer membrane beta-barrel protein	M
500190	MSP_000498	5.59e-06	ATCAGGCTTTGTTAACCATAGGCCGTTAAAAAATTT	polysaccharide export protein	M
3246206	MSP_003090	6.9e-06	TTTCACTTCTCTTAACCAGAATGCGTCAAGAATGGC	chemotaxis protein CheW	T
2353868	MSP_002267	9.41e-06	TTAACCCTTTCGAGACGAATTATGCTTAATTTCTGC	Flp family type IVb pilin
3348350	MSP_003194	1.04e-05	TTCACGCCGCATTCATGCCGGCGCCGCGATCTTAGC	acyl carrier protein	I
1724122	MSP_001630	1.15e-05	TTAACCGCGCCTTAACTGCGATCGCATACACCAAAA	hypothetical protein
1959427	MSP_001878	1.27e-05	TTCACAATGGCGTCATCCTGCCTATAGACTATGGCC	HNH endonuclease	V
2515	MSP_004142	1.56e-05	TTCACAATCCGGTAAACTCCTTAGTCTATACACTTA	hypothetical protein
4082251	MSP_003909	1.56e-05	TAAACGGTCCGTTATCGACTTTATTGTAACGACAGA	ATP-grasp domain-containing protein	F
1803252	MSP_001719	1.72e-05	TTAGACCTTTGTTAAGGTTATCTAGTTAGGTTAACG	flagellin	N
1778532	MSP_001690	2.3e-05	TTAGGCAAATGTTAAATCGCCTCGCCTATAGAGGAG	DUF1153 domain-containing protein	S
3706834	MSP_003555	2.53e-05	GCAAGACTTTGTTAAGGCCGCGGAGAGATTCTTCGT	DUF1134 domain-containing protein	S
2908407	MSP_002771	2.53e-05	TTAGTGAGGTGTAAAACGTGTTTCGATGAAATAGAC	hypothetical protein
2355968	MSP_002269	2.53e-05	GACACGATGCTGCCACGATTATTCGACCTTATTGGA	hypothetical protein
1737762	MSP_001644	2.53e-05	TTCACGGAATATTCGTCTCGGCCGACCTATTTTGTC	pyruvate, phosphate dikinase	G
88009	MSP_004211	2.78e-05	TTCATGAAGAAGCAATCTCTCTTTGAGAAGAACGTG	hypothetical protein
363035	MSP_000361	3.36e-05	GTTAGGGAATTTAAATGTTTGTTCTACCATTTTCCA	hypothetical protein
1532046	MSP_001461	3.69e-05	GTTGCAGAAAATTAACCATGGGCAATAATGATTTCA	hypothetical protein
637294	MSP_000631	4.44e-05	GTAACTCTACGATAACCCGTCTCGATTAATAGCTTA	enoyl-CoA hydratase/isomerase family protein	I
503702	MSP_000500	4.44e-05	TCGAGGTCTCGTTGACCTTTCCTTGCTAGTGTCGCG	GNAT family N-acetyltransferase	M
1254104	MSP_001215	4.44e-05	CTCACGGGATGTTAATGACTTCGACTGTATTCTCGA	glycosyltransferase	M
3406080	MSP_003241	4.86e-05	TTTTCCTCTCGTTCATATTCGTCTTGGCAGATTCGC	glucan biosynthesis protein	P
3068201	MSP_002920	5.32e-05	TTAAAAGTTTATTCGGCATTGGCCTTGCATCTTTGT	usg protein	E
1863217	MSP_001787	5.82e-05	TTCGGCATTTATTCATCTTGGCCGCGGCATTGTTCG	hypothetical protein
623027	MSP_000617	6.96e-05	TTAAGTATTGATCAGGGTCCCTCGGCTAGTCTGCCC	TIGR02281 family clan AA aspartic protease	S
3129389	MSP_002974	6.96e-05	TATCGACCGGATTCACGCTCATACGCTAATCTCCGC	transporter substrate-binding domain-containing protein	E
767310	MSP_000761	7.61e-05	TTCACCGTCGGTTCACCCGCAAGGGGCGATGCTCAG	hypothetical protein
1702039	MSP_001611	7.61e-05	TTAAAGCGGTCTTCATTCGCGGCGGATAGGTTCTGG	MarR family transcriptional regulator	K
2780039	MSP_002650	8.31e-05	TTTTCATTTCATCAATCTTCATCTGCTAACCCGAAG	response regulator	K
432336	MSP_000435	0.000108	TTAACGCGTTTGCAAGAAGTTCTACGTAGGGTCTCG	Flp family type IVb pilin	U
115780	MSP_000086	0.000108	GCAACGGCCCGCTAACCGGCGAGAGCTAGTCTCGCC	lytic murein transglycosylase	M
2808180	MSP_002672	0.000117	GAAAGAGATTCTTATCAATTCGGGCTCATATTGAGC	hypothetical protein
1012171	MSP_000991	0.000117	TTTACGGGAGCGTGAGCGCAATCGTACAAATACGGA	glycosyltransferase	M
221416	MSP_000192	0.000128	TTCATTTCCAGTTCATCGGCGATGCCGATTTTCGAC	aquaporin	G
610964	MSP_000605	0.000139	TTCACCGTTTCGAAAGCGCTGTTTTGCCAGAGTGAG	hypothetical protein
1819272	MSP_001741	0.000164	CTAATGAAGATTTAACCGCCCATCGCTAGGCTGAAA	methyl-accepting chemotaxis protein	T
503752	MSP_000501	0.000178	GCAAGGAAAGGTCAACGAGACCTCGAGATGGTGCGG	polysaccharide deacetylase family protein	G

## Sheet: Motif-2
TSS position	Locus tag	P-value	Sequence	Annotation	COG
824112	MSP_000813	4.87e-09	GTCCAAAGCTCGCCGCAATGGTCGCCCAAGCTC	hypothetical protein	C
1507154	MSP_001435	5.72e-09	GCCGCAATGGCGCCCCGATCGCCGCGCAATCTC	hypothetical protein
1282847	MSP_001242	1.25e-08	GCGCCGATCTCGCCGCATTGGCGCAGGATATTC	AbrB/MazE/SpoVT family DNA-binding domain-containing protein	K
2460142	MSP_002360	6.13e-08	GACGCGATTTCGCCGCAAGATTTTCGCAAATTG	TIGR02302 family protein	D
586873	MSP_000581	7.04e-08	TCCATAATCGCGCCGGAATTCTCGCGCCGAATG	hypothetical protein
3003524	MSP_002861	8.06e-08	GGCATATTGTCGTCGCAAACCTCTTGCTAACTG	NADP-dependent malic enzyme	C
857195	MSP_000842	1.21e-07	GCCGCAATTTGGTCGCAATCTGCCTCTCTCATT	septal ring lytic transglycosylase RlpA family protein	M
1610760	MSP_001532	1.78e-07	GCCGCAATTTCCCCGCAAAATTCGATTTTATTT	penicillin-binding protein activator	E
2964307	MSP_002824	2.61e-07	GCCACATTTCGGCCGCCAAGGCGCTGGAACGTG	response regulator transcription factor	K
1213054	MSP_001178	2.61e-07	GCCGCAATTGGGCCATAATGCGCAGGCTTCGTT	M23 family metallopeptidase	M
3343876	MSP_003187	3.35e-07	ATCCCATTTCGGCCGCATTTGCTCCCGAGAAAC	L,D-transpeptidase	S
3115323	MSP_002964	3.35e-07	GCCACGCGGGCGCCGTATTCGCCGCGCTTACTG	lytic transglycosylase domain-containing protein	M
3511179	MSP_003347	5.46e-07	GACAAAAAACCGCCAAATTGTAACTTCAGTTTC	DUF2778 domain-containing protein	S
236398	MSP_000208	6.15e-07	GCCCCGATCCGGCCGCATTCGCCTGCCGCAATG	thermonuclease family protein	L
2827844	MSP_002694	6.92e-07	TTCCTATTTCGGCCGTTTTCGCTCGCCAATCTC	hypothetical protein
1651647	MSP_001564	6.92e-07	GACATGATTTCGTCGCGACGCTCGCGATGAGGG	hypothetical protein
1834801	MSP_001758	1.1e-06	GCCGCAATGTGGACGCTATTGAATAGCCAAACT	peptidoglycan DD-metalloendopeptidase family protein	D
1669609	MSP_001580	1.1e-06	GCCACATTCTAGCCTCAATGGCCTCGCTCAAGT	hypothetical protein
3482531	MSP_003315	1.23e-06	TTTTCATTTTCGCCGCAATGTCTTGCAAGAACG	hypothetical protein
2847814	MSP_002708	1.23e-06	GCCGAAGATTCGACACGATGCTCGTCGATCCTC	DUF2147 domain-containing protein	S
235823	MSP_000207	1.23e-06	GTCAAACTTTGGCCGAAACCGGGCTTATGCTAC	tol-pal system protein YbgF	D
2984011	MSP_002843	1.54e-06	GCCGCGAACGCGGCGCAATCCATGCTATGTATC	peptide-methionine (R)-S-oxide reductase MsrB	O
526728	MSP_000523	1.72e-06	AACAAAATCTCGGCGGATTCGCGCTTCATACCG	protein TolQ	U
2356833	MSP_002271	1.72e-06	GCCATCAAGCCGCCGCTTTATCCGCGAAACTGC	hypothetical protein
296122	MSP_000267	1.92e-06	GTTATGATTTCGGCGAGCTCTGTGCGACAACTC	hypothetical protein
3407555	MSP_003242	2.39e-06	GCCGCTTTATCGTCCAGTTTGCGGGCGACACTC	glucans biosynthesis glucosyltransferase MdoH	M
3614248	MSP_003463	2.66e-06	GTCATCTTTTCGCCGGCTTCGGAAAGTTGTCTC	hypothetical protein
99978	MSP_000072	2.96e-06	GACACAGAGCCGGCGCGATTGCTCGCTATATTC	carboxymuconolactone decarboxylase family protein	S
1274680	MSP_001234	3.29e-06	GCCATAATCTCGCCCGATCCGGCACGTCTCTTC	outer membrane protein assembly factor BamD	M
865988	MSP_000851	3.66e-06	GCCGCGCTCGCGCCACTTTTGAGGCTTTCGATC	cold shock domain-containing protein	K
3001665	MSP_002859	4.5e-06	GACGACTTTCGGCCGGATTTTCGTCTATACTGC	DUF3617 family protein	S
972931	MSP_000952	5.52e-06	ATCGTAATTTCGCCAAAATCTGCTATAGCTGCC	phosphoenolpyruvate carboxylase	C
288943	MSP_000258	6.75e-06	GTCACGAGACGGGCGTTTTGCTCGCGCAGACTT	polyamine ABC transporter substrate-binding protein	E
2524582	MSP_002411	6.75e-06	GACAAACTTCGGACAAGAAGCTCCGCAAAAGAG	hypothetical protein
1991287	MSP_001908	7.45e-06	GCCCCTTTTCAGCCATAAACGCTGCGCTAATCT	sel1 repeat family protein	S
62086	MSP_004003	8.22e-06	AACAAACTTTCGCCCACGTTGGCGTCCAAATCG	GspE/PulE family protein	N
900789	MSP_000881	8.22e-06	TTTCTTTTTTCGCCCAGATTGTCCTCTAGTCTC	amino acid ABC transporter substrate-binding protein	E
2881021	MSP_002744	9.06e-06	GTTGCATTTGCGCCGTTTCTGGTGTGGTAGATG	MaoC family dehydratase	I
3483534	MSP_003316	9.99e-06	GGCAATTTTTCGCCATTTTGTCGAAATAGCGTC	DUF882 domain-containing protein	S
2926355	MSP_002787	9.99e-06	GCCCGTCTTCCGCCACGTTCGAACGGCAGAGTG	ribosome-associated translation inhibitor RaiA	J
2173246	MSP_002089	9.99e-06	TCCCCCTTATCGCCGAACCTCTGGAGCTCTATC	DoxX family protein	S
2415219	MSP_002328	1.1e-05	GCCACGTTTTCGCCGTTCATTTACGTTTTCTCG	hypothetical protein
1428122	MSP_001365	1.1e-05	ACCGTAATTTGGCCAAGGTCGGGAGGCAATGCG	cell envelope integrity EipB family protein	S
3019484	MSP_002877	1.46e-05	GCGCCTTTTTCGGCCCGATTCCGTGGATATACT	30S ribosomal protein S13	J
251087	MSP_000221	1.76e-05	GTCATCTCGGCGCCGCGATGGAGAGCAAATCTT	FecR domain-containing protein	M
1911009	MSP_001835	1.76e-05	GCGATTATTTCGACGCGCCGGTCAAGACCTATT	lipopolysaccharide biosynthesis protein	M
1671614	MSP_001584	1.76e-05	GTGAAGTTTTGGCCGGTCTTTTCCTATTTGATC	glutamine-hydrolyzing GMP synthase	F
2334806	MSP_002248	1.93e-05	GTCACAAAAACGCCGGACTATTCGCGCCTTTTT	L,D-transpeptidase family protein	S
1579367	MSP_001503	2.11e-05	GCGGCAAAATCGACAAGATTCACCGCGTCTATG	fatty acid desaturase	I
2612692	MSP_002488	2.31e-05	CTCGAGAAATGGTCGCACTATATGAGGAAATTC	ABC transporter substrate-binding protein	S
1871336	MSP_001794	2.76e-05	AGCAAAGATCGGCCACATTTCTCTCTATTGCTG	hypothetical protein
3540265	MSP_003370	3.02e-05	ATCCTACTCTCGTCGCGCAGGACATGATAAGCT	leucine--tRNA ligase	J
2853898	MSP_002714	3.3e-05	GCGACACTGCGCGCGAGTTGGACTAGAAGAATG	YbhB/YbcL family Raf kinase inhibitor-like protein	S
1318015	MSP_001275	3.3e-05	CGCAAAATGGCGCCAATTTGCTGTAGAATCTGC	Rrf2 family transcriptional regulator	K
3299085	MSP_003139	4.27e-05	GTTGACCTTTCGCCGCCCCTGCCTCTATAAGAC	50S ribosomal protein L28	J
1309086	MSP_001266	4.65e-05	CACAGAAACGCGCCGCTCCGTCCCGCAATATTC	hypothetical protein
2880122	MSP_002742	5.06e-05	GCCGAACAAGCGCCCTTTTTCGCCGCCACGCTC	hypothetical protein
980738	MSP_000955	5.5e-05	CCCGCGCTTTTGCCGTATTGTTCGAATAATAGC	UDP-glucose 4-epimerase GalE	M
1725181	MSP_001632	5.5e-05	GCCTTGTTCGCGACAAGAAGCTCGCGACAATCG	DUF2865 domain-containing protein	S
1076011	MSP_001057	5.97e-05	GACAACCGCGCGCGGAATTGGCTTTCCAAACTG	mercuric ion transporter MerT	S
3581472	MSP_003421	6.49e-05	GCGGCAATCTGGTCGCGGTCGAGGTCACGTCCC	glycine cleavage system protein GcvH	E
1436265	MSP_001371	7.04e-05	TCACATTGTTCGCCACAATATGGACGATCATTC	multicopper oxidase domain-containing protein	Q
3757353	MSP_003606	7.63e-05	TTCCACTTTTCGCCGTCTTCGTCTTCGACAAAA	L,D-transpeptidase	S
3474361	MSP_003303	7.63e-05	GCCATGGTTCGGTCTCAAAGGCGGCGTAAGAAC	Spy/CpxP family protein refolding chaperone
478231	MSP_000481	8.96e-05	GACCGCTTTTCGCCATCATTCTGGGCAGGATCG	outer membrane protein assembly factor BamA	M

## Sheet: Motif-3
TSS position	Locus tag	P-value	Sequence	Annotation	COG
3204999	MSP_003051	1.78e-11	CCCAGTTTCACGCAAGCCTCTCCCGGCAAAGA	hypothetical protein
1789265	MSP_001708	7.07e-10	TTCAGCCTCACGCAAGCAAAACCGGTCAGCTT	flagellar basal-body rod protein FlgF	N
1789179	MSP_001707	1.18e-09	GTCAGCTTCGCGCAAGCGAGGATGACTAATTC	flagellar motor stator protein MotA	N
381379	MSP_000385	2.17e-09	CGCAGCTTCGCGCAAGCCGCGCGACGCAGACT	YbjN domain-containing protein	S
1784709	MSP_001702	2.45e-09	TCCAGCCTGACGCAAGACCGAACGGATAATTT	flagellar basal body rod protein FlgB	N
3866510	MSP_003707	4.38e-09	GCCAGTCCCGCGCAAGCGGCGGCGCTCAAAGC	FkbM family methyltransferase	O
1818170	MSP_001738	4.9e-09	GACAGCTTCACGCAAGCTTTGAGACTTCTAAT	flagellar hook protein FlgE	N
1807176	MSP_001724	6.84e-09	GCAAGCCACACGCAAGGTGGATCGGGCAGCCT	hypothetical protein	S
1802025	MSP_001718	2.39e-08	GCAAAGTTCGCACAAGCCACAGGCGGCACATT	flagellar M-ring protein FliF	N
1792541	MSP_001712	3.21e-08	ACAAGCTTCGGGAAATGTTGGGCCGCTAGCTA	hypothetical protein	H
1818857	MSP_001740	5.15e-08	GTAAGCCTCACACCAGATTTGATTACTAATTT	hypothetical protein
1462128	MSP_001398	5.65e-08	AGCAGTTCCTCGAAATCATCGAGGGACATATA	glucose 1-dehydrogenase	I
746266	MSP_000737	6.19e-08	GCGACGTTCTCGCAATCGTTTCGCGATAGGGT	hypothetical protein
1890045	MSP_001814	1.25e-07	GACAGGCTCGCGCAAGGCGCGAGGCTAGACTG	glucose-1-phosphate cytidylyltransferase	J
3212093	MSP_003058	1.75e-07	GCGCGCCTTCCGCAAGGATGTGACGGCAAAAT	hypothetical protein
3168390	MSP_003014	3.87e-07	GGCCGTCACGCGAAATCTTCACGTCGCGGCTT	hypothetical protein	S
3741371	MSP_003591	5.22e-07	GCCACCTTCCGGCCATGCTCGGAGATCAGGGT	M3 family oligoendopeptidase	E
633846	MSP_000627	1.06e-06	GACGGCCTGCCGCAATATGCTACCAACGAGTC	ATP-dependent Clp protease proteolytic subunit	O
3807778	MSP_003650	1.38e-06	GTCAGTTAGAGACAAGCTCGTCCCGCTAGTCG	tetratricopeptide repeat protein	M
3769440	MSP_003618	2.73e-06	CTAGCTCTTTCGAAAGGGTTTCGCGTCACAAT	LL-diaminopimelate aminotransferase	E

## Sheet: Motif-4
TSS position	Locus tag	P-value	Sequence	Annotation	COG
3488140	MSP_003319	5.37e-09	GCCGTCTGACGGCGCAAATATTGCTTCCA	(Fe-S)-binding protein	C
2821871	MSP_002689	1.81e-08	GGCGCCAGCCGGCACAAAACTTGCTGACT	hypothetical protein	-
3552301	MSP_003383	3.98e-08	GCGCGCGATTGGCGCGACATTTGCCTGCC	hypothetical protein	S
1967484	MSP_001887	3.98e-08	GCGCTGAGATGGCGCGGAGATTGCGTCTA	alpha-amylase	C
3756217	MSP_003605	9.56e-08	GGCCCTGGATGGCGCGTCCTATGCTTCTC	acyl carrier protein	I
2645747	MSP_002514	2.15e-07	GCCTCGGCGCGGCGCCGTGATTGCATCGA	SufE family protein	S
2820239	MSP_002686	2.77e-07	GCCCTGCTCCGGTACGGTTATTGCTTCAA	zinc ribbon domain-containing protein	S
3552586	MSP_003384	3.56e-07	GCTGAGGCATGGCACGCTTGTTGCGAACC	nitrogenase cofactor biosynthesis protein NifB	C
427094	MSP_000429	4.55e-07	GCTCCAGGATGGCGCCATCTGTGCTAGAA	DUF4261 domain-containing protein	-
153203	MSP_004062	6.49e-07	GCGCCGAAGTGGCGCGCAATATGCGTATC	hypothetical protein	-
2385653	MSP_002299	6.49e-07	TCCGCCATTTGGCGCGCAGCTTGCAACAC	ABC transporter substrate-binding protein	P
3187114	MSP_003039	7.29e-07	GCGGTAAATTGAAACGATTCTTGCTTACC	4Fe-4S dicluster domain-containing protein	C
490369	MSP_000490	8.18e-07	GCCCGGGCATGGCGCAGAATATGCTGCGG	citrate (Si)-synthase	C
3874415	MSP_003715	8.18e-07	TGAGGCGCGCGGCAAGGTGTTTGCTTGGC	tRNA nucleotidyltransferase	J
139885	MSP_000107	9.16e-07	GCTCTAGCATGGCACAGCGCTTGCTCCGT	glutathione S-transferase family protein	O
3551737	MSP_003382	1.14e-06	TCACGGCAACGGCACGTTAGTTGCTAATC	nif-specific transcriptional activator NifA	K
3205485	MSP_003053	1.28e-06	GCCGCCATTCGGCGCTTTTCTTGCTGGGC	Rieske 2Fe-2S domain-containing protein	P
2985510	MSP_002844	1.28e-06	GTCCTCCATCGGCACGACTTGTGCATAAC	formate--tetrahydrofolate ligase	F
139957	MSP_000108	1.28e-06	GCCCGTCCATGGCACGGGGCTTGCTCGAC	polyhydroxyalkanoate depolymerase	I
25201	MSP_000017	1.42e-06	GGCGAGAGCTGGCACGGCATTTGAAGGCT	P-II family nitrogen regulator	E
863737	MSP_000848	1.59e-06	GCCGAAGGCTGGCGCCTTTATCGCAACGC	hypothetical protein	K
3720534	MSP_003572	1.59e-06	GCGCGGCGGTGGCGCCGTTCTTTCATGCC	hypothetical protein	-
2610536	MSP_002485	1.59e-06	CGCCGCGACCGGCATGAACCTTGCCACGA	PrkA family serine protein kinase	T
274229	MSP_000246	1.96e-06	GCGACAACGTGGTACGTTCGTTGCTTTTT	tonB-system energizer ExbB	U
1249022	MSP_001212	2.17e-06	AGCAGGGCGCGGCACAAATCATGCTGTCT	acireductone synthase	C
565833	MSP_000560	2.41e-06	AGCGTCTGGCGGCACGAATTTCGCGTAGT	hypothetical protein	-
3548021	MSP_003379	2.95e-06	CCCGTGCTTCGGCATATGATTTGCTTGCT	group II truncated hemoglobin	S
2789667	MSP_002658	3.26e-06	CAGCGAACAAGGCACGATCCTTGAATCCC	SagB/ThcOx family dehydrogenase	C
1604126	MSP_001527	3.6e-06	TCCGTGGGGCGGCCCCCGTATTGCTTCAT	thioredoxin-disulfide reductase	O
1841081	MSP_001764	3.97e-06	TGAGACGCGCGGCATGACAATTGCGAAGC	hypothetical protein	-
1336166	MSP_001290	3.97e-06	TCTGCAAGCCGGTATGGTCTTTGCGTGTC	phosphoenolpyruvate--protein phosphotransferase	T
852789	MSP_000838	4.82e-06	CGCCTCGCGAGGAATAATCCTTGCTTCCT	cysteine synthase A	E
215277	MSP_000187	5.3e-06	CGGGCGCTTTGGCAGGGTTGTTGCTTCTA	SRPBCC domain-containing protein	S
388107	MSP_000392	5.83e-06	ATTGAGGCTCGGCACGGCTCTTGCGGGAC	hypothetical protein	-
3324434	MSP_003167	6.4e-06	GGATCAGGCTGGCTCATCGCTTGCTACCT	Rieske 2Fe-2S domain-containing protein	P
3718716	MSP_003569	7.01e-06	CGGGCTGGCTGGCCTGAAACGTGCTTCCT	hypothetical protein	-
2925610	MSP_002786	7.01e-06	GCGAATAGGCGGCATATATCTTGCCTTTA	PTS IIA-like nitrogen regulatory protein PtsN	G
3558777	MSP_003394	7.69e-06	AGTTTAGAGTGGTTCGAAACTTGCTGGGC	2Fe-2S iron-sulfur cluster binding domain-containing protein	C
263256	MSP_000230	7.69e-06	CGCTGCAAATCGCACGATTTGTGATTCAC	IS66 family transposase	S
3086097	MSP_002934	1.01e-05	AGGCGCCGCCGGAACGATTTATGCTGCGG	DUF1636 domain-containing protein	S
3567562	MSP_003403	1.42e-05	CAACGCCGGTGGCGCGGTTCCTGCATCTA	nitrogenase iron-molybdenum cofactor biosynthesis protein NifN	C
3556901	MSP_003391	1.42e-05	CACGACTCGCGGTATGAACATTGCTAAAC	putative nitrogen fixation protein NifT	Q
3793667	MSP_003640	1.55e-05	CCGCGCGAAGGGCCAGATTCTTGCTAGTC	hypothetical protein	I
3340773	MSP_003184	1.55e-05	AATTTCACTCGGCGGGAATTTTGCTTGGG	BolA family transcriptional regulator	T
2936783	MSP_002798	1.55e-05	CGGACTGGTCGGCGCCGGATTTGCGGCTC	hypothetical protein
2166098	MSP_002080	1.83e-05	GGGCATGGCTGGCGCCTCGCTTGCAGGTG	folate-binding protein YgfZ	S
34689	MSP_000027	1.99e-05	GCGGCGCGGCGGCGCACGCCGTGATACTC	paraslipin	O
3466221	MSP_003295	3.22e-05	GCCTGAGCGCGGCGCGCCCTATGTAACGC	peptidoglycan-binding protein LysM	S
2331411	-	3.48e-05	GGCGAAACGTCGCGCAAATCTTACATTCT	-
2310024	MSP_002223	3.75e-05	GCGAGCTGTTGGCCCCGTCTTCGCATGTC	thiosulfate sulfurtransferase GlpE	P
926082	MSP_000905	4.71e-05	ATTTGCCCATGGCGCCTGCTTTGCCTCGC	NADP-dependent isocitrate dehydrogenase	C
2047714	MSP_001971	5.07e-05	TCGTCAAGGCGGCTCGAGGAGTGCTATCA	PBP1A family penicillin-binding protein	M

## Sheet: Motif-5
TSS position	Locus tag	P-value	Sequence	Annotation	COG
1922210	MSP_001844	8.92e-08	TCGCTTGCCCCTGCCGCCGTTCTCGCCTATAAG	30S ribosomal protein S2	J
472496	MSP_000475	2.82e-07	CGCCTTGCCGGGGCGGCGGCGGTTTCCTATTAA	UMP kinase	F
738390	MSP_000726	3.7e-07	GCGCTTGCGCCTCGGCCCGACTGCCGCTATACG	-
455275	-	3.7e-07	GCGCTTGACACGGCGGCGCGGCGCGGCTCTATT	-
560528	MSP_000555	6.26e-07	GCGATTGCGCTTCGCCGGCGGCCAGTCTATATG	DUF1013 domain-containing protein	S
582313	MSP_000576	8.08e-07	TCGATTGCCCGGCGCCGCCGCGGCGTCTATCTT	pyridoxal phosphate-dependent aminotransferase	E
3490132	MSP_003322	8.08e-07	CGGCTTGCGCCCGCGCCCGGCTCCCCCCATGTT	sulfate transporter family protein	E
3458362	MSP_003285	1.04e-06	GCGATTGCGGGGCCGCTCCCGAACGGGTAAAAT	nickel-responsive transcriptional regulator NikR	K
870928	MSP_000856	1.33e-06	CGCCTTGCGCATCGCGCCGGCGCGGGCTCTAAT	RNA chaperone Hfq	J
2637107	MSP_002505	1.33e-06	CCGCTTGAAGGCGGGGCCGCCCGACGCCATATG	SPW repeat protein
1772453	MSP_001684	1.33e-06	GCGCTTGCCGTTCCGCCGCCGCCTGGACATAGT	pyrroloquinoline quinone biosynthesis protein PqqB	S
1450600	MSP_001383	1.33e-06	GGGCTTGCCGCGATACGAGGCCGCGGATAAAAT	phosphomethylpyrimidine synthase ThiC	H
853803	MSP_000840	1.68e-06	CGTCTTGCGAAATCCGGGGGGACGGCGCATTTT	hypothetical protein	S
396669	MSP_000401	1.68e-06	CGGATCGCTTTGCCGCCGGGGCCGCGCTATATT	DUF459 domain-containing protein	S
3663605	MSP_003514	1.68e-06	CCTTTTGCGAAGCCGGCCGGCAAGGTCTAAATG	oxygen-independent coproporphyrinogen III oxidase	H
1874613	MSP_001799	1.68e-06	TCCATTGACCATGTCGGCCGGGCCGCCTATCTT	hypothetical protein	-
1459373	MSP_001394	1.68e-06	CCGTTTGACAGGGGCGGCGCGGTCGCTTATCAC	50S ribosomal protein L13	J
2408552	MSP_002319	2.13e-06	GCGCTGGACGCGAAGGCCGAGCCGCGTCATATT	CCDC90 family protein	-
1454076	MSP_001387	2.13e-06	GCCCTTGCCATGGTCGCGAAAATTGCCGATCTT	hypothetical protein
1409106	MSP_001346	2.13e-06	CCTCTCGCTCGGCGACGCGGCCTCGGCTATATT	hypothetical protein	-
529767	MSP_000529	2.68e-06	CCCTTTGCCGCGAGGTGGGAGCTTTCCTATATA	Tim44 domain-containing protein	S
507294	MSP_000505	2.68e-06	CGCCTTGACCGCGCGCAGGGCGAAGGCCATCAT	-
2930157	MSP_002791	2.68e-06	CCGCTTGCTGTACGAGACGATCGGTCGTATAAA	TetR/AcrR family transcriptional regulator	K
2017003	MSP_001933	2.68e-06	CCGCTGGCCAGGGCGGCGGCGCTGGCATAGACT	competence/damage-inducible protein A	S
3795949	MSP_003642	3.37e-06	GCGATTGTCGGCGGCCGGATGACATGTTATTTT	helix-turn-helix transcriptional regulator	K
3385580	MSP_003227	3.37e-06	CGCCTTGAGCGCGGCGACGACCTTGCCCATATC	GatB/YqeY domain-containing protein	S
2795273	MSP_002660	3.37e-06	CGGCTTGCTCGCCGCCTGCCGAATTGCTAGATT	30S ribosomal protein S1	J
3596107	MSP_003435	4.2e-06	GCGCTTGACGCGGCGATGGAGCGCCATTAGGTT	30S ribosomal protein S12	J
319756	MSP_000302	4.2e-06	GCTATTGCATGGCGCGCCGTTTTTTCGTATAAA	helix-turn-helix domain-containing protein	-
1479318	MSP_001411	4.2e-06	TGGCTTGCCGCGCGCGCTCCGAAGCCTTAAGTT	polyprenyl synthetase family protein	H
1317421	MSP_001274	4.2e-06	GCCATGGACATGCGCGCGGCGCGAACCTATAAA	protein-L-isoaspartate O-methyltransferase	O
3507292	MSP_003342	5.22e-06	GCGCTTGACCCGGTCCTGCGCAAGCGCCAGGAT	hypothetical protein
1596437	MSP_001519	5.22e-06	CCGTTTGCCTTCCGGTCGACACGAGCCTATCTT	hypothetical protein	-
1252845	MSP_001214	5.22e-06	GCGCTTTCGGGCGCGCGCGTCCTAGCGTATGAT	DUF2059 domain-containing protein
651939	MSP_000645	6.47e-06	GGTCTGGACAAGGCCCTCGGCAGTTTCTATAAG	-
476847	MSP_000480	6.47e-06	ACTGTTGAGGACGCCCTCGCCATTGACCATATT	RIP metalloprotease RseP	M
3777236	MSP_003625	6.47e-06	CCCTTTGCGCGCCCCGCCGCTTTTCGCTAAAAG	methylmalonyl-CoA mutase	I
3348192	MSP_003193	6.47e-06	GCCATTGCCGGGCGCGTTTCGGCCCTCTATGTT	cold-shock protein	K
3145056	MSP_002992	6.47e-06	GCTCTTGCGCCGGCGCGCGAGTTTTGCCACATA	-
3058070	MSP_002909	6.47e-06	CCCTTTGTGCGAAGCGCCGGGCCTGTCTATATT	calcium-binding protein	D
2882669	MSP_002746	6.47e-06	CCCCTTGCCTCGTCGGTCGCGCTCCACAATAAA	carbonic anhydrase	P
2523769	MSP_002409	6.47e-06	GGGCTTGAAATCGGCGCGGCGCATCTATTTAAT	MarR family winged helix-turn-helix transcriptional regulator	K
1780520	MSP_001694	6.47e-06	GCGATTGCGGATCGGCGCGACTTCAAAGATAAT	hypothetical protein	-
1768279	MSP_001679	6.47e-06	GCCCTTGCCCCTGCGGCGGATTCACGACAGATA	hypothetical protein	-
1569008	MSP_001494	6.47e-06	GGGCTCGCGCCCATGCGCGAGCCGCGCCATATT	N-acetylmuramoyl-L-alanine amidase	M
310490	MSP_000283	7.98e-06	GACCTTGCCCGCAGGGCGGAAAAATCCTATAGG	-
2956113	MSP_002817	7.98e-06	CGGCTTGCGCTCCGGCGCGTCGCCCGCTAACCC	phosphoribosylformylglycinamidine synthase subunit PurS	F
2399959	MSP_002310	7.98e-06	AGGCTTGCCTTGGCCGCGTCATTGGCCCAATCT	hypothetical protein	-
2010678	MSP_001927	7.98e-06	GTTCTTGACTTCCCGCGCCGTTACGGCCAGTTT	acetyl-CoA carboxylase carboxyltransferase subunit alpha	I
1913862	MSP_001838	7.98e-06	GCAATTGCCAAACGCGGCGCGACGGCGTAATCC	class I SAM-dependent methyltransferase	L
14282	MSP_000007	7.98e-06	CGGCTTGACGCGCCGCCGCGCCGTTCCTACTCT	thioredoxin	O
924769	MSP_000904	9.8e-06	GTGATTGTGCTACCCGAGCGGCGCGGCTATATA	RNA polymerase-binding protein DksA	T
3717640	MSP_003567	9.8e-06	CCTATTGCGGAGGCTCGCCGCTTTTCCTAACTT	succinyl-diaminopimelate desuccinylase	E
3537705	MSP_003369	9.8e-06	CCTCTCGCCGGGAAGCGGGGCGCGTGCTATATC	CCDC90 family protein	-
3094332	MSP_002942	9.8e-06	CGGCTTGACACGAAATGGCGCTGCCCATATGTT	AtpZ/AtpI family protein	S
3019677	MSP_002877	9.8e-06	CGCCTTGACGGGTCGACGGCTTTCGCCTAGGAA	30S ribosomal protein S13	J
2411131	MSP_002324	9.8e-06	GCGCTTGTCGCGCCGCCCGCGCCGACTTATACG	glutathione S-transferase family protein	O
1911425	MSP_001836	9.8e-06	TGCGTGGACGCGGCCGGCGCGCTGCGCTATAAG	ABC transporter ATP-binding protein	G
1898770	MSP_001824	9.8e-06	GCGCTGGACATGAGCGACGTCATTGGGTATTTG	-
1381869	MSP_001321	9.8e-06	TTTCTTGCCGTCCCGTCGCCGCCCGGCTATGTA	8-amino-7-oxononanoate synthase	H
1336217	MSP_001290	9.8e-06	GCGCTTGCGGAGGCCGGACGGGCCCAATATACG	phosphoenolpyruvate--protein phosphotransferase	T
3743056	MSP_003593	1.2e-05	CGGCTTGCCCAAAAAAGCGCGCGCGGCCATTCT	glutathione peroxidase	O
3528098	MSP_003357	1.2e-05	GCGCTTGAAATCGACGCCGTAGCGGACGAGCTT	3-hydroxyacyl-[acyl-carrier-protein] dehydratase FabA	I
3170735	MSP_003019	1.2e-05	AGCCTTGCCACCAAATTGGCCCTCGCCTATAAG	50S ribosomal protein L25/general stress protein Ctc	J
3134304	MSP_002979	1.2e-05	CATCTTTCGGCCATGCTCGGATCGGTCTATATT	RNA polymerase sigma factor RpoH	K
3127921	MSP_002973	1.2e-05	GCGGTTGCCGACGCCGCGCCGCCTTCCCAAATG	host attachment family protein	N
2863032	MSP_002723	1.2e-05	GCACTTGAACCTCGGGCGACGATGCGCCATGTG	cold-shock protein	K
2789148	MSP_002656	1.2e-05	ATGCTTGCAACCCGAGACGAAGGCGCGTATTTT	2-isopropylmalate synthase	E
2638608	MSP_002507	1.2e-05	GCTATTGCCAATCGGCCCGCCGCATAGGATCAT	response regulator	T
2544169	MSP_002429	1.2e-05	GGATTTGACCGGCGCAAGGGGAGGACCTAGAAT	aspartate aminotransferase family protein	E
1647759	MSP_001560	1.2e-05	GCCTTTGACCAGCCCCTTTCTTTGCGCTAAATC	adenylosuccinate synthase	F
1517521	MSP_001447	1.2e-05	GCTCTTCCCATTCGCGCGCGCCGGGCATAAATC	excinuclease ABC subunit UvrC	L
115670	MSP_000085	1.2e-05	GTTCTTGCCGAGGCGGCGCGGCGCATCTACTAT	YifB family Mg chelatase-like AAA ATPase	O
625450	MSP_000619	1.46e-05	CGAATGGCGAAGCGCGTCCTCCTCCGCTATCAT	hypothetical protein	-
3537784	MSP_003370	1.46e-05	GCCTTTGACAAGCCCCGCCCCGCCCGGCATTAC	leucine--tRNA ligase	J
3084810	MSP_002932	1.46e-05	CCGCTTTCCCGAGGGGAAGCTTCACGATAGATT	helix-turn-helix domain-containing protein	T
1991535	MSP_001909	1.46e-05	TCGCTGGCGCTCGCGGCGGGAGGGGCCTATATC	Nramp family divalent metal transporter	P
1895934	MSP_001820	1.46e-05	GCGATTGACAAAGACGCCGCGCCCGTCTAGGGC	50S ribosomal protein L21	J
3787229	MSP_003632	1.78e-05	AGGCTTGACGGCCCCAGAAATGTTCCATATATG	PA0069 family radical SAM protein	L
3536070	MSP_003366	1.78e-05	CGCCTTGAACGGCGCTCGCCCTTGGTCGATCAT	response regulator transcription factor	K
3218940	MSP_003065	1.78e-05	GCGATTGACCGCCGCGAAGTCATATGAGAGATT	ABC transporter ATP-binding protein	V
3126826	MSP_002972	1.78e-05	CGGTTTTCACAAAGGCCGAACGCGCGCTATACT	3-hydroxybutyryl-CoA dehydrogenase	I
3112351	MSP_002960	1.78e-05	CCTCTTGACGGCCGCCGATACATGGTCGATTTA	NYN domain-containing protein	S
1904298	MSP_001829	1.78e-05	GACGTCGCAATCCGCCGCGCGGCCGCTTATATT	M48 family metallopeptidase	O
1664462	MSP_001574	1.78e-05	GGGCTTGCCAGATACATCGTTACACGATATGAA	hypothetical protein
143989	MSP_000112	1.78e-05	CCTCTTGCCGAGGCGCGCTCCAGTCCCTACATC	ATP-dependent protease subunit HslV	O
15814	MSP_004154	2.15e-05	ACCATTGAAGCCGCTCTGGTCGACGGCTATGTT	hypothetical protein	-
995536	MSP_000969	2.15e-05	GAGCTTGCAAAGCCCTTTGCCGAGGCGCAAATT	hypothetical protein
948987	MSP_000926	2.15e-05	GCTCTTGCGGCCGGCGTCTGATCGGGCCAATCT	segregation/condensation protein A	D
818486	MSP_000806	2.15e-05	GCGCTTGCATCAGCGGCCGTGATGCGGCATTGA	-
3871389	MSP_003713	2.15e-05	TCTGTTGCGGCCGGCCGGCCGGCGCTCGATAAT	response regulator transcription factor	T
3845179	MSP_003691	2.15e-05	CCGATTGCTCGGCGCGGGACGGCCGGCTACTCT	type I restriction-modification system subunit M	V
349607	MSP_000339	2.15e-05	TCCATTGACGATCTTAGCGACTTCAGCTAAAAA	DUF945 domain-containing protein	S
3005702	MSP_002862	2.15e-05	GGCCTTTCATTCGGCCTCCATTTCGACCAAAAT	UDP-glucose/GDP-mannose dehydrogenase family protein	M
233533	MSP_000205	2.15e-05	TCTCTTGGCAATCGCTTCCGACGCGCCTAGATT	ATP-dependent zinc metalloprotease FtsH	O
2240625	MSP_002159	2.15e-05	CCTATTGACCGTGACGTGGCGCCTGTCTAAGCT	tail fiber domain-containing protein	M
2169718	MSP_002085	2.15e-05	GCGCTTGAAAAACCCATTCGGCGCCGCTAAGAG	-
1981330	MSP_001900	2.15e-05	GGACTTGCCTTCGGGCGGAGCCTTTTGTAATAC	GDP-mannose 4,6-dehydratase	M
1220481	MSP_001186	2.15e-05	CTACTTGCCCGCTGCGCGGACTGCGAATAACAT	hypothetical protein
108041	MSP_000081	2.15e-05	GCGGTTGCGGCCCGGCCTCGCTCGGCCTATCTG	dioxygenase	S
963176	-	2.59e-05	GGCCTTTATCGCGCGCGCCATTGCGCGTAAATT	-
957163	MSP_000934	2.59e-05	GTCATTGCAAGGTCACGCGGGCGGCCATATTTT	iron-sulfur cluster insertion protein ErpA	S
747233	MSP_000739	2.59e-05	CGGGTTGCCGGGCGTTCGGCCGACAGCTATAAG	nucleoside-diphosphate kinase	F
3835548	MSP_003678	2.59e-05	CTGCTTTGCAGAAGAAGCGACGAGCGCTATATT	arsenate reductase ArsC	T
3829024	MSP_003670	2.59e-05	GGGATTGTGTCCCACGCAGGGGCGGGCTAGAGT	hypothetical protein	D
3380528	MSP_003221	2.59e-05	GGTCATGACAGACGCGCCGTCGCGCGCTAAGCT	prolipoprotein diacylglyceryl transferase	M
3355711	MSP_003201	2.59e-05	CCGCTTTCAACGCGGCCTGCGGAATTATATACT	iron-sulfur cluster assembly scaffold protein	C
2896265	MSP_002761	2.59e-05	TGGCTTGCGTTTCCGCCCGAAAGGGATTAATTG	transcription termination factor Rho	K
278356	MSP_000251	2.59e-05	TAGCTTGAAAATCCGGGGGACCCGCTTCAGATA	sensor histidine kinase	T
2547398	MSP_002434	2.59e-05	CGATTTGAGAAGCGGCCGCGGCGGCGTTATGTG	pyridoxamine 5'-phosphate oxidase	H
1962778	MSP_001882	2.59e-05	ACGCTTGGCGAACGCCCTTCCGCAGGCTAAGTT	SCO family protein	S
1874430	MSP_001798	2.59e-05	CGAATTGCGAAGCGGAGGCGACTGTTCTATTCC	helix-turn-helix transcriptional regulator	K
1849531	MSP_001772	2.59e-05	AGCCTTGATGTGCGGCGCAATTCTCAATAATTT	succinate--CoA ligase subunit alpha	C
1750436	MSP_001658	2.59e-05	GCCGTTGCCGGCTCCCTTCTGCCCCGATATTAT	helix-turn-helix domain-containing protein	K
1664305	MSP_001573	2.59e-05	CGACTTGACGGACGGCCCTGGAGCGCGCATGTT	cysteine--tRNA ligase	J
138879	MSP_000105	2.59e-05	CCCTTTGCGCGCCCGGCCCCAAAGGGGTAGAAA	hypothetical protein	S
862036	MSP_000847	3.12e-05	CCGCTTCCCCGCCGCGGCAAAGCGCGCTAGACC	methionine--tRNA ligase	J
833968	MSP_000820	3.12e-05	GCGCTTGTGAGCGGCGCGCCCGCGTGCTAGCGA	-
3505502	MSP_003338	3.12e-05	CGCCTTGACCCCTGCGGTCGTCTCCCGTAACGT	acetolactate synthase 3 large subunit	E
2961109	MSP_002821	3.12e-05	TCGCTTGCCAATTTCGCCGCAACGCACAAAATG	PTS sugar transporter subunit IIA	G
2321293	MSP_002232	3.12e-05	GACTTTGCCGACGCCGGCTCCGCGGGTTAGAAG	threonine synthase	E
228007	MSP_000200	3.12e-05	CCCCTCGCGAGACGGCGCAAAATCGGCCATATC	exodeoxyribonuclease VII large subunit	L
2162278	MSP_002074	3.12e-05	TCGGTTCATTTCGGCGCGAAGATCGGCTATTTT	hypothetical protein	-
1860403	MSP_001784	3.12e-05	CCGCTGGCCCTTCGCGGCCGGCTGGTGTAGCAA	signal recognition particle-docking protein FtsY	U
1719735	MSP_001625	3.12e-05	AAAATTGCATGGCGCCTCGCGCGCCGCTATTCT	phytochelatin synthase family protein	S
1697809	MSP_001608	3.12e-05	AAGATTGCAAGTGGAGGCGACGCTACCTATAGT	SurA N-terminal domain-containing protein	O
1414289	MSP_001351	3.12e-05	CGCGTTGACCGGCGCGCGCGCGGCGACTAGCCT	glycine--tRNA ligase subunit alpha	J
90096	MSP_000059	3.74e-05	TTCCTTGATCGGGCGGCGGCTTTCTCTTAAAAA	A24 family peptidase	N
858404	MSP_000843	3.74e-05	GCCGTTGCTTTCTGCCGCCCGACGCGCCACATT	D-alanyl-D-alanine carboxypeptidase	M
3753045	MSP_003601	3.74e-05	CGCATGGCGCATCCCCGCCTCGCGGTATAAATT	alpha/beta fold hydrolase	I
374613	MSP_000375	3.74e-05	CGCCTTGACGGAGGCTTCGGCCCGGCTAATATC	-
3658112	MSP_003510	3.74e-05	CGTATTGTCCAACGGCCGCATCGCTGCTAAGAG	ribose-phosphate pyrophosphokinase	E
3618487	MSP_003467	3.74e-05	GCTCTTGCCTTCGCGCGCGCGGCGCCTTACTCG	GHMP kinase	S
3580124	MSP_003420	3.74e-05	AGGCTTGACGGGCGCGCGTTTCGATCTCATCTT	glycine cleavage system aminomethyltransferase GcvT	E
3480889	MSP_003313	3.74e-05	CGGCTTTACACGCGCGGAAGCCGAGCGCATCTT	protein tyrosine phosphatase	S
2974552	MSP_002833	3.74e-05	CCGCTTGATCGTGTCGAGCTTCGGCTCCATATA	Hsp20 family protein	O
2692773	MSP_002558	3.74e-05	GCCCTTTGTCGGCCGGCGGGTTTGGGCTAAAAA	hypothetical protein	-
2594427	MSP_002475	3.74e-05	CCGCTTGCGCCGGCGTCGCATTGCGGAAATGAT	response regulator	T
2289299	MSP_002201	3.74e-05	CCGCTCGCATTCGGCGACGACCTCGCGTAGGAT	sulfate adenylyltransferase subunit CysD	E
2064687	MSP_001987	3.74e-05	GCGCTTCAGAAGATCCACGAGAACGCCTATAGA	GNAT family N-acetyltransferase	M
1764512	MSP_001673	3.74e-05	TCGATTGACGCTCGCCGAGTCGCGGCCTACGCT	(2Fe-2S)-binding protein	C
1399291	MSP_001335	3.74e-05	GGGCTTGATCGCGACGCGACGCCGCGCCACCAT	antibiotic biosynthesis monooxygenase	E
1261050	MSP_001222	3.74e-05	GCGGTTGCATTCGGGCTCAAAACGGCACATCTT	ribosome silencing factor	J
1117505	MSP_001090	3.74e-05	GAGCTTGGCAGCTGTGGCGGAATAGTCGAAATT	-
923357	MSP_000903	4.47e-05	GCGCTTGCGTCCAACGCCGATAGACTGCATTCT	flagellar biosynthetic protein FliO	D
813100	MSP_000801	4.47e-05	GCCCTTGTGAGAGCGAAAAAGCGCTCCCATATT	DUF2076 domain-containing protein	S
4137561	MSP_003957	4.47e-05	CCCGTTGACCTGGATGTGGCTCGCGGATATCCT	iron ABC transporter permease	P
3814125	MSP_003655	4.47e-05	GCGCTTGTTTCTGCGCGCGCCTTGGGCCAGTCT	YIP1 family protein	S
3654093	MSP_003503	4.47e-05	CCTCTGGCGTTCCCGCCCGCGTGGGATTACATT	-
3016024	MSP_002872	4.47e-05	GCGCTTGTCACCGCCGCATGGGCGAACTATCGT	invasion associated locus B family protein
298258	MSP_000269	4.47e-05	CACATTCCCCTTCGGCGCGCCGCGTCCTAGAGT	Co2+/Mg2+ efflux protein ApaG	P
2873589	MSP_002734	4.47e-05	ACCATTGCCGTCGCTGCGCGCTTCCACTAAGAC	hypothetical protein
2815108	MSP_002679	4.47e-05	CCATTTGACGGAGACGGCGCGCATCCCTATTTC	peptide deformylase	J
2782701	MSP_002652	4.47e-05	CTCCTTGACCCTTCGCGGCCGCTCCCCTAGCGT	hypothetical protein
2620507	MSP_002493	4.47e-05	CATCTTGCCGCGGCGACCCGTCATGCATATTTC	bifunctional proline dehydrogenase/L-glutamate gamma-semialdehyde dehydrogenase PutA	C
2603057	MSP_002480	4.47e-05	CCCCTTGGCGAAACAGCGATGTTAATGTATATT	DUF2852 domain-containing protein	S
2407540	MSP_002318	4.47e-05	CCCCTTGTTCTGGGCCGCCGCGCCGGCGACAAT	DedA family protein	I
1994812	MSP_001914	4.47e-05	CCGTTTGACGGCGCCCGAGCGCCAGATTATGAC	CbtB-domain containing protein	S
1964656	MSP_001884	4.47e-05	GCCATTCCGCGACGCACAAAAATGCGCTATAAA	hypothetical protein	P
1902122	MSP_001828	4.47e-05	CGGCTTTGCGGGCGGCCGGCGCGCGCCTATCTA	phenylalanine 4-monooxygenase	E
1376954	MSP_001318	4.47e-05	GGGGCTGCGCTCGCGCCTGCGCCGCGCTATATT	AMP-binding protein	I
179352	MSP_004085	5.32e-05	GAATTTTTCTCGCGGGCCGGTTGGGGCTATGAT	-
938324	MSP_000916	5.32e-05	GCACTTGAAGAAAGGCGGCAACCGCCTTAAAGG	elongation factor Tu	J
3545584	MSP_003376	5.32e-05	GACATTGCAGGATCGAGCGCGCTCGTCTAGCAT	aa3-type cytochrome c oxidase subunit IV
3210415	MSP_003057	5.32e-05	CCGCTTCCCTTCGCCCCCCGGCGCTGCTATCCC	translation elongation factor 4	M
3149000	MSP_002996	5.32e-05	CGCCTTGCCGGCGGTCGCGGCCTGCTATACGTG	squalene synthase HpnC	I
3117899	MSP_002965	5.32e-05	TTCATTGGCGCGGGCGCGGCCAGCCCCTATATC	hypothetical protein	-
2952721	MSP_002814	5.32e-05	GGATTGGCCATGGTCGAGCCGAGGGGCTATAAC	acyltransferase	I
2265225	MSP_002181	5.32e-05	CCCCTTGCCTTTTCTCCCCGTCCCGCCCATACC	redox-regulated ATPase YchF	J
2001488	MSP_001919	5.32e-05	CGGCTTGCGTCGGAGGGCGCGAGGCTGCACATA	precorrin-8X methylmutase	P
167848	MSP_000134	5.32e-05	CGGGTTGACATCGAGCTCGAGCCGAACGATTAA	transporter	C
1588856	MSP_001514	5.32e-05	GTTCTTGCGCTCGGGCGCCCGCATTGTCATAAG	tryptophan--tRNA ligase	J
1246910	MSP_001209	5.32e-05	CGGCTTGCCATTGCCGGCTCTCTTCTCCAGGTC	C4-dicarboxylate transporter DctA	C
119464	MSP_000090	5.32e-05	GATCTTGCAACTTCGCCGACGATCCCCGATATC	molecular chaperone HtpG	O
968941	MSP_000947	6.32e-05	TATGTTGCAATGCAGCATGAGTTGAGCCATATT	phasin	S
832212	MSP_000817	6.32e-05	TATGTTGCGGTCGGCGCGAAGCCGCGACATAGT	aspartate aminotransferase family protein	E
740169	MSP_000728	6.32e-05	GCGATTTCATCGGCCGACGATCTGCTCTAGTGT	serine/threonine protein phosphatase	T
517583	MSP_000514	6.32e-05	TCGTTTGACAATGTCGAGACCGCGCCCGATAGT	hypothetical protein
512451	MSP_000510	6.32e-05	CGACTTGCGCCGGGCCGGCCGATCGTATAGCAC	hypothetical protein	-
4099781	MSP_003924	6.32e-05	CCGCTTGCGAACTCCGGTTCTTGCCCCTACATC	bifunctional DNA-binding transcriptional regulator/O6-methylguanine-DNA methyltransferase Ada	F
393101	MSP_000398	6.32e-05	CGTCTTGATCGTGACCGGCTGATCGACGAGATT	glutamate synthase subunit beta	E
3642770	MSP_003492	6.32e-05	TTCCTTGCCTCCATCCCGCAGCAGGTGTATAAG	ribosome maturation factor RimP	S
3634577	MSP_003484	6.32e-05	GAGGTTGATCTTCGCGGGGGAACGGGTTTTTAT	glutamate racemase	M
3502849	MSP_003336	6.32e-05	GATTTTGACCTTCACGCCATGGGCGCGTAGAAA	ketol-acid reductoisomerase	E
348980	MSP_000337	6.32e-05	TCCATTGACGTTTATAGCGACAATCGCTAAAAA	hypothetical protein
3361255	MSP_003209	6.32e-05	TTTCTTTACCTCGGCGTGGCCTCGGGCCAGTAT	histidine kinase	T
3229588	MSP_003074	6.32e-05	GCGATTGACAGGGCGGCGGCCTTGCCGCCTATA	2,3,4,5-tetrahydropyridine-2,6-dicarboxylate N-succinyltransferase	E
3168514	MSP_003015	6.32e-05	CCCCTTTCCGCATCGTCCCTTAATGCGTATATT	-
3099766	MSP_002949	6.32e-05	CGTCTTGCGGCCCGGCGCAAAGCCGGATAGGCA	glucan biosynthesis protein G	P
3031377	MSP_002890	6.32e-05	AGCGTTGCCGTAGCCGCGGTTCACAGGCATTAT	carbonic anhydrase family protein	P
2923136	MSP_002782	6.32e-05	GCTCTTGAACAGGCTCGAGAGCGACCCGATATC	sigma-70 family RNA polymerase sigma factor	K
2676251	MSP_002542	6.32e-05	CCGATTCCCCGCGAGGCGAAAATGCTCTATGGT	DsbA family protein	O
2275944	MSP_002192	6.32e-05	AGGCTTTCGTCCCGGCGCGGTTCGGTCTACAAC	phosphopyruvate hydratase	G
2137013	MSP_002052	6.32e-05	GCTCTTTTCATGACGCTCCATTCGCACTAGCTT	M20/M25/M40 family metallo-hydrolase	E
1549254	MSP_001478	6.32e-05	CCTCTTGACGGGAGCGGCGCCGGCGGCCCTCAT	LysE family translocator	E
1528511	MSP_001458	6.32e-05	GCGCTTGATTTTCGCCGTAGTTTCTGAAAAATA	integration host factor subunit alpha	L
1515499	MSP_001444	6.32e-05	GGGCGTGAAACCATTGCCGATCCGCGCTATGTT	AI-2E family transporter	S
1320868	MSP_001279	6.32e-05	GCGCTTGCGCATTTTCGCGCGCCCGCCTAGGTC	glycosyltransferase family 2 protein	M
778548	MSP_000771	7.48e-05	ACCCTTGCCGGGAGAGATCGCTCGCCTTAAAAG	DUF2232 domain-containing protein	S
3868366	MSP_003709	7.48e-05	GGGTTTGTGTGGGCGAGTGGAAAGCCCTATAGT	hypothetical protein
3585494	MSP_003424	7.48e-05	GCTCTGGACATGGCGCGGCTTCCGAACCAAAGT	bifunctional riboflavin kinase/FAD synthetase	H
3442729	MSP_003274	7.48e-05	GCTATTCTCTGGGGGCCGATCGCCGGCTATCAT	PQQ-dependent catabolism-associated CXXCW motif protein	P
3240640	MSP_003086	7.48e-05	GCGCTTCGCAGCCGCGCGAGCGGCTTGTATAAA	response regulator transcription factor	T
2976425	MSP_002835	7.48e-05	GCTCTTGGCAAAAGGGGGGCGGCGCGAGAATCT	glutamate--tRNA ligase	J
2849501	MSP_002710	7.48e-05	GCCTTTGCGAGAGCGGACCGCGCGTCTTAGATG	GSCFA domain-containing protein	D
2845504	MSP_002706	7.48e-05	CCGGTTGCGACATGGGAGCAAAGTTTCCATAAA	RNA polymerase subunit sigma-24	K
2633733	MSP_002501	7.48e-05	GCGCTTGAATGCGTCTCGCCTCGCGCCCAGTTT	Glu/Leu/Phe/Val dehydrogenase	E
2282196	MSP_002197	7.48e-05	GGGGTATCCATGCCGAGGGATCGGGGCTATCTT	DNA polymerase I	L
226345	MSP_000199	7.48e-05	GCGGTTGCACAGCGAAACGGCGCTCGCCATATG	DUF2948 family protein	S
2092174	MSP_002011	7.48e-05	GCGCTCGATCGTGGCGATGAGGTCGCGTATCAT	restriction endonuclease	H
125634	MSP_000094	7.48e-05	CCTCTTTTCGAGCGCGAGGGTCTTTCCCATATC	ATP-dependent chaperone ClpB	O
267748	MSP_004137	8.83e-05	GGGCTTGCGTCTGGCCCGGCCTTCCGTATAAAT	TetR/AcrR family transcriptional regulator	K
966316	MSP_000946	8.83e-05	ATCCTTGCCGACGGCAGGTCGCTGCGGCAGATA	PAS domain-containing sensor histidine kinase	T
771882	MSP_000764	8.83e-05	TCAATGGCGCGCGCCTGCGCCTCGGGCTAGATT	glutathione S-transferase	O
768722	MSP_000763	8.83e-05	GAACTGGCGTAGCCGCCGAGAATCGCCTATAGA	DNA gyrase subunit A	L
66273	MSP_000040	8.83e-05	GTCATTGTGATCACCCATGACGACCGGTATTTT	penicillin acylase family protein	S
607366	MSP_000600	8.83e-05	CGTCTTGTCACCGTCGCGGCCTAGCGTAAACTT	hypothetical protein	S
4145957	MSP_003965	8.83e-05	GAGCTCGCGCGCGAGCGCCGCCGCCTCTATATC	enoyl-CoA hydratase	I
3509693	MSP_003345	8.83e-05	CCTCTGGCGCAGCCGGCCGCGCGGGCGGATGAT	aldehyde dehydrogenase	C
3338132	MSP_003180	8.83e-05	GCGCTTTCGCTTTCGGCTCATGCGCGCTAGGCT	DUF1905 domain-containing protein	S
3299590	MSP_003140	8.83e-05	CTTATTGCCATCGGCTCGAGCTGGGCGCATTCT	nuclear transport factor 2 family protein	S
2969582	MSP_002829	8.83e-05	AGGCTAGCCATGCGCGCCGATTTGTTGTATGCG	50S ribosomal protein L32	J
264713	MSP_000234	8.83e-05	ATCCTTGCTCCTCGGCTCGATCGGCGTCATATA	hypothetical protein	-
2510470	MSP_002398	8.83e-05	CCGCTTGCTCATCGCCCTGCGCTCCATTAGTCA	twin transmembrane helix small protein	S
2305703	-	8.83e-05	GGTCTTGACACGGGCTCTCGCTGCTCCCATTCG	-
2166055	MSP_002080	8.83e-05	CTGATTGACGAGCGTCCCGCCGGCGAGAATCAT	folate-binding protein YgfZ	S
2119992	MSP_002039	8.83e-05	GCCGTTGCGCCGCGGCAACAGCTCGGGAATTAT	L,D-transpeptidase	S
1922431	MSP_001845	8.83e-05	GATCTTTCGAAAGCTTCGGAAGAGCGGTAATTT	hypothetical protein
1860498	MSP_001785	8.83e-05	AGGGTTGAATCGCGCCGCCCGCGGCTCGATATG	PAS domain-containing protein	T
1745810	MSP_001651	8.83e-05	GCCATTGCCGAAAACCGGCGTTTCTGGCATGAC	sodium-translocating pyrophosphatase	C
1703939	MSP_001613	8.83e-05	TGAATTGACTTGAGCGGCCGAAGAGCCGAAAAA	aminodeoxychorismate/anthranilate synthase component II	E
119094	MSP_000089	8.83e-05	TGTCTTGCCCTCCCGCATTTGCCGCGCGATCAT	DUF2794 domain-containing protein	S
117760	MSP_000088	8.83e-05	ACTCTTGTTTTTCCTCCGCTCGCACGCCATATT	Bax inhibitor-1/YccA family protein	S
1118754	MSP_001093	8.83e-05	CGCGTTGCGAACCTAACCAAGGCTGACTATATG	alpha/beta hydrolase	S
1086203	MSP_001063	8.83e-05	CAGCTTCCTTTAGCACGTCCAAGGCGCTAAAAT	DNA cytosine methyltransferase	L
107530	MSP_000079	8.83e-05	GGGCTTGCCAACCTCCTGTCTTTCCGCTTATAA	50S ribosomal protein L35	J
262799	MSP_004133	0.000104	GAATTTTTCTCGCGGGTCGGTTGGGGCTATGAT	-
428846	MSP_000431	0.000104	GCTCTTTCTCGAACAGCCAGCGCGCGTCATATT	phosphomannomutase/phosphoglucomutase	G
3955744	MSP_003797	0.000104	AAGATGGAATAGCGTCGCAAATTAGGCTATAGT	VirK/YbjX family protein	S
3824022	MSP_003665	0.000104	TTCCTTTATTTCCGCGCGGCGCCGGCGTATATG	YebC/PmpR family DNA-binding transcriptional regulator	K
3753711	MSP_003602	0.000104	GAGTTAGCCGCGGCCGCGCGGCTCGGCTAAGCT	type II toxin-antitoxin system ParD family antitoxin	K
3732185	MSP_003583	0.000104	TGGCTTGCCTTCCAGAGCCCGAGCTGAAATATC	sulfite exporter TauE/SafE family protein	S
3333204	MSP_003175	0.000104	CCGCTTCCTCAGGCCGACGCCGACGACTAATCT	protein kinase
3196736	MSP_003047	0.000104	ACACTTGCGGTATGTACGGTTACGCCGTACATT	type II toxin-antitoxin system RelE/ParE family toxin	S
3165856	MSP_003011	0.000104	TCGGTTGCGCTCTGAAAGCGGCCCCCCCATATT	TlpA family protein disulfide reductase	C
3161491	MSP_003007	0.000104	GCTGTTGCCATCGCGCGGCGATCCTATTAATCG	phosphoribosylformylglycinamidine synthase subunit PurL	F
3082689	MSP_002930	0.000104	GGTCTTGACACTCTTCTCCCGGCCGTCGATGCT	homoserine O-acetyltransferase	E
2682850	MSP_002549	0.000104	GATGTTGCCTTGCGACGGCGCGCGCCTTATTGA	3-isopropylmalate dehydrogenase	C
2546754	MSP_002433	0.000104	GGCCTTTCCGCCTGCATGAGCGCGTGCAATTTT	TIGR02301 family protein	S
2349336	MSP_002261	0.000104	GCGCTTGTTATGCGTTGGCGCCGCGCGTAGTAT	YqgE/AlgH family protein	K
1722542	MSP_001628	0.000104	CGCATTGACGTTCGGGATGTCGGGATACAGAAT	hypothetical protein	-
1711220	MSP_001620	0.000104	CCACTTGCCAAAGGCGACGCGTTCGGCCTATAG	mannose-1-phosphate guanylyltransferase/mannose-6-phosphate isomerase	G
1404857	MSP_001341	0.000104	ACGCTTGCGTCGCGCCGAAGATATTGCGAAAAA	class I SAM-dependent methyltransferase	Q
911613	MSP_000891	0.000122	GGCTTTTCTTTTCGGCGTCGAGCGCGCTATCAT	hypothetical protein	-
822281	MSP_000811	0.000122	CCTTTTGCGTCCGGGCGAGCCATGCGATAGACG	alpha/beta hydrolase	I
781673	MSP_000775	0.000122	GAGCTGGAAAGACTGGAAGACGACGCCTATCTT	arylesterase	E
625662	MSP_000620	0.000122	ATTATTGACACTGCCGCGCCGGCTATTTATTAA	Hint domain-containing protein	U
3826309	MSP_003667	0.000122	CCGCGTTTCGTCGCCGCCGCGCCGGTCTAGAAT	carbon-nitrogen hydrolase family protein	S
3240489	MSP_003085	0.000122	GCGATTGACTTATGCGCGGGCTTTCTCCTATAT	50S ribosomal protein L34	J
3195027	MSP_003044	0.000122	ACGCTTGTATTATGCGCCCATATGCCCCACATA	cold-shock protein	K
3154238	MSP_003001	0.000122	ACGGTTGCGTCCTCCCGCGATTGGCGGCATTTA	acyl-CoA dehydrogenase family protein	I
2893019	MSP_002756	0.000122	TGGATTCCGCTCGGCGGGAAGTTCGGCTAATTC	DNA polymerase III subunit epsilon	L
2882691	MSP_002747	0.000122	GCGATGGCGCGCCGGCGGCGGCTCCTTTATTGT	CoA ester lyase	G
2873757	MSP_002733	0.000122	GAGCTTGCGGCGAACGGGCGCGGCGCGCATCCT	DNA topoisomerase IV subunit A	L
2527832	MSP_002415	0.000122	GGGCTTGCCGAGGCGCGCTCGGCGCGGTTATTG	DUF1190 domain-containing protein	S
2242060	MSP_002162	0.000122	CTGCTTGTCGATATCGACACGCCGCAGGATATT	DUF3313 domain-containing protein	S
2159286	MSP_002072	0.000122	CGTCTCGCAATGGCGTTGGACCTGGGCGAAACT	GNAT family N-acetyltransferase	M
1990068	MSP_001907	0.000122	CGCATTGAAACTGGAAACGAGATGGTGTAGGCT	hypothetical protein	-
1549036	MSP_001477	0.000122	CCGCTTGCGGTCTCACGCCAAACTGCTCAAAAC	ubiquinol-cytochrome c reductase iron-sulfur subunit	C
41080	MSP_004166	0.000143	GAGCTTGACAGGCAAAAAATCATCGGTAATATA	molybdate ABC transporter substrate-binding protein	P
15073	MSP_004153	0.000143	CTGCTTGCGAAACTCCGGATCGTTCACGACATT	AI-2E family transporter	S
267767	MSP_004138	0.000143	CGGCTTGACATAAAATGACCTATTGGTCATTTA	FUSC family protein	S
3832985	MSP_003675	0.000143	AGCGTTGACCCTTGGCGGCGTCGGGACGATAGT	leucyl aminopeptidase	E
3677745	MSP_003529	0.000143	TACATTGACAAGGGTTCGGCGGCCTCTTATCTC	preprotein translocase subunit SecA	U
3662129	MSP_003513	0.000143	GCGATCGACTCGTCGCCGCCACGGTGATATTAC	ATP-binding protein	D
3656958	MSP_003507	0.000143	GGCCTTGAACGGGCAGGCCCGCGCGGCAAATAG	tRNA 2-thiouridine(34) synthase MnmA	J
3455406	MSP_003283	0.000143	GATCTGGCGCCCCGCGGAAAGCTCGGCTAGGCT	DUF2235 domain-containing protein	S
3447158	MSP_003277	0.000143	ACACGCGAAATCCCGCCGGGATTGCGCTATATT	Uma2 family endonuclease	S
3324355	MSP_003166	0.000143	GCGCTTGACGATATGGTTAGATCACCATATTGA	hypothetical protein	-
3291147	MSP_003133	0.000143	CGGCTTGACGCGCGTCGCCATGAAGGAGAATTC	alpha-E domain-containing protein	S
3124772	MSP_002970	0.000143	GAGTTTGACAGGGCAGCGAGCCGAGGCTACCAG	electron transfer flavoprotein subunit beta/FixA family protein	C
3111538	MSP_002958	0.000143	ACGCTAGGGACTGGCGACGAGCTGTTCTACAAT	bifunctional (p)ppGpp synthetase/guanosine-3',5'-bis(diphosphate) 3'-pyrophosphohydrolase	K
3067900	MSP_002918	0.000143	GCGCTCGGCGCCGCCTTGAACGGCGCTTATATT	hypothetical protein	-
2984978	MSP_002844	0.000143	GTTCTTGATGAAACTATCGGTAGGTTCTAGTTT	formate--tetrahydrofolate ligase	F
2845650	MSP_002705	0.000143	GTGATTGACTATCTCCGCGCCCTGAGATTTATG	enoyl-ACP reductase FabI	I
230783	MSP_000203	0.000143	CCGGTTTCGCCCTTCCGGCGGCGGGGCTATGCT	arsenate reductase (glutaredoxin)	P
2286422	MSP_002199	0.000143	TCAATTGACTTCTGCGTCGGTCGGCTGTAGTTA	hypothetical protein	K
2144514	MSP_002059	0.000143	GCCCTTCACCTTTTCGCGACGCTGATCTAATCT	uracil-DNA glycosylase	L
2094582	MSP_002014	0.000143	TCGCTTGACGCTCGCAGGCGCCGCTCGTACCGT	hypothetical protein
1949623	MSP_001870	0.000143	GCGCTTGCGGGCGGGCTTTTGCGTCCATATTCT	LLM class flavin-dependent oxidoreductase	C
1911575	MSP_001837	0.000143	CCTATGGTCAAGGCGGCGCGGCTCCACTATAGG	glycosyltransferase	M
180395	-	0.000143	ACGTTTTCCGGATTCGACAATTCCGGCTATCAT	-
1610684	MSP_001531	0.000143	GGCCTTGAACGCGTTGGTCATGTTCTGTAAAAA	16S rRNA (cytidine(1402)-2'-O)-methyltransferase	H
1602074	MSP_001525	0.000143	TTCCTTGCGCCAAGCTGCGCTATTGCATAAAGT	transcription elongation factor GreA	K
1558311	MSP_001486	0.000143	CAACTGGCGCGAGGGCGCGCGAGCGCCTAATCT	M3 family metallopeptidase	E
1541889	MSP_001471	0.000143	GCCCTTGCAGCGCGGGCTTTTTCATCCGATCTT	EcsC family protein	S
20417	MSP_004155	0.000167	GGCGTTGACGCTCTAGGGCGCCGGTCCCATTTC	HAD-IC family P-type ATPase	P
585834	MSP_000579	0.000167	GAGATTGCTTGGAGCCCTGCCGGGTTCTAGGTA	superoxide dismutase	P
466289	MSP_000469	0.000167	CAGTTTGTCAATCTCCGCCCTGCCCAGAATAAT	response regulator	T
420794	MSP_000421	0.000167	GCTATTGCGAAACCCTGTCGCAAACTCTAGTGT	malonate decarboxylase subunit alpha	I
3978946	MSP_003815	0.000167	GTTCTCGACATTCCCGGCGGCTTCGGTAAGGTT	DUF3772 domain-containing protein	D
3803844	MSP_003649	0.000167	AGGCTTTCGGGCGAGGACCGTCCATCTTATCAT	TldD/PmbA family protein	S
3430676	MSP_003260	0.000167	CGGCTTTCGCCGGGGACGAAAGCTTAGTAAAGT	methenyltetrahydromethanopterin cyclohydrolase	H
3414353	MSP_003245	0.000167	CGTGTTGACACTGGCGTGCGGCGCTGGCAGACA	FKBP-type peptidyl-prolyl cis-trans isomerase	O
3391440	MSP_003230	0.000167	CGTCTTGATTTTCGAAGAGACGACGCATATAGA	metalloregulator ArsR/SmtB family transcription factor	K
3247148	MSP_003091	0.000167	ACGCTTTGCAAGCGGGCGCGGCGCGGCTACCAA	histidine phosphotransferase	S
2967818	MSP_002826	0.000167	CCGATTGACAGAGCCTTGAATTCGCTTTACCTA	DEAD/DEAH box helicase	L
2869884	MSP_002731	0.000167	CCGCTTGAGCCTTTGTTCCCGGACGCCCATATC	serine O-acetyltransferase	E
2594357	MSP_002476	0.000167	GCTGTTGGCCTGCGGGCTGTTCGCCGCTAGCCT	DEAD/DEAH box helicase	L
2133116	-	0.000167	GCAATTGTCGGCGCCGCTGCGGCGGCGCAGTTT	-
2046776	MSP_001968	0.000167	TTCCTTGACAGCGGGATGGTGGTCCTATAGACA	hypothetical protein	-
1900627	MSP_001826	0.000167	CGCTTTGCGTAACCTCGCCGGCTGTGGCAAAAG	cytochrome c biogenesis CcdA family protein	O
1723326	MSP_001629	0.000167	CGGCTTGACCCGCAGGTGACGCTCGCGTAGCGC	hypothetical protein	-
1510922	MSP_001439	0.000167	TCGATTGCGCAGGGCGTCTCTGCGCGTTACTTA	succinate dehydrogenase, cytochrome b556 subunit	C
1347508	MSP_001298	0.000167	CGGATTCCATCGGCGCATGCGTTGCCTTAGAAT	-
1314856	MSP_001272	0.000167	CGGTTTTACCCAAAGGGGGAATCGTCCGATGAT	DUF2497 domain-containing protein	S
1298570	MSP_001255	0.000167	TGTCTTGACCTTCCCCCCTCGGCTACCTATTCC	-
14587	MSP_004153	0.000194	GGCGTTGCGCCCGGATCGGGCCGGCGGCAAGAT	AI-2E family transporter	S
168788	MSP_004076	0.000194	CGTATTGCGCCGGAGCTTATATGTCGATAGAAT	Fic family protein	S
968796	MSP_000946	0.000194	CGCATAGACCAAGCCGCGCCGAACCTTTAAGTT	PAS domain-containing sensor histidine kinase	T
898010	MSP_000878	0.000194	GTCATTCCGGGGCGGCGACCGATCTGATATAAA	VWA domain-containing protein	S
637198	MSP_000631	0.000194	TCGGTTGCGCGTCGCCGCGGCCCCATGCAATAT	enoyl-CoA hydratase/isomerase family protein	I
3918058	MSP_003762	0.000194	CGTGTGGACAACGCCGAGCGGTTCTGTTAATTC	30S ribosomal protein S21	J
3458462	MSP_003286	0.000194	GGTCTTGTCCATTTTCGCGGCGTCGGGCATTGT	HupE/UreJ family protein	O
3213440	MSP_003059	0.000194	TGGCTTGTTAATGTACCCGTTCGCGTACATATT	type II toxin-antitoxin system prevent-host-death family antitoxin	D
2980352	MSP_002839	0.000194	GCGCTTGACAAAAATAATTAGGAATCCTAATTA	MarR family winged helix-turn-helix transcriptional regulator	K
2933694	MSP_002795	0.000194	CGACTTGCCGGGGCGGAACCGAGCAGCCATGTC	serine protease	E
2849586	MSP_002710	0.000194	AAGGATGACAAGCGCCCGGTCGCCGTCTATGCT	GSCFA domain-containing protein	D
2722209	MSP_002592	0.000194	GGGCTTCACGCGCGGCCATTCCGTCAATATATA	GTP 3',8-cyclase MoaA	H
2682728	MSP_002548	0.000194	CGGCTTGCCGGGATCGCGACGGCCGTGCAGCCT	hypothetical protein	-
2520339	MSP_002408	0.000194	GGAATTGGCCGAAGCGACGCCGACCGACATTAT	efflux RND transporter permease subunit	V
2423141	MSP_002335	0.000194	CCTCTTCCGTCCGGAGGCGCGAAGCCCTATTGA	phosphoribosylamine--glycine ligase	F
2404602	MSP_002313	0.000194	CCCATTCCCGTCCCCGCCTCCTCGTATTAGACT	radical SAM protein	C
2352965	MSP_002265	0.000194	GATCTGGCCGCCTTGAGCGGACTGTATTATATC	4-hydroxy-3-methylbut-2-enyl diphosphate reductase	I
2147470	MSP_002062	0.000194	CGGCTGGACGCGGCGGGCGCCTTTGGCCTATTT	-
2084733	MSP_002005	0.000194	CCGATTGCGTCAGAAACACCACTATGGTAGTTT	type II toxin-antitoxin system MqsR family toxin	S
1944055	MSP_001865	0.000194	GATGTTGACATTGTAAACACACGACGCCATCTT	DUF1778 domain-containing protein	K
1767180	MSP_001677	0.000194	CGGCTATCTTTCGTCGCGGGTTCCCGATATATT	hypothetical protein
1645084	MSP_001558	0.000194	GCCTTCCCGCTGCGGCCGCCCTGGCCCTATAAT	NAD(+) synthase	H
1607475	MSP_001528	0.000194	GAGCTTGTGCTCGGGGAGCTCCATGCGCAGATT	glycine--tRNA ligase subunit beta	J
1275666	MSP_001235	0.000194	TCACTAGAAATCCGCCCTGAACTCGGCTATAGG	sterol desaturase family protein	I
1179653	MSP_001156	0.000194	TTGCTTGAGCGCGGCGTGGAGCCGGCGTAAGCC	cysteine dioxygenase	C
20740	MSP_004156	0.000226	ACTATTGCTCGACGCGCTCGGCGAGGGTAGCTT	hypothetical protein	T
106350	MSP_004228	0.000226	CCCGTTGCGCGGCGGCGGAAGAGGTGGTCAATT	AraC family transcriptional regulator	K
992671	MSP_000967	0.000226	TCACTCGCCATGACGGCTGGCTCGAGCTATCTC	proline--tRNA ligase	J
919481	MSP_000900	0.000226	CAGCTTGATGATCTTGTCGGGGTTCGTTACCTT	peptidylprolyl isomerase	O
898024	MSP_000879	0.000226	GCTGTTCACGTCGCGTCCCTGACCGTTTATATC	DUF2478 domain-containing protein	F
890339	MSP_000873	0.000226	CCTCTTCTTGTCGGCGCAGGAGGCTCCTATCTT	hypothetical protein
782849	MSP_000776	0.000226	CAACTTGTTTTTGCGCGTCCGGCGTCCTAGGTT	twin-arginine translocase TatA/TatE family subunit	U
711922	MSP_000703	0.000226	AAGCTTGACAGACCGCCAATGCATGCCCACGTT	hypothetical protein
656806	MSP_000650	0.000226	AGCGTTTACAAGGCCTTCTCCTACCTCTATGAT	very short patch repair endonuclease	L
610820	MSP_000604	0.000226	ATGCTTGACGCGCCCGCCGCCGGCCTGTCATTT	inositol monophosphatase	G
3819642	MSP_003661	0.000226	CACCTCGCCGGCGGCGATGCGATCGACGAGAAT	DNA mismatch repair endonuclease MutL	L
3691874	MSP_003540	0.000226	GCGCTTGCATAAAACGCCGTCGCAGACTTTCCT	hypothetical protein	-
3626798	MSP_003477	0.000226	GCACTGGCTTTCGCGCGCAGCGTCGGCGAATAT	sulfate ABC transporter permease subunit CysW	P
3585301	-	0.000226	GACCTTGACATATACTGAAAATATTCCTATCTC	-
3451484	MSP_003280	0.000226	CGGCTTGTCATGCGGTCGGCGCTGTGGTTTTCG	RNA polymerase sigma factor RpoD	K
3373919	MSP_003217	0.000226	CCTATTGCGCACGCGGGTCCGGCTCTCTACCTA	acyl-CoA dehydrogenase C-terminal domain-containing protein	I
3300074	MSP_003142	0.000226	AGGCTGGACATTCGCCCCGTTCTGCGGTCTATG	methylenetetrahydromethanopterin dehydrogenase	S
2837767	MSP_002696	0.000226	CCCGTTTCATTTGCGGGCTGACGGCGGTAATAT	apolipoprotein acyltransferase	D
2773690	MSP_002642	0.000226	TCCATGGACAGACGGCCCCGCCCATTCTATTCA	hypothetical protein	-
2400231	MSP_002311	0.000226	GCGCTACACATCAGCGCTCGGACATGCGATAAT	EAL domain-containing protein	T
2381471	MSP_002295	0.000226	CCCCTTCACTCTGCTCACGGAAGGGCCTAAACG	adenylosuccinate lyase	F
2213723	MSP_002140	0.000226	TGGGTTGACGTTATTAGAATTCGGCGCTAAAAA	hypothetical protein	-
2121851	MSP_002040	0.000226	CGGTTTGAATCCCTTCGCGCAGGGGAGTAGAAA	3,4-dihydroxy-2-butanone-4-phosphate synthase	H
1838553	MSP_001762	0.000226	GCTCTTGCGCTATTCGTTGCGGCTTGCGAAAGT	DNA polymerase III subunit beta	L
1642795	-	0.000226	AATGTCGCAAAGCGGACCGAGCCGTGCTATCGT	-
1421548	MSP_001358	0.000226	AGGGTTGCCGAAACGTCACATCGCTTCTAAGCT	quinolinate synthase NadA	H
1412201	MSP_001349	0.000226	AGGCTTTACCCGGCGGCGGATTCGCAGGAATCT	gamma-glutamylcyclotransferase	P
130833	MSP_000097	0.000226	CGGCTTCATCCGCAGGCCCGGCTGATATAAGAT	aminodeoxychorismate synthase component I	E
117531	MSP_000087	0.000226	GCTCTTGCCGCTCCCGGAGAATGCGCTAACATG	hypothetical protein	-
129348	MSP_004044	0.000262	GGCCTTGACGCGAGGCGTCGCTTAAGCTTCTTT	CDP-alcohol phosphatidyltransferase family protein	I
953455	MSP_000930	0.000262	CCCCTTGCGTCGTCGCGGGCCATGCCATCAGAT	HD domain-containing protein	S
914360	MSP_000894	0.000262	AGTGTTGACGGTGGCGCGGCGTGACGTCAGTCT	N-acetyltransferase	S
887579	MSP_000869	0.000262	ACGCTTTGAAGGCGCGGCGGGCGGGAATATGGT	CinA family protein	S
865953	-	0.000262	CGCCTTGCGGCGAGGGTGAGATATGGCTACGTC	-
782001	MSP_000774	0.000262	AGACTGGAAACCAGGGGCGCCTTCGCATATGTC	ABC transporter ATP-binding protein	Q
600260	MSP_000595	0.000262	AAAACTTCCGCGGCCGGCGCTTTCGGCTATAAT	Asp-tRNA(Asn)/Glu-tRNA(Gln) amidotransferase subunit GatB	J
569700	MSP_000565	0.000262	GCCTTTGCCCGCGGGCTCAGCTTGTGGTAGGCG	cytochrome-c peroxidase	P
4000206	MSP_003834	0.000262	AGCGTTGCGCCAGGGAGAGCGAAATGCTATCTG	SDR family oxidoreductase	G
3676114	MSP_003526	0.000262	ACGATTGCGAGAATTATGGCGAGCGCCCAGAAT	GNAT family N-acetyltransferase	K
3666194	MSP_003518	0.000262	GAGCTTGACGCCCATCCGCGCGCCCCCGACATC	RDD family protein	S
3643867	MSP_003493	0.000262	ATCCTCGACCCGCTTGGCGCGGCGTGCTACATA	class I SAM-dependent methyltransferase	Q
3547776	MSP_003378	0.000262	GCACTTGACAGGCGAGGGGGCCCCTTCCTATGT	co-chaperone GroES	O
3062712	MSP_002914	0.000262	CCTCTCGCCAAGCCTCTTCGGATAGTTTATGTA	5-aminolevulinate synthase	H
2943244	MSP_002805	0.000262	TCCGTCGCCGCGCGGCACGAAACCTGCTATCTG	beta-ketoacyl-ACP synthase II	I
2462881	MSP_002361	0.000262	TAGATTGACGGACCGAGGCCTGTCGGGTACCAA	hypothetical protein
2372162	MSP_002284	0.000262	CATGTTGACAGACGGGCGTCCTCTCATTAGATC	-
2328176	MSP_002240	0.000262	GCGATTGCGCGGCGCAGCCGTTTGTGGTTGAAC	cytochrome c oxidase subunit II	C
2167934	MSP_002082	0.000262	CCGATTCCCTCGTGGCCCGAAACAAGCTAGTGT	signal peptide peptidase SppA	O
2018328	MSP_001935	0.000262	GCATTGGACGCCGATCGCGCATTATGCCATTTT	hypothetical protein	-
1919065	MSP_001842	0.000262	ATGGTTGACAAATCAGGCCGATTCGATGATTTT	outer membrane beta-barrel protein	M
1777101	MSP_001689	0.000262	AGGCTTGCGGTCGCAGCGCGGCCATGCCAGTGA	flippase-like domain-containing protein	S
1514171	MSP_001443	0.000262	CGGATTTGCGCGTCCCGGCTTCGATCCCATATT	translation initiation factor IF-1	J
1423856	MSP_001361	0.000262	GGACTGGTCGCTGCGGCGACGAACCGCTATCGT	class I SAM-dependent methyltransferase	H
1052866	MSP_001029	0.000262	CGGCTTTCGCTTGGCTGCTGCTTACAATATGCT	DUF1778 domain-containing protein	S
1019980	MSP_000996	0.000262	CTGCTTGGTGAGCGCGGCTTGCAGCGCCACAAT	glycosyltransferase	M
250342	-	0.000303	GGCGTTGAAAACCCGTCCACTGGGCCTTATTCC	-
93510	MSP_000063	0.000303	CTTCTGGCCATGCGCCCGTCGAATTGCTACAAG	imidazoleglycerol-phosphate dehydratase HisB	E
731156	MSP_000717	0.000303	GCGTTTTACAATTCGGTATATTACGTATATTAT	glycosyltransferase family 2 protein	S
685184	MSP_000671	0.000303	GGCATAGAACGCCAACCAATCCTGGGATATAAT	-
3913520	MSP_003755	0.000303	GAGGTTGATTTGTCCGGCAATCGACCGTACATA	DUF1778 domain-containing protein	S
382098	MSP_000386	0.000303	GACCATGCGCTGGAGACCTGCGAGCGCTATTAT	pyrroline-5-carboxylate reductase	E
3439396	MSP_003271	0.000303	GGGATTGCGCTTCAATTCTGTGCGACATATTAT	methanol/ethanol family PQQ-dependent dehydrogenase	G
3260922	MSP_003104	0.000303	CCTCTCGAAAACTGAACCGTTCAGTTTTAATAT	TetR/AcrR family transcriptional regulator	K
3131278	MSP_002976	0.000303	GCTGTTGCGCTGGCCGCTGTGGGGTCTGATGCT	ribbon-helix-helix domain-containing protein	S
3112190	MSP_002959	0.000303	CGCATTGCCAGAGCCGAAAAATTAGTGTAGCAG	DNA-directed RNA polymerase subunit omega	K
3000934	MSP_002858	0.000303	ACCATTGTCGGGCCGGACGGCGACGCCCATGTC	metal ABC transporter substrate-binding protein	P
2960607	MSP_002820	0.000303	GGTGTTGCAAGCCCAGGACGCCGGGCGCAAATA	HPr family phosphocarrier protein	G
2939571	MSP_002801	0.000303	CGACTTGACAGGCTCTCGCGCCTGCGCCACTCG	ACP S-malonyltransferase	I
2775687	MSP_002644	0.000303	GGACTGGCGAAAAGACCGAAAAGCGACCAGATT	penicillin-insensitive murein endopeptidase	M
2571662	MSP_002455	0.000303	CGGCTTGTCAAATCCGGGGCGTTCGGCCTATTG	mannose-1-phosphate guanylyltransferase/mannose-6-phosphate isomerase	G
2562276	MSP_002448	0.000303	CCGCTTGACAGGCTCGCGTTCCATTTCTCATTT	TIGR02300 family protein	S
2558635	MSP_002445	0.000303	CGAATTGCGTGGGGCAGAGCTTCATGCTAGTCA	pyrroloquinoline quinone precursor peptide PqqA
2372013	MSP_002283	0.000303	CTCCTTGGGCATTCGCGCCGGCCTTGCTACACT	Ppx/GppA family phosphatase	F
2352882	MSP_002266	0.000303	TCCCTCGCCGCCTGCCCGAAAATCTGCTACACA	DUF937 domain-containing protein	S
2149099	MSP_002064	0.000303	CCTCTTCCTGCAGCGGACGGCCGGTGCTATTCG	formaldehyde-activating enzyme	S
2016900	MSP_001932	0.000303	CATCTTGCTTTGCGGCGCCAATTTCTTAATTTA	type I methionyl aminopeptidase	J
1947843	MSP_001869	0.000303	CGGCTTGAATCAGTAGCAGGCTAAAGTTAGGTT	hypothetical protein	-
1895482	MSP_001818	0.000303	ACGATTGACATTCATTCAGTAGTTCCGTATTAC	glucose 1-dehydrogenase	I
1588288	MSP_001512	0.000303	TCTCTCGACAATCGGCGCCGCCTCGTGTATGGC	50S ribosomal protein L19	J
1318831	MSP_001277	0.000303	CGGGTGGCCGAAGAGGCCGTTGCAGGATAAGCT	cysteine synthase A	E
1303040	MSP_001261	0.000303	AGCCATGCGGAAAGCGCGCGCGCGATCTATGAT	carboxymuconolactone decarboxylase family protein	S
1233603	MSP_001196	0.000303	GCGGTAGCTATCGGAGCGGCGATGACCTATTGT	peptidase	O
51711	MSP_004176	0.00035	ACCGTTGACGACCAAAGGCGCGTTGCGCATCAT	type II secretion system secretin GspD	N
798427	MSP_000791	0.00035	CCCATTGCCCTCGAAGCGTCGAAATGAAATCAT	tetratricopeptide repeat protein	S
732446	MSP_000719	0.00035	CGCCTCGCGACATGGCGGCGTATGCACGAAATA	copper resistance protein CopC	S
562031	MSP_000557	0.00035	CGGCTTGGACTGATCCGGTTCGGCGCTTATATC	ATP-binding cassette domain-containing protein	V
3593358	MSP_003432	0.00035	CCGCTGGAATTCGGCGCGTCGATTTTGTATGAG	invasion associated locus B family protein	S
3505626	MSP_003339	0.00035	GAGCTTGGCCGGCGCGGCGAATTCGTGTACGCC	YqhA family protein	S
3392883	MSP_003232	0.00035	GCGATTGACAGGGCGCCGAGCGCATAAGCTAAT	transglutaminase family protein	E
3318051	MSP_003159	0.00035	ACGCTTTCATCCTGGCGGCTGAACGTCTATGAG	tryptophan synthase subunit beta	E
3186008	MSP_003037	0.00035	CCGCTTCCGTGACAAAGAAAAATGACCTATTTT	type II toxin-antitoxin system Phd/YefM family antitoxin	D
3163778	MSP_003008	0.00035	CGAGTTGAATCTCCCTGGTGAGGCGCCGATATT	BolA/IbaG family iron-sulfur metabolism protein	T
2980262	MSP_002838	0.00035	CGGCGTGACCGCCGGGCTCCGGCGCCACATGAT	phosphoribosylanthranilate isomerase	E
2941486	MSP_002802	0.00035	GACGTTTACAGTCTCGGCGATTTACGAAATCTT	outer membrane beta-barrel protein	M
2687861	MSP_002554	0.00035	GCTGTCGAATGCGGCGATTTCCGCCCCTATATT	heavy metal translocating P-type ATPase	P
2579979	MSP_002463	0.00035	CGGCTTTCCGGAAAAGGTCGCCGGCTCCAAATA	MoxR family ATPase	S
2535402	MSP_002422	0.00035	GGGCTTCATCTTTTGCGCGTCTTGCTCTAATAC	peptide chain release factor 2	J
242003	MSP_000212	0.00035	CTGATTCCCTTCCAACGCCTCGCAGGATATCAT	ferredoxin family protein	C
2149742	MSP_002065	0.00035	CCGATTGCGAATCACTTCTCGAAGCGTTAGCAA	HU family DNA-binding protein	L
1994069	MSP_001911	0.00035	AATCTCGACAGATGCCTAACCCTGCGCTTTATT	cob(I)yrinic acid a,c-diamide adenosyltransferase	H
1962119	MSP_001881	0.00035	GGTCTTCAAACGGCCCGCATTGTCGGCGACATA	DUF853 domain-containing protein	S
1959845	MSP_001878	0.00035	CAGATTGCAGGCCGAGCAGGCGGCGACGACATT	HNH endonuclease	V
1939192	MSP_001859	0.00035	AACGTTTCATTCCGGCGGCGCGCGCGCTATGAC	exodeoxyribonuclease III	L
1916624	MSP_001840	0.00035	GACTTTGGCGAAGCGGTCGCGATATGCTTTGAT	HAMP domain-containing protein	N
1883529	MSP_001809	0.00035	CGTATGGTCGAGATCCGTGGCCATGCCTATTTT	dipeptide epimerase	M
176598	MSP_000143	0.00035	ACCCTGGAAACAATCGCCGCTTTGAGCGATGAT	IS256 family transposase	L
1597202	MSP_001521	0.00035	TCGCTTGCGCCGATGCGACAAAATGACTAGTTA	type II toxin-antitoxin system Phd/YefM family antitoxin	D
1525303	MSP_001454	0.00035	CCGCTTGCTTTCGCGCCAGCCGAGAGTTAGGCA	outer membrane protein assembly factor BamE	J
955674	MSP_000932	0.000402	CGCCTTGACGGCGCCCCTCGCGCGCCCGACCTC	hypothetical protein	-
738802	MSP_000727	0.000402	ATGATTGCAATCGACAGCGATATCGGCTCCAAT	MucR family transcriptional regulator	K
416668	MSP_000418	0.000402	CGACTGGACATTGCGCCGTCTTGACGCAATAAG	NADH:ubiquinone oxidoreductase subunit NDUFA12	C
3741223	MSP_003592	0.000402	GGCTTGGACGCGGGCGTGAAGATGCGGCATGGT	sigma-54 dependent transcriptional regulator	T
3697521	MSP_003546	0.000402	CCTCTAGCCAGAACCGGAACGGTACGATAAGCT	(2Fe-2S)-binding protein	P
3479656	MSP_003310	0.000402	GAGCTTGCGGCCCATGCGTCGATGCAAGACAAT	hypothetical protein	-
3469899	MSP_003300	0.000402	CCTGTTCCACTTCGCGGACAAATGCTCTAGAAG	alanine--tRNA ligase	J
3384886	MSP_003226	0.000402	GGTCTCGACATCCTCGTCATTGACGCCGACATT	glutamine-hydrolyzing carbamoyl-phosphate synthase small subunit	E
3327565	MSP_003170	0.000402	ATTGTTGACTTCCGCCAAGGGCGCGGATAATCA	30S ribosomal protein S4	J
2852767	MSP_002713	0.000402	CATCTTGTTCGGCCTGCCCGGCGCGCTCATATA	adenosylcobinamide-phosphate synthase CbiB	H
2726654	MSP_002598	0.000402	TGAAATGAAGCGCGCCGCGCCGCTGTCTATTTT	c-type cytochrome	C
2694710	MSP_002562	0.000402	ATGGTTGACAGAGCCGCGCTTTGGGCGCATGAG	hypothetical protein
2679038	MSP_002544	0.000402	CGCATTGGCGGTGAAGGCGATTCCTGCTTTACT	sensor histidine kinase	T
2410096	MSP_002322	0.000402	CGCCTTTCGTTCTCCAGAACGTCGAGTTATAAC	endonuclease III	L
1906725	MSP_001831	0.000402	TATATTGCGCATCTCGGAGCGGCCGCCGACATT	dTDP-glucose 4,6-dehydratase	M
1777213	MSP_001689	0.000402	GGGTTGGCGGCGGTCATCGCCTCTTTCTATCTT	flippase-like domain-containing protein	S
1763898	MSP_001672	0.000402	GAACTGGCCTTGTGCGCCTGCCCATGCTAACAG	tetratricopeptide repeat protein	S
1438362	MSP_001373	0.000402	ACATTTGCGCTTCGCTGAAAAGCGCGCGATCTT	PepSY domain-containing protein	S
1257971	MSP_001219	0.000402	TCCATTGACATCCGACGCGTTCGGCTTCAAGCA	DEAD/DEAH box helicase	L
1257206	MSP_001217	0.000402	GGTCTTGCCAATGCTCCCGCGAGAAAGAACACT	ATP-dependent Clp protease adapter ClpS	S
12005	MSP_000004	0.000402	TGGCTTGCGAGACGATGAGCCGCGCAATAGGCT	tetratricopeptide repeat protein
92349	MSP_004215	0.000462	GCCCGTGACACATCCCATAGGATGTATTATATC	putative toxin-antitoxin system toxin component, PIN family	S
878722	MSP_000861	0.000462	CGCATTGCGTACGTATGACCATCTGCATATAGT	tRNA dihydrouridine synthase DusB	J
712691	MSP_000704	0.000462	GGCCTTGATGCTGGCCTCGCCCTGGTATCTGCT	-
509134	MSP_000508	0.000462	GCGTTTGGATTTGCTCGGCCCTCCCGTTATTGT	glycosyltransferase family 4 protein	M
492127	MSP_000491	0.000462	GCAGTTCCCCCCTGGCCCGCAGCGTGCTAGACG	glutamate--tRNA ligase	J
449002	MSP_000452	0.000462	GGAATTGAGAACGAAGGGCAGAAAGGTCAAGGT	ABC transporter permease	P
3963289	MSP_003803	0.000462	ACAGTTGCAATCACGCTTCGATTGCGGCATAAG	-
3919245	MSP_003764	0.000462	GGCCTTGAACAAAAGCGAGAATTGAAGCAATCT	hypothetical protein
3914381	MSP_003757	0.000462	ATGTTTGACATTAAAAATAATATGCGTCAAATT	DUF2975 domain-containing protein	S
3615463	MSP_003464	0.000462	GTCATCGCGCCGCAACGGAATCTCGGCTAGAAA	phosphatase PAP2 family protein	I
3260942	MSP_003105	0.000462	AGCATTGACACTCTGCCTTTGCGTTTATATTAA	efflux transporter outer membrane subunit	M
3187262	MSP_003040	0.000462	GACATTGCCCGTAGACTAATAATCCGGTTTAAT	PLP-dependent transferase	E
3166031	MSP_003011	0.000462	CTCCTCGATTTCGCCGCGGATTTGTTCTAGACC	TlpA family protein disulfide reductase	C
3024830	MSP_002884	0.000462	GAGATCGCCCGCCATCATCTCTACGGCTATACT	aldo/keto reductase	S
2937017	MSP_002799	0.000462	GCCATAGCCCGAGACGATGAAAAAGGTCATATT	acetate--CoA ligase	I
2849443	MSP_002711	0.000462	CGCCTTGCGCCAGAAGCGATGGTCGGGTAGGGA	hypothetical protein	-
2545870	MSP_002432	0.000462	CAGCTCGTGCAGCGCCGCGGAGAGCGCCACATA	hypothetical protein	-
2268577	MSP_002183	0.000462	TAACTTGTGTCGCATGTCGTTCCGCGCCAGAAT	beta-lactamase family protein	V
2135465	MSP_002050	0.000462	GCACTTCCCAAGCCCTCATGTGCAGCCTAAGTA	LemA family protein	S
2044656	MSP_001966	0.000462	GCTCTTTCGCTTTGCGTCGCGGCGAGGCAGCAT	hypothetical protein	-
203117	MSP_000170	0.000462	TGTATTGATCATCGAGGCGTGATGACGCATTTA	methylmalonyl-CoA epimerase	E
2009523	MSP_001926	0.000462	GCTCTGGCCTTATTCTTCGTCTTGCGTTAGAAG	hypothetical protein	S
1883559	MSP_001808	0.000462	GCGCTCGACTCTGGCTGCGGCGGAAGTTAAGAC	ABC transporter permease	Q
1475165	MSP_001407	0.000462	CCATTTGACCAATGACTGGAGCGGATCCAAATC	AAA family ATPase	D
1313567	MSP_001270	0.000462	CGGCTCGTTTTCGGCGCGTGCTCGAGCTATTCT	pyruvate dehydrogenase (acetyl-transferring) E1 component subunit alpha	C
1262672	MSP_001224	0.000462	CGGCTTCGCCTTCCCCTCCCCTTGGTGTAGAAG	FAD-dependent monooxygenase	C
1150954	MSP_001132	0.000462	GCTTTGTCGATAGGCGACGACCTCCGTTAGGAT	flavin monoamine oxidase family protein	E
960976	MSP_000941	0.00053	CGTCTCGACAGCCGACATCACAATCCCCATCTT	PAS domain S-box protein	T
614951	MSP_000611	0.00053	CCTCTCGACCGCGCCTCGACGAGACGCTACCCT	helix-hairpin-helix domain-containing protein	L
421989	MSP_000423	0.00053	CCCTTTGCGCTGGCCAGCGCTTCGCCTAATCTC	hypothetical protein
4046103	MSP_003883	0.00053	TCGCTCGCCCTGTCTCATCTTTCCGGCTAGACT	hypothetical protein	-
3773260	MSP_003621	0.00053	CGGCTCGCGCCATCGGCGCTGGTCGAGTAGAAC	PhzF family phenazine biosynthesis protein	S
3762664	MSP_003611	0.00053	CTCCTTGACTCTCACCAAGATGAGTGCAAGTCT	hypothetical protein
3123955	MSP_002969	0.00053	ATATTGGCCAGAGCTCGGGCCGCGCTATAAATT	rhomboid family intramembrane serine protease	S
2926908	MSP_002788	0.00053	GAGCTCGAATATGCCGCGAGGCGTCATCATATA	RNA polymerase factor sigma-54	K
290028	MSP_000260	0.00053	ACGCCTTCGTCCGACGCGGTGTGATGCTATATT	ActR/PrrA/RegA family redox response regulator transcription factor	K
2891669	MSP_002755	0.00053	CCCGTTGTCGCAGGCGAGGGGACGTGTTAGGCG	protein-export chaperone SecB	U
2770190	MSP_002638	0.00053	GGCATGTCGCAGCCTCTCGAATCGCGCTAGACT	DNA cytosine methyltransferase	L
2723413	MSP_002594	0.00053	GCGCTTTCGCCTTGAGCGAGGGCGTGCGAAGAA	L,D-transpeptidase	S
2378850	MSP_002292	0.00053	GACTTGGCGGGGACTCTCGGCATGGGCTAATCT	DUF721 domain-containing protein	S
1792447	MSP_001711	0.00053	GCGATTCAACTTCGCGCGTTTTTGAGCTATCCA	hypothetical protein	-
1568853	-	0.00053	CAACTTGCGGTGTCGCCTTCGAGACATTATGTA	-
1324608	MSP_001282	0.00053	GGCGTTGACACCGGCGGCGGGGGCGTCACATAT	aspartate kinase	E
162860	MSP_004072	0.000606	CGACTTGCAAAGAATCGAGAATCGGCCTCTAGT	plasmid partitioning protein RepA	D
992170	MSP_000966	0.000606	TGCCTCGCACGAATGGGGGATATCGGATATCCT	-
822460	MSP_000812	0.000606	CCTCTTGCGGGTCGCAAAAGCCGCTCCCACATG	Hsp20 family protein	O
820691	MSP_000810	0.000606	CGAATAGAAGCGACGCGCGGGCGAGGCTAAGCT	hypothetical protein	-
736511	MSP_000723	0.000606	CTATTTCCGTCGCGCCACGCCCTGCACTATGCT	hypothetical protein	-
551810	MSP_000550	0.000606	CAGCTTGATTCTTCTTTGATGGTGGGTTACTTT	GSCFA domain-containing protein	D
512553	MSP_000511	0.000606	CCTCTTGCGATGCGCCGCGCGCCGCTGGTATTC	trypsin-like peptidase domain-containing protein	O
4011729	MSP_003846	0.000606	CAGCTTGAAGAGTATTTATCTACGGAGTATACT	hypothetical protein
3657763	MSP_003509	0.000606	ACCATCGCAGTGGTACGGAACATGCCCTAGCTT	hypothetical protein	-
3643966	MSP_003494	0.000606	TTCCTTGACCTGCTCGTGGCGATTTGTTTGACT	DUF1835 domain-containing protein	S
3375818	MSP_003218	0.000606	TGGCTCGACACCAAGCTGACGACGGGCCAATTC	acetyl-CoA C-acetyltransferase	I
3164111	MSP_003009	0.000606	GCTCTGGCGCTGACCACGATCGCTCTATAAAAC	Grx4 family monothiol glutaredoxin	O
2948609	MSP_002810	0.000606	GGCGTTGTAGCCCGACACGTCATTTACTACTTT	cupredoxin domain-containing protein	S
2925663	MSP_002786	0.000606	AATGTTGTCTACCGACGCAACGACGACCATATC	PTS IIA-like nitrogen regulatory protein PtsN	G
2863912	MSP_002725	0.000606	CAGCGTGACACCGACGGCCTCGAAGTGCATTAT	PAS domain-containing protein	N
2798448	-	0.000606	GTAGTTGCGTTACATAACGAGCCGCGGCATAAA	-
2303532	MSP_002218	0.000606	TGAGATGCCTTTCGGCCGAGAATGCGCTATGAA	adenine phosphoribosyltransferase	F
2168932	MSP_002083	0.000606	CTGCTTGACGGTATGGTCGCGATTTGGCACGCT	integration host factor subunit beta	L
2053784	MSP_001976	0.000606	CGCATTGCGATCGACCCTGCCGGCGACCACTTC	hypothetical protein
1935868	MSP_001855	0.000606	GACTTTGGCGCGTCCGTCAAACCGTGGTAACAA	molecular chaperone DnaJ	O
183304	MSP_000150	0.000606	ATCCGTGACGCCGGCGCGAGCTTGCGATAGAAG	fluoride efflux transporter CrcB	D
1770864	MSP_001682	0.000606	TCTCTGGCCGAGCAAGGGGTTCTGTCCGATCCT	DMT family transporter	E
1757661	MSP_001665	0.000606	AAGCTGGCCTTATCCGCCGATTGCCCTTAAAGG	peptide chain release factor 3	J
1484526	MSP_001416	0.000606	CAGCGTGACCTTCTGAGCCTGGCGTGGCATAAA	radical SAM family heme chaperone HemW	H
1381976	MSP_001322	0.000606	CAGCTTGAAATTCATAGGCGCCAACGCGATCTG	isoprenylcysteine carboxylmethyltransferase family protein	O
1265239	MSP_001225	0.000606	GCTCTTTTCTTCCGTCCGCGTCGCTCACATATC	PAS domain S-box protein	T
1205773	MSP_001169	0.000606	CGGGTTTACATCCCGAAGGCGGACGGCTCTCAT	transposase	L
144940	MSP_004054	0.000691	CAGCTTTCGTCAGCAGGAAAAGCATCTTATGCT	fatty acid desaturase	I
931156	MSP_000911	0.000691	GATCTGGCGAAGGCGCGCGCATTCGTGGAACCT	-
91031	MSP_000060	0.000691	GCTCTGGCGCAGCGCTAGGGCGGATGGTAGCCT	hypothetical protein	-
810402	MSP_000799	0.000691	CGCCATGACGCGTGACGCTCTTCCTGCTAGCTT	hypothetical protein	S
615269	MSP_000612	0.000691	TCCGTGGCGATCATCAAGGGGAGGCCCTATAAG	ATP-dependent helicase HrpB	L
377875	MSP_000380	0.000691	CCCCATGGAGTCGGCCGGCGCGCATGTTATACT	23S rRNA (adenine(2503)-C(2))-methyltransferase RlmN	J
3614336	MSP_003462	0.000691	GCCATGGCCAACGCCACCGCCAGAACCAAAATC	metallophosphoesterase	S
3535530	MSP_003365	0.000691	GACATGTTGCTGCGCGAGGTTTGGGGCTATCAT	cyclic nucleotide-binding domain-containing protein	T
3517110	MSP_003349	0.000691	GCGCTATACGGGCTCGGGCGTCTCCTATAATCT	double-strand break repair helicase AddA	L
3031259	MSP_002889	0.000691	GCGCCTGACAGGCCACGCTTTCATGCTTATATA	insulinase family protein	S
3026420	MSP_002886	0.000691	GCGCTGTTTCGGCGCGCGCAAATCTGCTAGAAG	hypothetical protein
2995801	MSP_002852	0.000691	CGGCTCGCGCATCGCCTCGCCACCATCAATGAA	CoA ester lyase	G
2905994	MSP_002770	0.000691	TTTATTGCATCTGCTCCGCCGCCTTGCTATAGG	adenosylhomocysteinase	H
2383300	-	0.000691	GCGCTTGACGAAATTCAGAATCGAGATCACCAT	-
2331311	MSP_002243	0.000691	TGTCTTGCCAGCCCCGCCGAGTTGGGCATAGGA	FAD-binding oxidoreductase	C
2322299	MSP_002234	0.000691	GACCTCGACATAGAGCGCCGCGCCGACGACGAT	DUF983 domain-containing protein	S
2300924	MSP_002215	0.000691	CCGCTTGCGCCGGTCGCGCGAGCGTGGCACTGC	S-methyl-5'-thioadenosine phosphorylase	F
2106450	MSP_002026	0.000691	CGTCTTGACCGGCGGGGAGCCCCTGTTGCAAAT	7-carboxy-7-deazaguanine synthase	O
1863343	MSP_001788	0.000691	AAGCTTGTCGTCACGCCGGCCCCCGGCCCAAAA	acetoacetate--CoA ligase	I
1780101	MSP_001693	0.000691	GGGCTAGTAAGCCGCCCCGACTTGCATTTAAAT	hypothetical protein	S
1532638	MSP_001462	0.000691	GGACGTGACGAATTTCGGCCGCTCCCTTATACT	CvpA family protein	S
1514210	MSP_001443	0.000691	GAGGTTCACAAATCGGCCGTACTCGATTAGGGT	translation initiation factor IF-1	J
1510823	MSP_001439	0.000691	CTGGTTGCGGCCGCGACGCGATTGAATTATCAG	succinate dehydrogenase, cytochrome b556 subunit	C
1447435	MSP_001381	0.000691	TACATTGACAGGCGCAGCGAAAACAGCCTATTT	hypothetical protein
1443936	MSP_001376	0.000691	CATATTGTCACCAATAGCGCTCCGATATAGTTT	cytochrome c family protein	C
1426654	MSP_001364	0.000691	GCGCTCGCGCAGCACCTACCGAATGTGTAGTAT	hypothetical protein	-
1075947	MSP_001055	0.000691	GCGGTTGTCTGCGCTTTCCAGTTCATCTATCGT	helix-turn-helix domain-containing protein	K
985109	MSP_000960	0.000787	GGCCGTGCGCACGGCGGAGAAATGTGGCATGAC	formate dehydrogenase subunit delta	S
960999	MSP_000940	0.000787	TCGGCTGCGCGCGGGGCGGCCGCATCCTATCTT	response regulator	T
945620	MSP_000923	0.000787	GGCGCTGCCGAACGGCGAGAAATGCGCTAGGAA	1-acyl-sn-glycerol-3-phosphate acyltransferase	I
93534	MSP_000063	0.000787	TTGCTACAAGCCGCGCAGGGAGCGGTCTATATT	imidazoleglycerol-phosphate dehydratase HisB	E
929364	MSP_000910	0.000787	GTCCTTGTCGGCGGCCGCCGGAATCGTCACATC	IS256 family transposase	L
838049	MSP_000826	0.000787	GGTCTTTGCCGGCCGGGCCGCGCATGTTATGCG	N-acetyltransferase	S
708805	MSP_000700	0.000787	AAACTTGATTGCAGTGCAATCATTGCCCATGTT	plasmid stabilization protein	S
622357	MSP_000616	0.000787	CCTCTCGCGCGGGAGCGGAAAACATGCGATTGT	GtrA family protein	S
535887	-	0.000787	ATCGTTGACTTTTCCAACCAATATAGCGATATT	-
399134	MSP_000405	0.000787	GGCCGAGCCCTGCTGTCCAGCTCGTGCTAAAAT	hypothetical protein
3893188	-	0.000787	TTGCTTGGCAAACGCATTAGCCCCCTTTAATAA	-
3885368	MSP_003728	0.000787	GGGTTTGCTTTCCGTCCTGGCTTACGCCACTCT	M48 family metalloprotease	S
3751121	MSP_003600	0.000787	CCGCTCGACGCGCGATCAAATACTCGTCAAACT	Crp/Fnr family transcriptional regulator	T
3682170	MSP_003531	0.000787	CCTCTTCCCAAGGCGCGATTCTTGCTTGATTTA	ATP-dependent Clp protease ATP-binding subunit ClpX	O
3586888	MSP_003425	0.000787	GGGGATGCGCGCAGCCCTCCTCGCTCCTATCTT	hypothetical protein	-
3494370	MSP_003327	0.000787	GCGCTTCGATCCCGCGGGCGCGAGTGATAAGCT	3-deoxy-8-phosphooctulonate synthase	M
3357907	MSP_003205	0.000787	CTACTTTCTGCGCGCAGCCTTCCGCCCAATATA	patatin-like phospholipase family protein	S
3340184	MSP_003182	0.000787	GCCGGTGCGGAGGCGATAAAGACGCGCTATAAG	cobaltochelatase subunit CobS	S
3293143	MSP_003135	0.000787	CGGGTTGACAGCGGGGACGCAAATTCCCCATAT	-
3094764	MSP_002943	0.000787	GGGCTCGGCGTCGCCGCGGGCTTCTACAATGTG	F0F1 ATP synthase subunit A	C
3065279	MSP_002915	0.000787	CAAGTTGTGTCGGCCACTCGATTCGGCTAGTCT	phosphoribosylaminoimidazolesuccinocarboxamide synthase	F
2970865	MSP_002830	0.000787	AGCCTTGATTTAGCTGAGCGGCCAGCTTATCGA	methyltransferase domain-containing protein	Q
2878421	MSP_002740	0.000787	GCGGTTTGCTTTCCGGGCGCGGCGCGTTATGGG	magnesium transporter	P
2875345	MSP_002737	0.000787	CTCCTTTACCGAGCGATTCCTGCGGCGCATGAT	hypothetical protein	-
2780181	MSP_002649	0.000787	GAGCTTCATGTTGAGCTCATTATCCTCTACGAT	DUF3572 domain-containing protein	S
2362816	MSP_002278	0.000787	CCTATTGAAAATCCGGCATGACCTCGTTTATTT	DUF2093 domain-containing protein	S
2303419	MSP_002218	0.000787	GCAGTAGAACCCCACCCCGGACCGCGCAATACT	adenine phosphoribosyltransferase	F
2197265	MSP_002121	0.000787	CCACTCGTCAAACTCCCGTATGCGCCCTAGTTA	CsbD family protein
21934	MSP_000015	0.000787	CGTCTCGCATCGCGCCTGTCCCGCCCCCATATC	heat-inducible transcriptional repressor HrcA	K
1843718	MSP_001768	0.000787	GAGGCTGACGGGCGGACGAAAATCGGCTAAGCT	hypothetical protein
1022734	MSP_000998	0.000787	ATGCTTGGAAACGGTCGAGATCGATGCCATTGT	glycosyltransferase family 4 protein	M
92493	MSP_004216	0.000895	CCACTCGTCTCGACGGCCCTGTTCCTCGAATAT	type II toxin-antitoxin system HicB family antitoxin	S
860227	MSP_000845	0.000895	GGGCTGGAGTTTCATCGCGGACTGCGCCAAGCC	DNA polymerase III subunit delta'	L
833347	MSP_000819	0.000895	CGCTTTGTATTTCCCGATCGCATTTGGCAGAAT	DUF192 domain-containing protein	S
732442	MSP_000718	0.000895	GGCCTTGTCAAGATCGGCGTGATATGCACTATC	HupE/UreJ family protein	O
576449	MSP_000570	0.000895	ATTGTCGCGTCTGCGCCCGAAGGCGCATAGAAT	hypothetical protein	-
4138555	MSP_003958	0.000895	TCTATTGACTTGAAACGCCGGCTCCATGAGCTT	ABC transporter substrate-binding protein	P
3911784	MSP_003753	0.000895	GACCTCGAGGCCGGCGCGGCGCAAGTCGAGAAC	GyrI-like domain-containing protein	K
3876672	MSP_003718	0.000895	GGGTTCTCGCCCGGCGCCGACGCATGTTAGCTT	uracil-DNA glycosylase	L
3856876	MSP_003698	0.000895	GACATCGCCCGCGCTCCGCTATATCGCTATCAA	fructose-bisphosphate aldolase class II	G
3683734	MSP_003532	0.000895	TATCTTGAATCGTTCTGCCACTAGGCCCATTTG	endopeptidase La	O
3369421	MSP_003215	0.000895	CCTCTTGACGCTTCTTCCGCCATTGCCGACCCT	hypothetical protein
30499	MSP_000023	0.000895	CGGCTTGACGAAACGAACGCCGCCTGTACTGAT	methionine adenosyltransferase	H
3026568	MSP_002887	0.000895	AGGATTGCAAACGCAATTGTTCTGAGCCAGTCT	PAS domain S-box protein	T
291489	MSP_000261	0.000895	TCGCTGCCGAGCACAGGCGAAACGCGCTACAAA	ActS/PrrB/RegB family redox-sensitive histidine kinase	T
2560689	MSP_002447	0.000895	GGGCTTGCCGGCTCTCATAAATCGATACAGGAT	c-type cytochrome	P
221436	MSP_000193	0.000895	CATCTTGCAAAAGTCGGATCACCGTCGAAAATC	amidase	J
207687	MSP_000176	0.000895	GGACTTGCAAAGATTCAGGCAAATGACCACACT	metalloregulator ArsR/SmtB family transcription factor	K
1774158	MSP_001686	0.000895	CCGCGCGACAGCGATTTCGCTCTGTCGTATATT	pyrroloquinoline quinone biosynthesis protein PqqE	S
1634411	MSP_001549	0.000895	GGCCATGGGAAGCCGCGCGCGCCGGCATATCTG	DNA starvation/stationary phase protection protein	P
1626670	MSP_001545	0.000895	CGGCTTGCGCGCGACAAAAAAAAAGACCTTAAT	B12-binding domain-containing radical SAM protein	C
1333005	MSP_001288	0.000895	CGCTTTGCGTCATCGCGCAAATGATCGTAAACG	NAD-dependent DNA ligase LigA	L
1303024	MSP_001260	0.000895	TCTCTTTTGGTTGCGCTCGGCCTATCATAGATC	hypothetical protein	-
1275287	MSP_001235	0.000895	CAGATGGCGATGGGCGACATATTGCACCACATC	sterol desaturase family protein	I
1271891	MSP_001232	0.000895	CGATTTGGCGAAAGCTCGATCTCGGGTTAAGAA	lytic transglycosylase domain-containing protein	M
122919	MSP_000092	0.000895	GCTTTCGAGCGTTGGCGGCGCTCGAGCGAAATT	DUF4167 domain-containing protein	S
1176176	MSP_001154	0.000895	CAACTTTTCACCGCGACGGGCGCTTCGTAAGCT	LLM class flavin-dependent oxidoreductase	C
34127	MSP_004163	0.00102	ACTATTGACTCCATAGGCCGGCGAACGCACAAT	hypothetical protein
890052	MSP_000872	0.00102	CCATTTCCTCGCTGGCCTGCTCGGGTCCATAAT	lipoyl synthase	H
789964	MSP_000784	0.00102	GCTCTAGCGCCGAGCCCGTGGCGCGCCAAATAT	CDP-alcohol phosphatidyltransferase family protein	I
596316	MSP_000592	0.00102	ATTCTGGCCAATGCGCCGGAAAAGGACGACCAT	Asp-tRNA(Asn)/Glu-tRNA(Gln) amidotransferase subunit GatA	J
549066	-	0.00102	GTTTTTGACTTAGTATCTGGAAAGTTGTAGAAA	-
467289	MSP_000470	0.00102	CCTGTAGCGCATGGGACACAGGCGGGCGATAAA	polysaccharide export protein	M
4044250	MSP_003881	0.00102	GTTATGGAGCCCAGCTCGGGATTGCTGTAGCTT	hypothetical protein
4024563	MSP_003862	0.00102	GAGGATGCCGCGGCCATTGCAGCGGTCTATGCT	GNAT family N-acetyltransferase	M
3823138	MSP_003663	0.00102	CCGCATGGAAGAGCCGCCGCCGCGCCCTAAGTG	DUF937 domain-containing protein	S
3700109	MSP_003550	0.00102	GTCCTTGACGTTTGTTTCCCGCAGCACGAATCT	three-Cys-motif partner protein TcmP	-
3595927	MSP_003434	0.00102	CCTATTCCCTCGACCGAAAAGACCGGCTATCGC	CoA ester lyase	G
3548312	MSP_003380	0.00102	GGTTTCGCGATCGGCCCGGCCGAGCGCGATGCA	hypothetical protein	-
3396092	MSP_003233	0.00102	GCGGTCGCAACTACGATACGTTTCCGGTAAACT	circularly permuted type 2 ATP-grasp protein	S
2718757	MSP_002589	0.00102	ATGGTTGACAGTTCCGCTTCAGCTTCCCATTCT	hypothetical protein	-
2154881	MSP_002069	0.00102	AAGCTTGCCGCCGTCGGTTCCGACTTGTACTGT	DUF898 domain-containing protein	S
1734895	MSP_001643	0.00102	GTGCTGGACTTCTCCACGCTTCGCCCGCACATT	secondary thiamine-phosphate synthase enzyme YjbQ	S
1732836	-	0.00102	CGGATTGCTCTTTCATGCGTATGACAATAGCAT	-
1731619	MSP_001638	0.00102	GGGCGCGCCGCGTCGCGAAACTTTCGCTATGAT	histidine phosphatase family protein	T
1640511	MSP_001556	0.00102	GCTATGGACGCGCGCCGAAGAGAAGGGAAAATA	GGDEF domain-containing protein	T
1616129	MSP_001535	0.00102	CGACTTGATTTTGCGCGCTCCCGCACTGATATC	nucleotide exchange factor GrpE	O
1465017	MSP_001401	0.00102	AAGCTTGTGAACCGCAATGCCCTCGCATAGTCC	trypsin-like serine protease	E
132216	MSP_000100	0.00102	AAAATTGCTCCCCGCCCCATTGCGCTATATGGA	TIGR00282 family metallophosphoesterase	S
250940	MSP_004120	0.00115	GCCGTTGCCATCGTAGCTCGGCAATGCGAGGGT	SRPBCC domain-containing protein	S
577299	MSP_000571	0.00115	CGTCTTGAACGGATGCAGTCGACTGACCAGATC	copper resistance protein CopC	S
559092	-	0.00115	GGCCTTGGCGGCCGATTCGACGATGACGACATT	-
4036510	MSP_003877	0.00115	GTCAATGACATGAAGCACCTAATGCTGTATTCT	hypothetical protein
4035835	MSP_003875	0.00115	GGAATAGAACGCCATTCAATCCTGGGATATAAT	DUF2285 domain-containing protein	S
3963409	MSP_003804	0.00115	GACCTATCTTTTCCCCGCCGGCTGCGCTAATTC	succinate dehydrogenase assembly factor 2	S
3919860	MSP_003766	0.00115	ATTATTGCCAAGCGCGACATGCTTGCCTTATCA	threonine--tRNA ligase	J
3905093	MSP_003744	0.00115	GCGGTTGACTTCGCCGAGGAGAGTGAGATTCTT	translation initiation factor IF-3	J
3758149	MSP_003608	0.00115	GGGACTTCAATCGGCGGCAGCGCGCAATATGTT	4-hydroxyphenylpyruvate dioxygenase	E
3744703	MSP_003596	0.00115	TAATTTGGCGACCGGCGGATGCTGGCGTAAGGT	ATP-dependent zinc metalloprotease FtsH	O
3528512	MSP_003357	0.00115	CCCTTTGACCCGGCCGGCGCCTATGTTAACGAA	3-hydroxyacyl-[acyl-carrier-protein] dehydratase FabA	I
3292212	MSP_003134	0.00115	ACGCTGGTCTCGGAGCAATATCTTTTCTAATAT	transglutaminase family protein	E
3112214	-	0.00115	CCTCTAGCGTTCGATCGGTCGGCCTGCTACACT	-
2804887	MSP_002669	0.00115	ACTCTTGTTCGCCACGCCGAACCGGCGTCTACT	TonB-dependent receptor plug domain-containing protein	P
2529705	MSP_002417	0.00115	GCGATGGCGTCGGCCTCGCGATCGTTGTAGCAA	YkgJ family cysteine cluster protein	S
2435004	MSP_002345	0.00115	ACGATCGAAAAACGCCGTATTCGGCCCCAGAGT	hypothetical protein	-
2281707	MSP_002196	0.00115	GCTGTTTCTCGGCCGCGGCGGCCTCGCCATCGT	hypothetical protein	-
2164687	MSP_002078	0.00115	AATCTTGAAGGTAGCTCTCGCCATAACCATTTT	hypothetical protein
1752473	MSP_001659	0.00115	CCTCTTTTCGTCCCTGCGAGAGCGTGATAAGCG	serine hydroxymethyltransferase	E
1617916	MSP_001537	0.00115	GAGCGTGACAGCTCGGCCGCGGCTGATTAGGCT	hypothetical protein	-
141921	MSP_000110	0.00115	AAGGTCGACAGGGCGACGGCCATAGGCTAGGCG	S-methyl-5-thioribose-1-phosphate isomerase	J
1375035	MSP_001316	0.00115	GCCTTGTCCTCGCGGCGTCGGGCGTGGCATTAT	DUF1007 family protein	S
1320880	MSP_001278	0.00115	CGGCTTTATCGTCCATCGCTCGCCTTATAGGTT	ChbG/HpnK family deacetylase	G
1081713	-	0.00115	AATCTTGGCTTTTCAGGGAAAATAAAGCAAATT	-
80374	MSP_004203	0.0013	GGTTTTCCGAACTCAGCTGTCGTAGAATATATC	FecR domain-containing protein	P
133633	MSP_004048	0.0013	GAGAGTGACAGCGACCGCCGAGGCGAGCATAGT	response regulator	T
766560	-	0.0013	GATCTTGCCGCTTGATCGGATATTCTCGATTGC	-
68986	MSP_000041	0.0013	CGAGTTGACTTGAGTATCCGACTACGTAATTGT	hypothetical protein
640058	MSP_000634	0.0013	GATCTTGCCGCTTGATCGGATATTCTCGATTGC	EAL domain-containing protein	T
416568	MSP_000417	0.0013	GAGCTTTGCTTTTGGCGCGAAGTCGTGGAAAAG	phosphate ABC transporter substrate-binding protein PstS	P
391690	MSP_000396	0.0013	CCACTAGCCATCGGTCAGAAATATGTCAATATA	MarR family transcriptional regulator	K
3839524	MSP_003683	0.0013	CGGGTTGCGGAAGTGGAATCTCGGACCTATGCA	sulfite exporter TauE/SafE family protein	S
3765174	MSP_003614	0.0013	CCCCTACCCAAACCGCCCCGGCTCCAATATAGC	zinc-finger domain-containing protein	S
3710441	-	0.0013	TGACTTGACACTCGAGTTCATTACTCGTCAAAT	-
3465489	MSP_003293	0.0013	CGCCTCGCCCGCGTCATCGGCGGGACATAGATC	DUF2165 domain-containing protein	S
3305368	MSP_003146	0.0013	GAGCTGGTGACGGCCAAGATCGAGACTTATCTT	DUF4337 domain-containing protein	S
3068069	MSP_002919	0.0013	TTTGTGGCGAAACCTGCCGAGACGGCATATTTC	hypothetical protein
3017537	MSP_002874	0.0013	GATCTCGCCAAGAGATTCGAAGAGCATTATTGA	50S ribosomal protein L17	J
2984850	MSP_002844	0.0013	TCGCTTGACGAGGAAATTCTATCTCTCCATAGC	formate--tetrahydrofolate ligase	F
2941723	MSP_002803	0.0013	CCGATTGCGCGCTGCGCGGCCGGCGCCCTATAG	3-oxoacyl-[acyl-carrier-protein] reductase	I
2786269	MSP_002654	0.0013	CCAATAGCCGTACGGCATGGAATTTCCTACAAG	aconitate hydratase AcnA	C
2558034	MSP_002444	0.0013	GATATTGACAATATACTGTCAAAATGCAAAAAG	ester cyclase	S
2405831	MSP_002315	0.0013	GGCGGTGCGTCGGAGCGGCGGGACGGCTATGCT	VOC family protein	E
2342876	MSP_002254	0.0013	GGGCTTTATTTTCGCTTCCGGGCGCCTTAACGA	phosphopantetheine-binding protein	I
2207909	MSP_002133	0.0013	CCCTTTGTCTCGACGCTGATCGCGCCGTAGGGT	DoxX family protein	S
2174609	MSP_002091	0.0013	GATCTTGCCGCTTGATCGGATATTCTCGATTGC	phosphatase PAP2 family protein	I
2107876	MSP_002029	0.0013	GCGATTCTCGGCGGCGCGGATTCGTGGTCTCAT	cytochrome c	C
2081816	MSP_002001	0.0013	ACGCTGCGGGCGGCGCGGCGGTCATGCTATGAT	phosphodiester glycosidase family protein	S
185761	MSP_000153	0.0013	GCTCTTGCTTTGACCTATACGCTGGGTTACGGA	NADH-quinone oxidoreductase subunit A	C
1832165	MSP_001756	0.0013	GGCATCGACCCGGACATCAATCTGCTGCAGGAT	heme ABC transporter permease	O
18186	MSP_000011	0.0013	CGGCTTGCCCTGCGGCGGCGTTTCCAAGTAGAC	hypothetical protein	M
1648218	MSP_001561	0.0013	GCCCTGGACGATAGGAAGCAGGTAAACTATGGC	hypothetical protein	M
1636756	MSP_001551	0.0013	CCTGTAGCGCATGGGACACAGGGGGGCGATAAA	polysaccharide export protein	M
1595079	MSP_001518	0.0013	CGCTTTGAATTTTCGAGAAACCCACGCCATCTC	hypothetical protein	S
1541787	MSP_001470	0.0013	GCACTTTCAGAGGGCCTTCTCTGTCCTTATGTG	DUF992 domain-containing protein	S
1462159	MSP_001397	0.0013	CGGTTTCAGCGGAATGGGGCGTTATGTTAGAGT	Uma2 family endonuclease	S
72868	MSP_004016	0.00147	TCTACTGTCGAACGCCGGCAAAGAGCATAAAAT	SufE family protein	S
162681	MSP_004071	0.00147	CGTGTGGCGCCTGCGCCGGAAATGACGTAGTGT	DEAD/DEAH box helicase	L
796716	MSP_000789	0.00147	CGCCTTGAAATTCTGCTATTGCGATGCAACATA	hypothetical protein	-
559331	MSP_000554	0.00147	GCAGGGGCGAATGCGGGGCGGAGCGGCTATAGT	hypothetical protein	-
549758	MSP_000548	0.00147	CGCCTTGACAAAGGCGCCCGCGTCCTTATGGTG	50S ribosomal protein L33	J
4024453	MSP_003862	0.00147	GGGCTTGATCGACGTTATCCATTATATTAGACA	GNAT family N-acetyltransferase	M
3907458	MSP_003748	0.00147	TGTATTGACATTATCCACACACGGGCTTTTCAA	DUF1778 domain-containing protein	S
3768934	MSP_003616	0.00147	GCCCTTCCGCGACGCATCGCCGCGCTTAAGTAT	class I poly(R)-hydroxyalkanoic acid synthase	I
3734254	MSP_003586	0.00147	CGAGTTGGTCTGCGGCCGCTCGACTGGTAGAAC	BON domain-containing protein	M
3665648	MSP_003517	0.00147	TTCTTGGCGCTCGGCGGACGTCGATTCTAATAT	arginyltransferase	O
3639667	MSP_003489	0.00147	GGATTTGGCTTTGGGCCGCACAAATGTGATACA	translation initiation factor IF-2	J
3556504	MSP_003390	0.00147	ATTCTCGTCAAAAAGGGCGAAATCGGCTACGTC	nitrogen fixation protein NifZ	S
3131330	MSP_002976	0.00147	CGCCTTGCGCGAGCTGTGCGTCCGGCCCTTCTA	ribbon-helix-helix domain-containing protein	S
3115380	MSP_002963	0.00147	ACCCTTTTCACCTAAACGCCCAGACGCTATGAC	4-hydroxy-tetrahydrodipicolinate synthase	E
2976406	MSP_002835	0.00147	CCGCCTGACAAGGAGCTCAGCTCTTGGCAAAAG	glutamate--tRNA ligase	J
2971253	MSP_002831	0.00147	CTCCTCGACGAAAGGATCGTCGGCGAATATCTG	LuxR family transcriptional regulator	K
2858356	MSP_002718	0.00147	CATATTGCGAGCCTCTTCGATGCAATCTACCAA	uridine kinase	F
2598762	MSP_002477	0.00147	GGACTGGACACAACTGCAAAACACATTGATAAT	phospholipase D family protein	-
2428696	MSP_002340	0.00147	TCTATAGTCGCGCGTGAAACTGCGTCTTATATT	helix-turn-helix transcriptional regulator	K
2345991	MSP_002259	0.00147	CGCCTTTCCGCTCTTCGTCTATTATGCGATGAA	glycosyltransferase	M
1933532	MSP_001854	0.00147	GCACTTGCGCCGATGCAGGCCGATTACAATCTG	molecular chaperone DnaK	O
1884910	MSP_001811	0.00147	ATCTTCGACCCCATCGCCGAAACATGCTATTGA	NAD(P)-dependent alcohol dehydrogenase	S
1621788	MSP_001540	0.00147	GGCCTGCCGTTTTCATTCGAGGCGCGCTATATG	response regulator transcription factor	T
1604148	MSP_001527	0.00147	TTGCTTCATGGCTCGTGCGCTTCGTAATAGATT	thioredoxin-disulfide reductase	O
1492113	MSP_001424	0.00147	ATACTTGCGCGCGCGCCAAACTGGTGGGAGCAT	elongation factor G	J
1370569	MSP_001314	0.00147	GTATTGGTCTGAGGCATGGCTTAGCCCTATACT	DUF2147 domain-containing protein	S
1356647	MSP_001305	0.00147	TAACTTGACCGTCGAGCGCCACGCTCGCAGGGT	efflux transporter outer membrane subunit	M
1345241	-	0.00147	CTAATTGCCATTGTGCGACGCACGTCGCCTAAT	-
1249101	MSP_001213	0.00147	GCTGTGGATTACCGCGCCGCAGCATGGCAAGAA	excinuclease ABC subunit UvrA	L
1226341	MSP_001190	0.00147	TCAATTGACAACTGCTGCGCTCGACATGATAGG	methane monooxygenase/ammonia monooxygenase subunit C	S
1023490	MSP_000999	0.00147	GCGCTTGGTAAATCAATCGACGCAAGCTAGACC	acyltransferase	I
148868	MSP_004056	0.00165	GACATTGGCGGCCATCAGCTCGTAGCGCAGAAT	HAMP domain-containing histidine kinase	T
3923260	MSP_003768	0.00165	TTCCTTGCGTCATGTCGACTTCGGCCGTATTTC	ABC transporter substrate-binding protein	P
3836498	MSP_003680	0.00165	CAGGTAGTGACGCGTCGAGAATTCGACTATTCT	helix-turn-helix domain-containing protein	T
3829107	MSP_003671	0.00165	GGACTTGACAGCAGGAGTTTTTGTTCGCACACT	glycosyltransferase family 4 protein	M
3650046	MSP_003500	0.00165	CGTGTTCCCCTTTGCCTGGACTTGCTCTAGTGG	peptidylprolyl isomerase	O
3576110	MSP_003415	0.00165	GGCTTTTCAAAGTGCACAAGGACGCGGTAAAGC	electron transfer flavoprotein subunit beta/FixA family protein	C
3459915	MSP_003287	0.00165	GCCCTTGCCGCCGCGCGGCGCGCGCTAGCTAGA	hypothetical protein
3345295	MSP_003189	0.00165	GGCCCTTGCATCCTGCGCCCACGCCGCTATAAA	30S ribosomal protein S6	J
3296031	MSP_003137	0.00165	ATGATTTTCATAACTCGCGATCCGGCATAGGCT	cobaltochelatase subunit CobT	H
3289713	MSP_003132	0.00165	GCTTTCGTCATCTGGCTCGCTTCTTGCCATGCT	circularly permuted type 2 ATP-grasp protein	S
3289567	MSP_003130	0.00165	ATCGTTGACAAGCGAAATCCCGCGCATCAAAAC	hypothetical protein
3099617	-	0.00165	GCTCTTGCAGAGCCGGTGAAAGCGCGTATTTAC	-
2895668	MSP_002760	0.00165	GATCTTGCGGAGCTTCGCGGGGCGCCCGCATAT	protoporphyrinogen oxidase HemJ	S
2890378	MSP_002754	0.00165	AAACTTGCGCTTCTGCTCGCCTCCTGTCTTGAT	methane monooxygenase/ammonia monooxygenase subunit B
2889125	MSP_002753	0.00165	GGGATTGTCCGGTATCATGTCGCGTCCCAGATG	FxsA family protein	S
2816626	MSP_002682	0.00165	GCACTTTCGCGGGTCGTGAAAGCCGGATACGAC	LemA family protein	S
2762811	MSP_002632	0.00165	CCTCTTGTATCCTATTCACAGCGCAACCATAAT	amino acid permease	E
2699853	MSP_002569	0.00165	GGGCTGGCGTTATGGGGCGAGTGCGATAAAAGA	ABC-F family ATP-binding cassette domain-containing protein	S
1725122	MSP_001631	0.00165	CTTCTTGTCGCGAACAAGGCGCATCACGACATT	CreA family protein	S
1586730	MSP_001510	0.00165	AAGCTTTGCACTGTGGCGGGAATCGAAGAAGTT	VOC family protein	S
1463046	MSP_001399	0.00165	GGCGTTCCGAATCCCCTGCTCGCGGTATAAAGC	Holliday junction branch migration DNA helicase RuvB	L
1298176	-	0.00165	CTACTCCCCACTGCCCGCCCCTCACGCGATAAA	-
1249120	MSP_001213	0.00165	CAGCATGGCAAGAAGGGCTGGAGGGCGTAAGAT	excinuclease ABC subunit UvrA	L
1226626	-	0.00165	CTTATTGTGACTCGGCTCGTCTTGGATCAAGAG	-
139679	MSP_004051	0.00185	CAGGTTTACGCTTTCATTTCCAGGTGCTAGAAA	hypothetical protein
797998	MSP_000790	0.00185	CACCTTGACCACGCTCTCATTGGCCATCAGCTC	ribonuclease D	J
774322	MSP_000768	0.00185	GGACTGGCGGTCATCTTCGTTACGTCCTATTGC	glutathione S-transferase	O
554199	MSP_000551	0.00185	GGCCGCGCGCTTCGGCGTCGCACGGTGTATATA	ribonuclease R	K
465666	MSP_000467	0.00185	TCGGCTGCCGCGCGGCGGATTTTGTGCTAGAGA	NifU family protein	O
2942576	MSP_002804	0.00185	CCCCTCGCCACGGCGAATTAATTATGCTACCAG	acyl carrier protein	I
2930044	MSP_002790	0.00185	TGCTTTGCGCCTTTTGCGACGATTTGCTAAAGG	3-isopropylmalate dehydratase small subunit	E
2919021	MSP_002779	0.00185	CATGTTTTCGCCCTGCGTCCTGCGCAATAATAT	hypothetical protein	-
282863	MSP_000253	0.00185	CAGCTTCCGCATCACATTGATGTCGCGAATGAT	DUF1839 family protein	S
2761023	MSP_002630	0.00185	TCGCTTGACTTGAAATATAGCCTATAGCAATTA	heme-binding protein	S
2710791	MSP_002580	0.00185	GAGATTGATCTCCTACGCAATCGCCGCGACGCT	energy transducer TonB	M
265568	MSP_000235	0.00185	TCTCTCGACAACGGCTAAGTATTCGCCCACTCT	hypothetical protein	-
2547139	MSP_002435	0.00185	GCCCTTGGCGCTCTCGGCGTTGGTATAGAAAGT	hypothetical protein	M
252844	MSP_000223	0.00185	TTTGTTGACGACGCACGCAATGATCCGTAGCTA	outer membrane beta-barrel protein	M
2513516	MSP_002402	0.00185	CATATTGTCTTTTGGAAAAAATGCGGCTATCCG	hypothetical protein	-
2512003	MSP_002401	0.00185	CGATTTGCGCCCGTCGCACTGTGTTGTTAAGTC	cation-efflux pump	P
236467	MSP_000209	0.00185	AAGCTTGGACTTTGGGCCTCGGGCGAGTATCAC	M48 family metalloprotease	S
1692723	MSP_001603	0.00185	CGTCTTCCCAAAATCTCTGCGCCGCCGCACGAT	CHRD domain-containing protein	M
1656167	MSP_001568	0.00185	TATCTTGACATAAAGATACTTATCATCGAGATA	MFS transporter	P
143985	MSP_000111	0.00185	GTTCTTGTGTCATCCGAGCCTCGGCTGGAAAAA	class II aldolase/adducin family protein	G
1438466	MSP_001373	0.00185	ATGATCGAGCTCGGGCAGAAAGGCGAGCATACT	PepSY domain-containing protein	S
1117841	MSP_001091	0.00185	ATCCTGGAAACAATAGCCGCTTTGAGCGATGAT	DUF4189 domain-containing protein	S
1028850	MSP_001003	0.00185	GCGATGGCGCGAGGCGCTTCGAAAGCATATCTG	CDP-alcohol phosphatidyltransferase family protein	I
612918	MSP_000608	0.00208	GATTTTTACCCAGATGCGCCCTTATGTCATAGA	response regulator	T
527264	MSP_000524	0.00208	AGAGATGCGAGACGCCGCGGCCTGCTGTATAGC	tol-pal system-associated acyl-CoA thioesterase	S
3893062	-	0.00208	AGCCCTGAAAAAGCCGCGGCTCGCCCAGATGAT	-
383059	MSP_000387	0.00208	GCGCTTCCGATTCGGCAAAAACGCCCTAAATTA	TetR/AcrR family transcriptional regulator	K
3802604	MSP_003646	0.00208	CGCCTCGCGCCGGGGCCGCGTCATCTATACTGT	FecR domain-containing protein	P
3650131	MSP_003500	0.00208	GCGTTGCGCAACCCTCGACCCTTGCAATATAAT	peptidylprolyl isomerase	O
3468381	MSP_003298	0.00208	CGGCTTGAAGTCCGCGAGTTCCTCGGCGTAAGG	orotate phosphoribosyltransferase	F
3417382	MSP_003247	0.00208	TCGCTTTTATCGATGATGAAACCCCTCTAGTTT	peroxiredoxin	O
3319577	MSP_003161	0.00208	CGTTTTTCAGGCCCGAGCGGATCATGATAGGGT	phosphoribosylanthranilate isomerase	E
3216161	MSP_003062	0.00208	CGCTTTCACCTGAATAGCGTCATGTGTTATCGA	protein meaA	I
2870807	MSP_002732	0.00208	ACGATGGATCAGATCATCGACGAGTCGCATGAT	hypothetical protein
2551240	MSP_002438	0.00208	TGTCTCGACTTCCTGCGCCGTGGCTGATAGGCA	formylmethanofuran dehydrogenase	C
2293134	MSP_002206	0.00208	GTAGTTTATCCGAAAGGCGCCGCCTATTATAGT	2Fe-2S iron-sulfur cluster binding domain-containing protein	C
1905596	-	0.00208	CGCCTTGCCGGGACGCTGAAACATCGATTACTC	-
1879696	MSP_001804	0.00208	AGACTAGCGCGTCCGCCCGGCCGATGATAACTG	2Fe-2S iron-sulfur cluster binding domain-containing protein	C
1849706	MSP_001773	0.00208	GGGGAAGACATTCCGGCGCCGCGGCGCCATATC	alpha/beta hydrolase	I
1833365	MSP_001757	0.00208	GCCATTGCTATCGGCGCGAAACAGCCCATTCTC	S41 family peptidase	M
1423711	MSP_001360	0.00208	CGCATTGCGGCCGATAGCGTGGCGAATTAACCA	methyltransferase domain-containing protein	Q
1399435	MSP_001336	0.00208	GATCTCGCCCGAAACGCCGCGATGATCGACATG	hypothetical protein	-
1084023	-	0.00208	TTGCTTGACGGGGTGATGCCAAGGTTTGAAGCT	-
259405	MSP_004127	0.00233	AAGCTTGTTGGAGTCGATCAGATAGCGCATTCT	LysR family transcriptional regulator	K
4012786	MSP_003848	0.00233	GCCAGCTAACGGCGGGCGGAGTCGTGCTATCTT	hypothetical protein	-
3867516	MSP_003708	0.00233	ATGATTTCAGGTGAAACAGGTTATCCCTATTTT	ParA family protein	D
3427859	MSP_003257	0.00233	CATCTTGCCGAACGTTCACAAAAATGGTTGAGT	formaldehyde-activating enzyme	S
3278953	MSP_003120	0.00233	GCGCTGGAAGTCCTCTATCCAGAATGATAAGCT	hydrogenase accessory protein	O
3023057	MSP_002881	0.00233	AACCTTCGAATCGCGGCGGTCCTGTGCTTTTTA	phosphoglycerate mutase
301035	MSP_000271	0.00233	GCCGTTGAAGTCGAGACCTTTCCAGACGATGTC	TonB-dependent receptor	P
2970994	MSP_002831	0.00233	TTTCTGGACGGTTTCTGGAGCTTCGGCTAGGCT	LuxR family transcriptional regulator	K
2913964	MSP_002775	0.00233	CGGCTTTTTATGACTTCGAGAGCATGGCATAGT	GGDEF domain-containing protein	T
2873730	MSP_002733	0.00233	ATCCTTCTTCTCCGCGGCGTCCTCGTGCAAAAA	DNA topoisomerase IV subunit A	L
2852232	MSP_002712	0.00233	TCATTTCAGGAGACCTTGACTATGCTATAATTT	polyhydroxyalkanoate depolymerase	I
265785	MSP_000236	0.00233	GGGATTGAAGTCGCTCGCAGCGCCTCTAAATGC	hypothetical protein
2569722	MSP_002454	0.00233	AGCATTGGCAGAGCGTCGCGCGTCAGGTAGAGG	helicase	L
2529720	MSP_002418	0.00233	GCGATGTCGGGAGCGAATCGATTCTGATACATT	3-mercaptopyruvate sulfurtransferase	P
223084	MSP_000195	0.00233	GTACTTCACCAATGAAAAGCGTTTCGCTACCTT	MAPEG family protein	S
1859375	MSP_001783	0.00233	GCGATTTCGCCCGCGCCATCGCCGGGCTCGACT	septation protein A	D
1233784	MSP_001197	0.00233	GGGCGTTGCGGCGCGGCGCGAATCCGCTATAGG	-
1004074	MSP_000979	0.00233	TCGTTGTAAGAATGCGCCGGAAACGCTTATAAG	glutaredoxin 3	O
981177	MSP_000955	0.00261	AGCCTTGCGAATGCGTTTGCTCATGATTAGTCC	UDP-glucose 4-epimerase GalE	M
595914	MSP_000590	0.00261	GGATTTCCAGAATGCCGCGCGTCGTGCTAGGCG	Holliday junction resolvase RuvX	L
3932029	MSP_003776	0.00261	ACTGTCGAAATAATGTGCTCTTCGCGGTATAAG	TonB-dependent receptor	P
3561259	MSP_003398	0.00261	CGACTGTCGCACGGCATAGCGATTGCTTAGAAA	response regulator	K
3506537	MSP_003340	0.00261	CACCTTGCGCCGGGACGGCGCGGTCGCCTAAGA	alkylphosphonate utilization protein	P
3461766	MSP_003290	0.00261	GGACTTGAAAGGGACTTCGGCGTAGCCATTTGT	heme-binding protein	S
3284010	MSP_003126	0.00261	ACCCTCGCGCTGGCCCGCATCTTGCCGTTCTTT	hydrogenase small subunit	C
3206056	MSP_003054	0.00261	TGCTTTTGCCGAATCGACAAAATTCTCTATGTT	hypothetical protein	-
3089992	MSP_002939	0.00261	GGTTTTCACTTCCGCCCAAAAGGCGCTAAACAT	energy-dependent translational throttle protein EttA	S
2544510	MSP_002430	0.00261	TCGCTTGCCAGGGACTCTTGCGCGTGATTCAAC	GcrA cell cycle regulator	S
2537163	MSP_002423	0.00261	CGTCTAGGCGGCCCGAGATATTTCGGCTAAGCT	rhomboid family intramembrane serine protease	S
2398495	MSP_002307	0.00261	CCGCGTTGACAGGGGGGCGCGACCTGTTATCAA	type I glyceraldehyde-3-phosphate dehydrogenase	G
2275056	MSP_002191	0.00261	ACCGTGGCCAGGCGATCCCGAAAGGTCTACCCT	creatininase family protein	S
2232862	MSP_002156	0.00261	ATTCTTGGCGATGCCGGTGCTACCAGTAAGCTT	hypothetical protein
2208354	MSP_002133	0.00261	CTACTTGCGCATTTCGTTCATAGGCTACACTTT	DoxX family protein	S
204286	MSP_000173	0.00261	CGTGTTTCTGACGACGACGACAGGCATCATGGT	hypothetical protein
1882397	MSP_001808	0.00261	GTCATTGCGCTAATACTTGATCGCGGCGAAGAA	ABC transporter permease	Q
1842449	MSP_001765	0.00261	GGCCTTTTTGCGTGATGGACGTCGGCATAGACT	glutamine amidotransferase	F
1479809	MSP_001412	0.00261	CAGCTTCTCGCATCGAGCAAGCTCTCGTATCGA	YARHG domain-containing protein	S
1456058	MSP_001390	0.00261	CCGGCTGAAAAACGCCACGCCAGAGAGGAAAAT	MerR family transcriptional regulator	K
1421620	MSP_001358	0.00261	GCTCTTGTTTCTGGGCGCGCATTGGGCATATAC	quinolinate synthase NadA	H
152524	MSP_004060	0.00291	TTTATTGACAAAAAATCACCGTCGTCATAGGGT	type II toxin-antitoxin system ParD family antitoxin	K
849364	MSP_000835	0.00291	ACGCTTGTGGACAAATTGATTTCATTTTAGCTT	hypothetical protein	-
784447	MSP_000779	0.00291	CGGGTTGACCCTTCGTTCCGCTCGAGGGACAAG	serine--tRNA ligase	J
762073	MSP_000754	0.00291	GCGATCGGCGCCTCGAGCAGATCGTGATAGGCT	anhydro-N-acetylmuramic acid kinase	O
735197	-	0.00291	TGTTTTGGTTGCGGGCCGCAAATGTGTAATATC	-
3909491	MSP_003750	0.00291	CTGATTGTCCATATAGGCGTAGTCATAGACAAT	hypothetical protein	T
3686529	MSP_003533	0.00291	ACCCTTGCTTTTACTGAGATTCCAGCACATCAC	HU family DNA-binding protein	L
3654181	MSP_003504	0.00291	AGGCTTGTGGGCTGGTATCTTTTTTGATACAGT	type II toxin-antitoxin system RelE/ParE family toxin	S
3630076	MSP_003480	0.00291	CGCATGGCGACTGCTCTACTTTTATTTTATGAA	hypothetical protein	-
3470183	MSP_003300	0.00291	GTGCTTGCCGCCGGCGCGCATACATTTTTGCGC	alanine--tRNA ligase	J
3237100	MSP_003081	0.00291	ACGCTTGAATATTGCAGTCTCGTCAGTTCTAAG	acetylglutamate kinase	E
31220	MSP_000024	0.00291	TCGCTGGACTTCAACGCTTTGGTTCTTCACAAT	helix-turn-helix transcriptional regulator	K
2928240	MSP_002788	0.00291	GGTCCTGCGCCAAATTCCTCCCCGTGCTATAAG	RNA polymerase factor sigma-54	K
2745443	MSP_002619	0.00291	CGGAGTGGATAAGCTCGCGTCGGCGCCTATATG	ATP-dependent zinc metalloprotease FtsH	O
2611287	MSP_002487	0.00291	CCGGCTTGCGCGCGCGCGGCGCGCCTCTATAGT	argininosuccinate synthase	E
2594582	MSP_002476	0.00291	CACATAGACGATACGCGTCTCGTCCGGTAGCGT	DEAD/DEAH box helicase	L
252394	MSP_000221	0.00291	GCTGTTGCGCTCAAGCTCATGGTCGGGCTAGAT	FecR domain-containing protein	M
2270603	MSP_002186	0.00291	GCTTTTGCCAGGGCGAGGCGCGATAGAGATCGA	ABC transporter permease subunit	P
2211753	MSP_002138	0.00291	CCATTTGCTTTGACTGACTCATTGGAGCAGTAT	type II toxin-antitoxin system RelE/ParE family toxin	S
2204809	MSP_002128	0.00291	GTTGTTGACATATGCCCGGTCTCGCGTATTTTC	porin family protein	M
2177190	-	0.00291	GCTATTGCCGACGGAGCCGTTAGGGAGCCAAGA	-
1923916	MSP_001848	0.00291	CGACTTTTCAGACACGAAAAAGCGCGGTAGCAG	malate dehydrogenase	C
1855734	MSP_001778	0.00291	ATTATTGAAACAAACGCCGCGCAGTGATTATAC	endonuclease/exonuclease/phosphatase family protein	L
1780956	MSP_001696	0.00291	CCCCTACCGCCGGGAGCCTCTCTCTCCCAGATT	hypothetical protein
1659411	MSP_001569	0.00291	GCTCGTGCGTTCGCACTTCAAACCACTTATATG	ABC transporter ATP-binding protein/permease	V
1519688	MSP_001448	0.00291	TCTATTGACAAGAGAGGCGCTGGGCATGTTCCT	CDP-diacylglycerol--glycerol-3-phosphate 3-phosphatidyltransferase	I
1355010	MSP_001303	0.00291	TTTTTCGGCGAGCGAGCGCGCGGCGGGTAGATT	MMPL family transporter	S
1256910	MSP_001216	0.00291	CCGCACGCGGACGCAGACGCGGCGGCCCAACAT	ATP-dependent Clp protease ATP-binding subunit ClpA	O
1182846	-	0.00291	CCCCTCGGCGAAACTGGTCGACCATAGTATTCT	-
991075	MSP_000964	0.00324	ATTATTGATCCCGCCGGCTTTTTGCGGCACTGT	formate dehydrogenase subunit gamma	C
982683	MSP_000957	0.00324	TTGTTTGACACTTCGCTGCGCTGCGTTTTCAAT	transcriptional repressor	P
982620	MSP_000958	0.00324	GAGTTGGATCGGCGCACGAAAATTCGTAATCAT	lytic murein transglycosylase	M
628381	MSP_000622	0.00324	GCAGTAGACTCGCTCCTCGCCTCGAGGTAGCAA	tail fiber protein	S
622040	MSP_000616	0.00324	GCGGTTGCCGAGATAGGACCAGAAGAAGACGAT	GtrA family protein	S
592050	MSP_000585	0.00324	TACGTGTAGTTTCTCGCCTCGAAACGTTATATT	LuxR C-terminal-related transcriptional regulator	K
508796	-	0.00324	TAACTTGCGCGCGACGCAATATGTCGCCATTCG	-
4100912	MSP_003927	0.00324	CTGCTTCTCGAATACGAGCCAGAGGACTACAAC	DNA oxidative demethylase AlkB	L
3968073	MSP_003806	0.00324	ATCATCGCGCCGCCTTTCTTCGGCCGCTATATA	hypothetical protein	-
3697265	MSP_003545	0.00324	GATCATTGCAGCGGAGCCGGCGAATGCGATAAT	bacterioferritin	P
363096	-	0.00324	AAGGTTGCCGTGTTATGGTTTTTTCCCTACAAC	-
3507434	MSP_003343	0.00324	CGCCGTGGTCAAAATCGCTGAATGAGCTATATT	type II toxin-antitoxin system HicB family antitoxin	N
3438337	MSP_003269	0.00324	CCCCTTGAGCGGCCCGCGCGCGGGGCGCTATGG	quinoprotein dehydrogenase-associated SoxYZ-like carrier	S
3217558	MSP_003064	0.00324	GCTCTGTTCAGGCGAATGCCCGCCGTATATGTA	crotonyl-CoA carboxylase/reductase	C
3217435	MSP_003063	0.00324	ACGCTGGCGAGGAAGACCAAAATGAGGTACCAG	outer membrane beta-barrel protein
2818672	MSP_002684	0.00324	CTATTTGACATAGCGAACAATCCGCAGGAGCCT	hypothetical protein	-
2774071	MSP_002643	0.00324	GCCCTTACGCCGCCGGCGCCGCAGGGCCATATC	peptide-methionine (S)-S-oxide reductase MsrA	O
2633864	MSP_002502	0.00324	GCCGATGAAAAGCGCGACGCGGCGCCTTACCTC	pyruvate dehydrogenase (acetyl-transferring) E1 component subunit alpha	C
2398613	MSP_002308	0.00324	GGGGTTTACGCGATTGTCGCCAGGAGATAACGA	DUF4164 domain-containing protein	S
144551	MSP_000113	0.00324	GCGATGGAGATCGCCGCCGACATCTGCGTCTAC	ATP-dependent protease ATPase subunit HslU	O
1428169	MSP_001366	0.00324	CGCATTGCCTCCCGACCTTGGCCAAATTACGGT	RidA family protein	J
1414387	MSP_001352	0.00324	AGCCGCGCGCCCCCCGACGTCCCACGCTATTGT	copper resistance protein CopC	S
1328572	MSP_001286	0.00324	CCACTGGTTCGCCACAGGCTCGGGCGATAGACT	hypothetical protein	S
1144214	MSP_001125	0.00324	CGGATGGCGGAAGGCGCTCGAGCATGCTCGAAA	DUF3617 domain-containing protein	S
1140060	MSP_001121	0.00324	GTAGTTGCAAATTAAAACCTCAAGCGATATGAC	alpha/beta fold hydrolase	I
959633	MSP_000938	0.00361	CCCCTGTGAAATCCGTCTCTCGACGCCTAGATT	polyhydroxyalkanoic acid system family protein	S
882378	MSP_000863	0.00361	GAATTTTACCTAATCGATTTCGCGTCCTATAGC	catalase/peroxidase HPI	P
85484	MSP_000054	0.00361	CGCATTGTTAACCATGCGGGCGCGAAATATCGG	septum site-determining protein MinC	D
774346	MSP_000767	0.00361	GGCGTAGGGCGAAGCCGCGGAATAACGTAGAAT	class I SAM-dependent methyltransferase	J
706852	MSP_000697	0.00361	TGCGTTGCTAAAATGTTCTAGCCGGCTTACCTT	hypothetical protein	-
607527	MSP_000601	0.00361	GGGGTAGACAAAGCGGCCGTCCCGTGGTTTGGC	DUF1036 domain-containing protein	S
4084311	MSP_003911	0.00361	AGAGTTGATCTCACGCGCGTTTCGTGCATAACT	iron-containing redox enzyme family protein	S
402419	MSP_000406	0.00361	CTGGTTGCGGGGCCTTGCTCGTTGGGATAGTGC	dihydroxy-acid dehydratase	E
3656887	MSP_003507	0.00361	TGCCTCGCCGAACGGATGATGGTTTACAATGAA	tRNA 2-thiouridine(34) synthase MnmA	J
3310208	MSP_003151	0.00361	ACCGTCGCCCCGGCATCCTGGAAGGCGTAATAA	dihydroneopterin aldolase	H
3059604	MSP_002910	0.00361	GGCATAGCCACTCTTGGTAAGCGAGATTACTAT	HAMP domain-containing protein	T
2428664	MSP_002339	0.00361	TCTCTTGACGAAACTAAATATAAGACGCAGTTT	PaaI family thioesterase	Q
2335347	MSP_002248	0.00361	CGTCTCGACGCAGACCTTCGCCGCGCTCAACGT	L,D-transpeptidase family protein	S
2274958	MSP_002190	0.00361	CGGGTTGAGAAGAGACTGGCATTTCTGCTAAAC	hypothetical protein	K
2204922	MSP_002129	0.00361	CCATTTGACCAGCGTCCCAAGCCGAATAAGCTG	TetR family transcriptional regulator	K
1873287	MSP_001796	0.00361	CGTTATTTTCACGCGGTCGAGATACGCTAGATT	3-hydroxybutyrate dehydrogenase	I
1143889	MSP_001124	0.00361	TTCGTTGACCATGATCGTCGCCGACGGCAATCT	alpha/beta hydrolase	I
1140009	MSP_001120	0.00361	TCGCTTGAGGTTTTAATTTGCAACTACTACATC	helix-turn-helix transcriptional regulator	K
840693	MSP_000831	0.00401	TGTCTGGCGTTCCATGGTTCGACACTCTAGAAC	rubrerythrin	S
803046	MSP_000795	0.00401	TCTCTTGCGGAGCGCGCCATCCTCTGCATCCTG	peroxiredoxin	O
559162	MSP_000553	0.00401	CAATTTGACAGGACGCCCCCCTTTTGCCCATGT	type I DNA topoisomerase	L
3961924	MSP_003801	0.00401	ACTATAGACATCGCCACCTTGGCCGACTAACGC	helix-turn-helix transcriptional regulator	K
3918218	MSP_003763	0.00401	AGGGTGGATTTTTACGGCGGCTTTCGCCACCAT	NADPH-dependent oxidoreductase	C
391737	MSP_000397	0.00401	TATATTGACATATTTCTGACCGATGGCTAGTGG	branched-chain amino acid aminotransferase	E
3832851	MSP_003674	0.00401	CTTGTGGACGGCGCGGGCTTTGCTTCTTATGTG	MFS transporter	P
3831540	-	0.00401	ACGATCGCCGCCGCGACCGGAATGACTCTGAAT	-
3657711	MSP_003508	0.00401	GGCATGTTCCGTACCACTGCGATGGTTTAAAAG	GNAT family N-acetyltransferase	J
3597296	MSP_003437	0.00401	CCCTTTTCGTCGCCCTCTGATCGAGGACATCTC	elongation factor G	J
3513358	MSP_003348	0.00401	GGACGCGCTTTCGCCGCGATCTTCGTCTAGTTT	tetratricopeptide repeat protein
3457767	MSP_003284	0.00401	GTCGTTGCCACAGCTACGTTCGTATGATCTGAT	TonB-dependent receptor	P
3385203	MSP_003226	0.00401	GTATTTCCACTTCGCAGTGAAATGTTCTAGACG	glutamine-hydrolyzing carbamoyl-phosphate synthase small subunit	E
3340685	MSP_003183	0.00401	CCGCTTGCAGCCTGCGTCCAGTCTACCATAATG	J domain-containing protein	O
3239808	MSP_003083	0.00401	CTCTGTGGCGCATCCGGTCTCCCGGGCTATGAT	membrane protein insertase YidC	U
2967957	MSP_002827	0.00401	GAGCTATGCGAGGCGCGGCGGACGACATATAGA	TerB family tellurite resistance protein	S
2817110	MSP_002683	0.00401	CGCTTCTTCAACAATGCCTCCGCCGAATATAAT	M48 family metallopeptidase	O
2724075	MSP_002595	0.00401	TTAGTTGCGAGGGGTAGAGCATTGATGTATAGC	MucR family transcriptional regulator	K
2645691	MSP_002514	0.00401	GCGATTGCGCCAAAACGGACAGTGGCCATATAA	SufE family protein	S
2623819	MSP_002494	0.00401	GGTCTTGAAACTGCGCGCCGGCGCCAAATATAC	isovaleryl-CoA dehydrogenase	I
2564867	MSP_002450	0.00401	GCTTTTGACTTGGCGCGCCGCCGAACGCTAGAA	RNA-binding transcriptional accessory protein	L
1958861	MSP_001877	0.00401	ATTCTTGATCGCATATTCGTGCCGCATCACATT	exopolysaccharide biosynthesis polyprenyl glycosylphosphotransferase	M
1585742	MSP_001508	0.00401	ATGCTTCCAAGCCGCCCATGTTGCGAGTAGAAC	3-isopropylmalate dehydratase large subunit	E
1504374	MSP_001433	0.00401	CAGCTTGGGGCTGATCTTTTCGCCGATGATAAT	SulP family inorganic anion transporter	P
1498658	MSP_001427	0.00401	GCGCTTGACGAGCCGCGACTCAAAATGCTCAAC	acetyl-CoA C-acetyltransferase	I
1497428	MSP_001426	0.00401	CGCTCTGACGATCGAGCGCTAAATATATAAATT	acetoacetyl-CoA reductase	I
14403	MSP_000008	0.00401	ACCGTTGACAGAGGCGGCGCCGAACTGGTCTAT	ABC transporter permease	G
1375017	MSP_001315	0.00401	CGCTTGCTGGCGTCGCGCGTCGTGACGTATAAT	indolepyruvate ferredoxin oxidoreductase family protein	C
136242	MSP_000103	0.00401	ACTATTTCAGGGCCTGCAGCTATGATACAAATC	class I SAM-dependent methyltransferase
1142314	MSP_001122	0.00401	TCCCTTGCGAGGATACGAGGGCTTATTTTAATA	NAD(P)-dependent alcohol dehydrogenase	C
1002995	MSP_000978	0.00401	CGCGTCGACACCACGACGCTCGACGATCATTTC	ComF family protein	S
182993	MSP_004090	0.00444	GTAATTTGCGGGCGATATAAGTGCGCCTAATAT	LysR family transcriptional regulator	K
10784	MSP_003975	0.00444	TTATTTTATTATATTCACGCAATGTGTCATAAT	response regulator transcription factor	T
997046	MSP_000972	0.00444	GATATTGACCGCCCTACGCGTTCCGATATTGAT	hypothetical protein
559825	MSP_000554	0.00444	GGTCATGATCCGACCGAATTCGTCCCCTATCAC	hypothetical protein	-
537247	MSP_000532	0.00444	TCGTTTGCGCTGCGGGATGCATCTGCCATAAAA	GDP-L-fucose synthase	G
443428	MSP_000447	0.00444	CCGATTTCCATACGGGCTCCTATATCGTCTTCG	leucyl aminopeptidase family protein	E
3843604	MSP_003689	0.00444	CAGAGCGACGAGCGGCGCAAAAGCGACGATCAT	ACR3 family arsenite efflux transporter	P
3689707	-	0.00444	TCAGATGACAAAGCATTCGGCCTGTCATAATGT	-
36609	MSP_000029	0.00444	GAAGTCGAAAAGGAGCGAAAAGTGTCGTATCGA	tRNA dihydrouridine(20/20a) synthase DusA	J
3319699	MSP_003162	0.00444	CCGGTTTGCGCAGTCGAGCTTTCGTGTTAGACG	adenosyl-hopene transferase HpnH	S
3310088	MSP_003152	0.00444	CGAGTGGGCGCCTGCGGGTGGGCTCCTTATCTT	type 1 glutamine amidotransferase domain-containing protein	S
3087745	MSP_002936	0.00444	CTCTTGCCCAAACAGGCCCTCGGGACCTAACAT	GNAT family N-acetyltransferase	K
2411641	MSP_002325	0.00444	CGGGTCGCGCGCGCCAATCTGCGTCCCCATATC	tRNA epoxyqueuosine(34) reductase QueG	C
2245687	-	0.00444	ATCATTTACTCGTATTCGGCGTACGTATAAAAG	-
1787358	MSP_001705	0.00444	CGCATCGACGATTTCGTCGATCAGCAGCAGGAA	flagellar motor switch protein FliN	N
1646366	MSP_001559	0.00444	AGGATTGACGGGAATCGTCCGAGGTGGTCTTAG	hypothetical protein	C
1529205	MSP_001459	0.00444	TCGCTTGCCGAGGCGATGATCGGCGACATACAA	MFS transporter	E
15118	MSP_000009	0.00444	TGGCTGCGCCTCAATCCCGTCGGCGACTATATA	ABC transporter ATP-binding protein	G
1511029	MSP_001440	0.00444	AATCGTGGCGCGAGCGATACGATCTGTTAACAT	LuxR C-terminal-related transcriptional regulator	T
1366472	MSP_001309	0.00444	GCCTTTTGACCTTTATCCGAAGGGTTCTATAGT	hypothetical protein	-
112104	MSP_000083	0.00444	AATTTCGCCCTGCGCCCGCGCCACAACCATAGC	OmpA family protein	M
802354	MSP_000794	0.00492	GGCGTTGTGCGGCGCACGTCCCGAAGATACGCT	-
4143893	MSP_003962	0.00492	AATATAGACCAAGGCGTCGCGACCGGATACGGC	bifunctional phosphopantothenoylcysteine decarboxylase/phosphopantothenate--cysteine ligase CoaBC	H
3784921	MSP_003630	0.00492	CGGTTGCGCTCGATGCGCGCTTTGTCCTATGCT	response regulator transcription factor	T
374715	MSP_000376	0.00492	AGCCTCGCTTCCCGACTGCCGAAATGATAAACG	DedA family protein	S
3180931	MSP_003032	0.00492	TGTCATGTGACAGTCATCCAGCTGTCGTAAAAC	phosphate ABC transporter substrate-binding protein PstS	P
3065385	MSP_002916	0.00492	TGGATTTTCGACCGAATCGCCTACATCCAGACT	DUF1476 domain-containing protein	S
3000532	MSP_002858	0.00492	CCGCTGGCGGCGGCGATCGGCGCCGCCTCTTCC	metal ABC transporter substrate-binding protein	P
2904689	MSP_002768	0.00492	GTGATTGAATCTCGCTCGAAAAAGCTTAAACCA	four-helix bundle copper-binding protein	-
2760026	MSP_002628	0.00492	AGACTTTATGAATCGCCCCGCTTAAACTACACC	DUF1549 and DUF1553 domain-containing protein	C
2377825	MSP_002290	0.00492	ACGCTTCCGGCGCCGCCGCCTTATATCGAGAAC	hypothetical protein	S
2328328	MSP_002241	0.00492	CCGCTTGACAGCGGGCGGCCATTTGCTACGCAG	invasion associated locus B family protein	S
2322665	MSP_002234	0.00492	GGCTTCGAGTTCGCCGCGTGGTATTGGCATTTC	DUF983 domain-containing protein	S
1659248	MSP_001570	0.00492	CTCCAGGTCGCGCCGGCCCTTGGGCCATATATA	TIGR00730 family Rossman fold protein	S
1598656	MSP_001524	0.00492	ACAGACGACAAGACGCGCGCTCTCCCCCATTCT	carbamoyl-phosphate synthase large subunit	E
1578232	MSP_001502	0.00492	CAGCTTTCGCTCGCTTCTCTAGCTCGATAGGTG	hypothetical protein	K
1576531	MSP_001500	0.00492	ATGATGCACGAAGCGTCGAATATTTCGTAAGAT	hypothetical protein	M
1473103	MSP_001405	0.00492	GACGTGGCTTTGGACCGAGGCGTAGACCAAGCT	outer membrane beta-barrel protein	M
4818	MSP_004143	0.00544	CGACTTCCATTCTCTTGTTACTTTCCTTATCTT	hypothetical protein	H
100076	MSP_004221	0.00544	CCAGTTGCTTAAATAAGATGCCTGGGTCATGCT	Fic family protein	S
563934	MSP_000558	0.00544	CGATTTTGCCTTCCGTCATATTGGTGCTATGAG	IMP dehydrogenase	F
3856820	MSP_003698	0.00544	CGCATTGCTCTGGCGGCGCCGCCGTAGACTTTA	fructose-bisphosphate aldolase class II	G
3495364	MSP_003329	0.00544	CAGCGTTCCTTTCGGGTTCGTTTCTGATACAAG	helix-turn-helix transcriptional regulator	K
3489026	MSP_003320	0.00544	CGCCTCTCGTAGAGGACGCGACTCGTATAGAGG	class I SAM-dependent methyltransferase	Q
3431897	MSP_003262	0.00544	CACGGTCCATTTGTCGCCGATGCGCGATAGAAT	NAD(P)H-dependent oxidoreductase	I
241904	MSP_000213	0.00544	CCACGGGACAGACTTCGACGCAATCCATATATT	RMD1 family protein	S
2159511	MSP_002073	0.00544	GCGGTTGCGCGCGCGCGCGCTCCCGTGCCAGAG	1-deoxy-D-xylulose-5-phosphate synthase	H
213866	MSP_000185	0.00544	GGCGACGACGGCGCGAGAGGCGGCCGCTAGACT	bifunctional 5,10-methylenetetrahydrofolate dehydrogenase/5,10-methenyltetrahydrofolate cyclohydrolase	H
1867840	MSP_001793	0.00544	CAACTGGAAAGTCGCCATTCAAATTACAATTAT	EAL domain-containing protein	T
1750491	MSP_001657	0.00544	CCAGTTCTTCGCCGTTCGGCGTGGTGATAAACT	transcriptional regulator NrdR	K
1681153	MSP_001593	0.00544	TATCTTCCCTGATTTTCTCTGATCTTCTATACA	helix-turn-helix domain-containing protein	K
1548589	MSP_001476	0.00544	TGGCTGGTCGTCGTCGGCGTCTGCACGCATCTG	cytochrome b/b6	C
1503791	MSP_001433	0.00544	CGCCATTCCATTTCAAATGCCGCGCCCTAGATG	SulP family inorganic anion transporter	P
1079439	MSP_001060	0.00544	TTCGTTGATTCGCGGGCCCGCAAGACCGACATG	conjugal transfer protein TraG	U
4735	MSP_003970	0.00601	TGTTTTGCCACATGCTCGACGTTATGCTTCCGT	hypothetical protein	M
886266	MSP_000867	0.00601	GCGCTTTTTTTGCCCCTGTCAGCACGGCACAAC	4-oxalocrotonate tautomerase	-
482193	MSP_000483	0.00601	CTGCTTGACCGCCTGGCGCGCCGCGAGACGAAA	3-hydroxyacyl-ACP dehydratase FabZ	I
473183	MSP_000476	0.00601	GCTCTTGCTCGCGAGAACAAGATTCCCATAATC	ribosome recycling factor	J
3735895	MSP_003587	0.00601	CGGCCTGCGTCGCGCCGAGGCCGTGCGCAACTA	hypothetical protein	S
3702099	MSP_003551	0.00601	CTAGTCCCGGCGCAGGTGGAGAGCCCCTATATC	phage Gp37/Gp68 family protein	S
3694829	MSP_003543	0.00601	CCGTTCGATATTTCGAACGAATTCGAGTACTAG	XRE family transcriptional regulator	K
3666305	MSP_003519	0.00601	GCGCTTGACGGCGCCGGCCGCGGCTTGGCATGG	DUF2312 domain-containing protein	S
3636172	MSP_003486	0.00601	ATCTTCGACGCACGGTCGACGGGCTGAAAGAAT	30S ribosome-binding factor RbfA	J
29373	MSP_000022	0.00601	CGCCTGTCGCCACGCGGCATTCGCGAGCATCTG	tRNA (guanosine(46)-N7)-methyltransferase TrmB	J
272958	MSP_000244	0.00601	GCCTTTTCATTGCGTCGCAAAAAATGGAATGTG	Fe2+-dependent dioxygenase	S
2559090	MSP_002446	0.00601	GATCTCGACAATCGCACGCCGCCGGCGTTACGC	PepSY domain-containing protein	S
2312794	MSP_002226	0.00601	GTCTTTGAAAATCCCCGCCCCGCAGCCTCTCGC	polyribonucleotide nucleotidyltransferase	J
2172507	MSP_002088	0.00601	CGACTTCTCCTGTTCGCGCAACCATGCGACTAA	FMN-dependent NADH-azoreductase	I
2115866	MSP_002035	0.00601	TAGATCGCCGCGTGCGGACGAAAGCCTTAAGCC	hypothetical protein	S
1525452	MSP_001455	0.00601	CTTCCCCCAATGGGCGCGGCGCCCATCTATATT	DUF177 domain-containing protein	S
1233677	MSP_001196	0.00601	CGCGCGGCCAAATCCTTTGCGATGCGCTAAGTT	peptidase	O
920180	MSP_000900	0.00663	CGGATTGCGCGACGGCTCCGATTTCGACTATGA	peptidylprolyl isomerase	O
743580	MSP_000733	0.00663	TTTATTGCGCACGCGAGCGGAAAGGCCATTTAG	hypothetical protein
655586	MSP_000648	0.00663	GATCGTCGCCATTCCGGCGCTGCTCGATATGAT	ISAs1 family transposase	L
3823287	MSP_003664	0.00663	CGAATTGACGGGGAGTGGCGCGCTCGGCTAGAA	DUF4265 domain-containing protein	S
3588815	MSP_003427	0.00663	AGGCTTGACCCCCGCCGATATAAAGATATATCT	multidrug effflux MFS transporter	E
2986969	MSP_002845	0.00663	CGCCGGGCCTCGTTCCCCGCGTCCGACCAAAAC	aminotransferase class V-fold PLP-dependent enzyme	E
2889094	MSP_002752	0.00663	GGGGTTGATTCGTGACATCTGGGACGCGACATG	Tim44/TimA family putative adaptor protein	S
2865994	MSP_002725	0.00663	GGAGTTGAAATCGGCAAATGAAGAGCTGATCTC	PAS domain-containing protein	N
2582009	MSP_002466	0.00663	GCGGTTGGCCGGGAGTGGGTCTCGTGTTCGATC	methanol oxidation system protein MoxJ	E
241327	-	0.00663	CGGCGATGCGCCCGCCAGCGTCGGCTCTATATT	-
2410074	MSP_002321	0.00663	CTCTTTTCGTTCGGCATAAAGGCGTTATAACTC	DUF2244 domain-containing protein	S
2405558	MSP_002314	0.00663	CGCACAGCGCCGCCCGCCGATCTCGGCCAGGAT	hypothetical protein
204541	MSP_000174	0.00663	ACGCCTTCGCGCTCGCGCGTTTCGGACTAAGGT	single-stranded DNA-binding protein	L
218902	MSP_004098	0.0073	GGCTATTCCGGGCCGGCATCCTTCGTCTACACT	tandem-95 repeat protein	Q
171353	MSP_004079	0.0073	CTTCTAGCAAGGCAAAATTGTCGGTGCTAGCTT	efflux RND transporter permease subunit	V
96729	MSP_000068	0.0073	GGCCATGCTTCCGCCGTTCTCGCGGCGTCTATT	phosphoribosyl-ATP diphosphatase	E
428604	MSP_000430	0.0073	GAGCGGGACTCCCGCCCTCTGGCCTTATAACCT	cytochrome b/b6 domain-containing protein	C
3747536	MSP_003597	0.0073	ATCGTCGAGCCGCATTGGACTGGCTGCTATTTG	hypothetical protein	S
3605638	MSP_003449	0.0073	CGTCGTTCGCCGCGACATCGCCCGCGCCAAATC	30S ribosomal protein S17	J
2894324	MSP_002758	0.0073	ACTGTTGATCGGCGCGCCACGATATGCGCAGCT	Maf family protein	D
2159563	MSP_002073	0.0073	CATTTGCCGGATGTGGCGGACCCGCTATATGAG	1-deoxy-D-xylulose-5-phosphate synthase	H
1978752	MSP_001897	0.0073	TATGATCTCTATGGCGCGGCGGTGTGATATAAG	hypothetical protein
1636805	MSP_001551	0.0073	CGAATGGTTTCGTTCCGGCGGCGGCGAAAAAAT	polysaccharide export protein	M
1394907	MSP_001332	0.0073	GCCCTATCCGGGCTGGCGCCTCGCGTGCAATAG	thioredoxin domain-containing protein	O
14431	MSP_004152	0.00802	TCGGTGGACGCCGTGACGCGCGCTGTTTACTTC	YchJ family protein	S
832605	MSP_000818	0.00802	CGGTTGGAGGAAAGCGTGGCGATGATATCTTAA	CspA family cold shock protein	K
397454	MSP_000403	0.00802	CGGCTTGACGCGGCGCCTCGCGCTCCGGCATCA	ribonuclease T2	J
2979533	MSP_002837	0.00802	GCGCTTGCGAGCCGTCGCCTCTCTGCGCTAGGC	hypothetical protein	-
387279	MSP_000390	0.00881	TGTCTCGCCATATGGCGCCCAATCTGCTTCGCC	hypothetical protein	-
3497386	MSP_003330	0.00881	CAGCAGGACGCCGAACGCGTCGGCCGCCATCTG	HlyC/CorC family transporter	P
3156139	MSP_003002	0.00881	GAAAGTTGAACGGAGCCGCCGACATGCTATCTT	CCDC90 family protein	-
1619636	MSP_001538	0.00881	CCGTGGGCGGCGCGCTGGGCGGCGCGGCACAAT	regulator	S
1455053	MSP_001388	0.00881	ATGCTTGCATTCGGCTTCGCTCACGCTACTCTT	hypothetical protein
3561500	MSP_003399	0.00965	GATTTCGAGGGCTGGCACGCTGCTTGCGAGACA	nitrogenase iron protein	D
3019220	MSP_002876	0.00965	CAGCTGCCGGTGCGCGGCCAGCGCACCCACACC	30S ribosomal protein S11	J
1678681	MSP_001589	0.00965	CTTACAGCATTTCGGCAGGCGCTCGACTATCAT	conjugal transfer protein TraD	S
